# Supplementary material for: Essentiality drives the orientation bias of bacterial genes in a continuous manner
Source: Sci Rep. 2015 Nov 12;5:16431. doi: 10.1038/srep16431 (PMC4642330; doi:10.1038/srep16431)
Supplement: Supplementary Table S4 [file srep16431-s2.xls]

## Sheet: 1_NC_005966
Acinetobacter ADP1
Synonym	Fitness	Binary essentiality	Expressiveness	Strand	AB01
ACIAD0001	0.001	0	67.5	1	-
ACIAD0002	0	1	329.75	1	0
ACIAD0003	0.823	0	108.5	1	0.629
ACIAD0004	0	1	207	1	0
ACIAD0005	1	0	19.5	0	0.678
ACIAD0006	1	0	1.5	1	0.763
ACIAD0007	0.911	0	46	0	0.682
ACIAD0008	1	0	60.5	1	0.687
ACIAD0009	1	0	29.5	1	0.831
ACIAD0010	0	1	316.5	1	0
ACIAD0011	0.909	0	59.75	0	0.612
ACIAD0013	0	1	199	1	0
ACIAD0014	1	0	11.5	1	-
ACIAD0015	1	0	22.5	1	-
ACIAD0017	1	0	26.25	1	-
ACIAD0018	1	0	12.75	1	0.788
ACIAD0019	0.911	0	23	0	0.74
ACIAD0020	0.821	0	181.75	0	0.636
ACIAD0021	0	1	210.5	0	0
ACIAD0022	0	1	272.25	0	0
ACIAD0023	0	1	94.75	0	0
ACIAD0024	1	0	4.25	1	0.686
ACIAD0025	1	0	13.75	1	0.65
ACIAD0026	1	0	108.75	0	0.681
ACIAD0027	1	0	3	1	0.685
ACIAD0028	1	0	6.25	1	0.713
ACIAD0029	1	0	7.5	1	-
ACIAD0030	1	0	11.25	1	0.68
ACIAD0031	1	0	11.5	1	0.757
ACIAD0032	0.825	0	9.5	1	0.8
ACIAD0034	1	0	6	0	0.7
ACIAD0035	1	0	2.5	0	0.693
ACIAD0036	1	0	2.75	0	0.779
ACIAD0037	0.911	0	2.5	0	0.667
ACIAD0038	1	0	1.75	0	0.722
ACIAD0039	1	0	35.25	0	0.885
ACIAD0040	1	0	23.75	0	0.689
ACIAD0041	1	0	40.75	0	0.635
ACIAD0042	1	0	132	0	0.663
ACIAD0043	1	0	72.25	0	0.676
ACIAD0044	0	1	97.5	0	0
ACIAD0045	1	0	380.75	1	0.488
ACIAD0046	1	0	76.25	0	0.637
ACIAD0047	1	0	97.25	0	0.66
ACIAD0048	1	0	18	1	0.696
ACIAD0049	1	0	16.75	1	0.626
ACIAD0050	0	1	252	1	0
ACIAD0051	1	0	94.5	1	0.646
ACIAD0052	1	0	59	1	0.771
ACIAD0053	1	0	41	1	0.622
ACIAD0054	1	0	10.75	1	0.68
ACIAD0055	1	0	0.25	1	-
ACIAD0056	0.909	0	2.5	1	-
ACIAD0057	1	0	0	1	-
ACIAD0058	1	0	0.5	1	-
ACIAD0059	1	0	3	1	-
ACIAD0060	1	0	8.25	1	-
ACIAD0061	1	0	37.75	1	0.792
ACIAD0062	0	1	80.75	0	0
ACIAD0063	1	0	27.75	1	0.602
ACIAD0064	0	1	83	1	0
ACIAD0065	0.909	0	166.5	0	-
ACIAD0066	0.911	0	207.25	0	0.787
ACIAD0068	1	0	223.25	0	0.369
ACIAD0069	1	0	248.5	0	0.411
ACIAD0070	1	0	310.25	0	0.278
ACIAD0072	0	1	124.25	1	0
ACIAD0073	0	1	66.25	1	0
ACIAD0074	0	1	67.5	1	0
ACIAD0075	0	1	26.5	1	0
ACIAD0076	0.823	0	526	1	0.168
ACIAD0078	1	0	643.5	1	-
ACIAD0079	0.823	0	679.75	1	-
ACIAD0080	0.911	0	344.25	1	0.781
ACIAD0081	0	1	54.75	1	0
ACIAD0082	0	1	62.25	1	0
ACIAD0083	1	0	16.25	1	-
ACIAD0084	0.911	0	124	1	0.149
ACIAD0085	0.911	0	92.5	1	-
ACIAD0086	1	0	188.75	0	0.086
ACIAD0087	1	0	135.5	1	0.729
ACIAD0088	0.74	0	134.25	1	0.515
ACIAD0089	1	0	52.75	1	0.552
ACIAD0090	0.823	0	50.25	1	0.231
ACIAD0091	1	0	58	1	0.318
ACIAD0092	1	0	72	1	0.535
ACIAD0093	1	0	80.25	1	0.703
ACIAD0094	1	0	69	1	0.769
ACIAD0095	0.824	0	86.25	1	0.702
ACIAD0096	1	0	45.5	1	-
ACIAD0098	1	0	90	1	0.175
ACIAD0099	0.586	0	208.75	1	0.158
ACIAD0100	1	0	174.25	1	0.414
ACIAD0101	0.304	0	261.25	1	-
ACIAD0102	0.825	0	243	1	0.591
ACIAD0103	0.909	0	52.5	1	0.611
ACIAD0104	0.825	0	289.25	0	0.931
ACIAD0105	1	0	19.25	0	0.666
ACIAD0106	1	0	92.75	1	0.593
ACIAD0107	1	0	78	1	0.651
ACIAD0108	0.825	0	141.5	1	0.633
ACIAD0109	1	0	76.25	1	0.783
ACIAD0110	1	0	151.75	1	0.415
ACIAD0111	1	0	19.25	0	0.645
ACIAD0112	0.909	0	258.5	0	0.621
ACIAD0114	1	0	10.5	0	0.706
ACIAD0115	1	0	871.5	1	0.749
ACIAD0116	0.911	0	395.25	1	0.794
ACIAD0117	0.909	0	921.75	1	-
ACIAD0118	1	0	258	1	0.693
ACIAD0119	1	0	40.25	1	-
ACIAD0120	1	0	11.25	1	0.744
ACIAD0121	1	0	5.75	1	0.736
ACIAD0122	1	0	20	1	0.69
ACIAD0123	1	0	6	1	0.736
ACIAD0124	1	0	6.5	1	0.785
ACIAD0125	0.911	0	11	0	0.751
ACIAD0126	1	0	7.75	0	0.605
ACIAD0127	0.909	0	4.25	0	0.743
ACIAD0128	1	0	8	1	0.816
ACIAD0130	1	0	6.75	1	0.862
ACIAD0131	0.911	0	6	1	0.751
ACIAD0132	0.911	0	64.5	1	0.713
ACIAD0133	1	0	18.75	0	0.7
ACIAD0134	1	0	5	1	-
ACIAD0135	0.911	0	29.25	1	0.755
ACIAD0136	1	0	4.75	1	0.768
ACIAD0137	1	0	2.25	1	0.75
ACIAD0138	1	0	5.5	1	0.708
ACIAD0139	1	0	12.5	1	0.769
ACIAD0141	1	0	2.25	1	-
ACIAD0142	0.823	0	150.25	1	0.738
ACIAD0143	1	0	61	1	0.621
ACIAD0144	1	0	124.25	1	0.712
ACIAD0145	1	0	48.25	1	0.634
ACIAD0147	1	0	68.5	1	0.732
ACIAD0148	1	0	108.75	0	0.807
ACIAD0149	1	0	15.25	1	0.784
ACIAD0150	1	0	57.75	1	0.711
ACIAD0151	0	1	387.5	1	0
ACIAD0152	1	0	15.5	0	0.644
ACIAD0154	1	0	18	1	0.69
ACIAD0155	1	0	14	1	0.847
ACIAD0156	1	0	13.25	1	0.738
ACIAD0157	1	0	53.5	1	0.7
ACIAD0158	0.908	0	41	1	0.661
ACIAD0159	1	0	38.75	1	0.783
ACIAD0160	1	0	44.75	0	0.674
ACIAD0161	0.911	0	9.25	1	0.74
ACIAD0162	1	0	8	1	0.65
ACIAD0163	0.74	0	111.25	0	-
ACIAD0164	0	1	309	0	0
ACIAD0165	1	0	37	0	0.633
ACIAD0166	1	0	564	1	0.817
ACIAD0167	1	0	118.75	1	0.833
ACIAD0168	1	0	177.25	1	0.763
ACIAD0169	0.911	0	194	1	0.656
ACIAD0171	1	0	11	1	-
ACIAD0172	1	0	102.5	0	0.674
ACIAD0173	0	1	43.75	1	0
ACIAD0174	1	0	43.75	0	0.709
ACIAD0175	0.911	0	63.5	0	0.809
ACIAD0176	1	0	62.5	0	0.638
ACIAD0177	0.823	0	90.5	1	0.713
ACIAD0178	0	1	420.25	1	0
ACIAD0180	0	1	1954.5	1	0
ACIAD0182	0	1	2319.5	1	0
ACIAD0183	0	1	3370.75	1	0
ACIAD0184	0	1	2653.75	1	0
ACIAD0185	0	1	2682.75	1	0
ACIAD0186	0	1	2368.5	1	0
ACIAD0187	0	1	2376	1	0
ACIAD0188	0	1	1551	1	0
ACIAD0189	0.909	0	141.25	1	0.633
ACIAD0190	1	0	45.75	1	0.681
ACIAD0191	0.909	0	58.5	1	0.707
ACIAD0192	0.911	0	29.5	0	0.763
ACIAD0193	1	0	204.25	0	0.708
ACIAD0194	1	0	14.75	0	0.677
ACIAD0195	1	0	12.25	0	0.687
ACIAD0196	0.91	0	26	1	0.67
ACIAD0197	0.909	0	16.5	1	0.706
ACIAD0198	1	0	7.25	1	0.711
ACIAD0199	1	0	5.25	1	0.646
ACIAD0200	1	0	8	1	0.705
ACIAD0201	1	0	6	1	0.668
ACIAD0202	1	0	67.5	1	0.745
ACIAD0203	0.911	0	4.5	1	0.748
ACIAD0204	1	0	2.75	1	0.751
ACIAD0205	0.911	0	6.25	1	0.696
ACIAD0206	0.911	0	6.75	1	0.751
ACIAD0207	1	0	11.25	1	-
ACIAD0208	0	1	108	0	0
ACIAD0209	0.911	0	80.75	0	0.669
ACIAD0210	1	0	70	0	0.616
ACIAD0211	0	1	109.5	1	0
ACIAD0212	1	0	64.75	1	0.63
ACIAD0214	1	0	8.75	1	0.601
ACIAD0215	0.911	0	35	1	0.619
ACIAD0216	1	0	8	0	-
ACIAD0217	1	0	12	1	-
ACIAD0219	1	0	7.25	1	-
ACIAD0220	0.911	0	62.5	1	0.751
ACIAD0221	1	0	30.5	1	0.785
ACIAD0222	1	0	74	0	0.667
ACIAD0223	1	0	52.75	0	0.662
ACIAD0224	1	0	135.5	0	-
ACIAD0225	1	0	13.5	0	0.702
ACIAD0226	1	0	38.75	0	0.805
ACIAD0228	1	0	17.25	0	0.68
ACIAD0229	1	0	64.25	0	0.656
ACIAD0230	0.909	0	203.75	1	0.655
ACIAD0231	1	0	63	1	0.648
ACIAD0232	1	0	33	1	0.636
ACIAD0233	0.911	0	36.5	1	0.816
ACIAD0234	0	1	98	1	0
ACIAD0235	0.911	0	234.5	1	0.67
ACIAD0236	1	0	31.5	0	-
ACIAD0237	1	0	97.5	1	0.658
ACIAD0239	0	1	865.75	1	0
ACIAD0240	1	0	559.25	0	0.751
ACIAD0241	1	0	4.25	1	0.796
ACIAD0242	0.741	0	27	0	0.697
ACIAD0243	1	0	62.5	0	0.78
ACIAD0244	0.822	0	417	1	0.563
ACIAD0245	1	0	58.75	1	0.667
ACIAD0246	0.911	0	80.5	1	0.653
ACIAD0247	0	1	84.75	1	0
ACIAD0248	1	0	89.5	1	0.754
ACIAD0249	0	1	127	1	0
ACIAD0250	1	0	20.5	0	-
ACIAD0251	1	0	90.5	0	0.64
ACIAD0252	0.823	0	66.25	0	0.848
ACIAD0253	0.742	0	229	0	0.713
ACIAD0254	0.505	0	151	1	0.379
ACIAD0255	0	1	117.75	1	0
ACIAD0256	0	1	217.75	1	0
ACIAD0257	1	0	68	1	0.762
ACIAD0258	1	0	33.75	0	0.865
ACIAD0259	1	0	17	0	0.767
ACIAD0260	0.824	0	72.75	0	0.7
ACIAD0262	1	0	220.25	1	0.885
ACIAD0263	0	1	511.75	0	0
ACIAD0264	0	1	430.25	0	0
ACIAD0265	0.909	0	161.25	0	0.807
ACIAD0266	1	0	17.75	0	0.684
ACIAD0267	0.823	0	623.5	1	0.668
ACIAD0268	0.911	0	195	1	0.685
ACIAD0269	1	0	136.25	1	0.611
ACIAD0270	0	1	112	1	0
ACIAD0271	0	1	112.75	1	0
ACIAD0272	1	0	50	0	0.712
ACIAD0273	0.909	0	432.5	0	0.238
ACIAD0274	0.821	0	16	0	0.767
ACIAD0275	0.911	0	47.5	0	0.77
ACIAD0276	0	1	6.5	0	0
ACIAD0278	0.911	0	26.5	1	0.766
ACIAD0279	0.741	0	83.5	1	0.793
ACIAD0282	0.823	0	155.5	0	0.697
ACIAD0283	0	1	207.25	0	0
ACIAD0284	1	0	12	1	0.729
ACIAD0285	1	0	15.75	1	0.724
ACIAD0286	0.366	0	117.75	1	-
ACIAD0287	0	1	43.75	1	0
ACIAD0288	1	0	53.25	1	0.707
ACIAD0289	0.911	0	39	1	0.734
ACIAD0290	1	0	41.25	1	0.77
ACIAD0291	0.909	0	811.25	1	0.526
ACIAD0292	1	0	39	1	0.752
ACIAD0293	1	0	59	1	0.679
ACIAD0294	1	0	82	1	0.696
ACIAD0295	0.911	0	203.75	1	0.639
ACIAD0296	1	0	88.5	1	0.666
ACIAD0297	0	1	117.25	1	0
ACIAD0299	1	0	4655.75	1	-
ACIAD0300	0	1	1550	1	0
ACIAD0301	0	1	2527	1	0
ACIAD0302	0	1	4717.75	1	0
ACIAD0304	0	1	3646.5	1	0
ACIAD0305	0	1	5263.5	1	0
ACIAD0306	0	1	3634.25	1	0
ACIAD0307	0	1	865.75	1	0
ACIAD0308	0	1	993	1	0
ACIAD0310	1	0	302	1	0.643
ACIAD0311	1	0	18	0	0.74
ACIAD0312	1	0	35.5	1	-
ACIAD0313	1	0	49.25	1	0.64
ACIAD0314	1	0	1415.5	1	0.859
ACIAD0315	1	0	12.5	1	-
ACIAD0316	1	0	2224	1	0.72
ACIAD0317	1	0	27.25	0	-
ACIAD0318	1	0	5.75	1	0.789
ACIAD0319	0.911	0	19.5	1	-
ACIAD0320	1	0	119.5	1	-
ACIAD0321	1	0	35	1	-
ACIAD0323	1	0	43.5	0	0.604
ACIAD0324	0.909	0	20.5	0	0.661
ACIAD0328	1	0	67.75	0	0.796
ACIAD0330	1	0	0	1	0.783
ACIAD0331	1	0	207.25	0	0.631
ACIAD0332	1	0	11.75	1	0.726
ACIAD0333	1	0	5.75	1	-
ACIAD0334	1	0	196	0	0.709
ACIAD0335	1	0	207.75	0	0.799
ACIAD0336	1	0	83.25	1	0.648
ACIAD0337	1	0	130.25	1	0.726
ACIAD0339	1	0	40	1	0.644
ACIAD0340	0.743	0	37	1	0.874
ACIAD0341	1	0	20	1	0.7
ACIAD0342	0	1	75.5	1	0
ACIAD0344	1	0	16	1	0.86
ACIAD0345	0.909	0	26.75	1	0.854
ACIAD0347	1	0	49.75	0	0.657
ACIAD0349	1	0	9.5	1	0.767
ACIAD0350	1	0	13.75	1	0.715
ACIAD0351	1	0	22.25	1	0.706
ACIAD0352	0.236	0	28.25	0	0.722
ACIAD0353	1	0	76.75	0	0.651
ACIAD0354	1	0	51.25	0	0.685
ACIAD0355	1	0	18	1	0.808
ACIAD0356	0.737	0	780.25	1	-
ACIAD0357	0.911	0	67	1	0.682
ACIAD0358	1	0	22.75	1	0.696
ACIAD0359	0	1	44.5	0	0
ACIAD0360	0.909	0	98.75	0	0.733
ACIAD0361	0.909	0	46	0	0.668
ACIAD0362	0	1	37.5	0	0
ACIAD0363	0	1	248.25	1	0
ACIAD0364	0.909	0	196	1	0.632
ACIAD0367	0.656	0	358	1	0.776
ACIAD0368	0	1	604.25	1	0
ACIAD0369	0	1	678.25	1	0
ACIAD0370	0	1	456.5	1	0
ACIAD0371	0	1	38.25	0	0
ACIAD0372	0	1	38	0	0
ACIAD0373	0	1	49.75	0	0
ACIAD0374	0	1	49.25	0	0
ACIAD0375	0	1	69.5	0	0
ACIAD0376	0	1	48.25	0	0
ACIAD0378	0.909	0	48	0	0.766
ACIAD0379	1	0	38.75	0	0.66
ACIAD0380	0	1	82.5	0	0
ACIAD0381	1	0	15	0	0.676
ACIAD0382	0.657	0	76.75	0	0.83
ACIAD0383	0	1	66.25	0	0
ACIAD0384	0	1	137.5	0	0
ACIAD0385	1	0	14	0	0.639
ACIAD0386	1	0	1.25	0	-
ACIAD0387	1	0	282.5	1	0.677
ACIAD0388	1	0	181.75	1	0.691
ACIAD0389	1	0	35	1	0.713
ACIAD0390	1	0	36.75	1	0.727
ACIAD0394	1	0	26.25	1	0.775
ACIAD0395	1	0	19.75	0	0.669
ACIAD0396	1	0	144.5	0	0.647
ACIAD0397	0.909	0	16.5	1	0.665
ACIAD0398	0.909	0	19.25	1	0.836
ACIAD0399	0.911	0	25.5	1	0.719
ACIAD0400	1	0	19	0	-
ACIAD0401	0	1	2379.5	1	0
ACIAD0402	0	1	341.75	1	0
ACIAD0403	1	0	19.5	1	0.661
ACIAD0404	1	0	20.25	1	0.74
ACIAD0405	1	0	98.25	0	0.657
ACIAD0406	1	0	185.25	0	0.789
ACIAD0407	0.909	0	328.5	0	0.67
ACIAD0408	1	0	25	0	0.675
ACIAD0409	0.582	0	15.75	0	0.763
ACIAD0411	1	0	46.25	1	0.762
ACIAD0412	1	0	124	1	0.841
ACIAD0413	1	0	61.25	1	0.786
ACIAD0414	1	0	12.25	1	-
ACIAD0415	0	1	88.25	0	0
ACIAD0416	0.742	0	110.5	0	0.837
ACIAD0417	0	1	73.25	1	0
ACIAD0418	0	1	100.25	0	0
ACIAD0419	1	0	91.25	0	0.613
ACIAD0420	1	0	57	1	0.687
ACIAD0421	1	0	43.25	1	0.79
ACIAD0422	1	0	129.25	1	0.632
ACIAD0424	1	0	308	0	0.653
ACIAD0425	0.825	0	175	0	0.761
ACIAD0426	1	0	24.5	0	0.723
ACIAD0427	1	0	4.75	1	0.665
ACIAD0428	0.908	0	8.75	1	0.775
ACIAD0429	0.909	0	31.75	0	0.756
ACIAD0431	1	0	21.5	0	0.748
ACIAD0432	1	0	32.75	1	0.656
ACIAD0433	0.91	0	11.75	0	0.773
ACIAD0434	1	0	10.25	1	-
ACIAD0436	1	0	31.5	0	0.799
ACIAD0437	1	0	48.25	0	0.64
ACIAD0438	0	1	142.75	0	0
ACIAD0441	1	0	104.75	1	-
ACIAD0442	0.823	0	46.25	1	0.798
ACIAD0443	1	0	35.75	1	-
ACIAD0444	1	0	14.5	1	0.653
ACIAD0445	1	0	44.25	1	0.678
ACIAD0446	1	0	13.75	0	0.56
ACIAD0448	1	0	84.75	0	0.794
ACIAD0449	1	0	51.25	1	0.909
ACIAD0450	0.911	0	38.25	1	0.765
ACIAD0451	1	0	247	0	0.747
ACIAD0452	0.911	0	16.5	1	0.865
ACIAD0454	0.911	0	105.5	0	-
ACIAD0455	0.909	0	75	0	0.578
ACIAD0456	0	1	67.75	1	0
ACIAD0457	1	0	41.5	0	0.69
ACIAD0459	1	0	14	1	0.764
ACIAD0460	1	0	25	0	0.789
ACIAD0461	0	1	12.75	0	0
ACIAD0462	1	0	16.5	0	0.706
ACIAD0463	0	1	48.25	1	0
ACIAD0465	1	0	52.75	1	0.673
ACIAD0466	0	1	99.75	1	0
ACIAD0468	1	0	207.25	1	0.68
ACIAD0469	0	1	185	1	0
ACIAD0471	1	0	37.5	1	-
ACIAD0472	0	1	1596.5	0	0
ACIAD0473	1	0	100.75	1	0.668
ACIAD0474	0.741	0	62.25	0	0.663
ACIAD0476	1	0	134.75	0	0.694
ACIAD0477	1	0	10.75	0	0.679
ACIAD0479	0	1	387.25	0	0
ACIAD0480	0.909	0	20.25	1	0.773
ACIAD0481	1	0	340	1	-
ACIAD0482	0.911	0	43.25	0	0.739
ACIAD0484	0.74	0	92.75	0	0.749
ACIAD0485	1	0	4	0	0.722
ACIAD0486	1	0	16.25	0	0.748
ACIAD0487	0.909	0	84	0	0.69
ACIAD0488	0.909	0	47	1	0.637
ACIAD0489	1	0	39.5	1	0.593
ACIAD0492	1	0	158	1	0.543
ACIAD0493	0	1	178.5	1	0
ACIAD0494	1	0	29.25	1	-
ACIAD0495	1	0	29	1	0.645
ACIAD0496	1	0	88	1	0.721
ACIAD0497	1	0	42.25	1	0.635
ACIAD0498	1	0	126	1	0.666
ACIAD0499	1	0	229.25	1	0.613
ACIAD0500	1	0	80.5	0	0.696
ACIAD0501	0.663	0	867.75	0	0.683
ACIAD0502	0	1	3655.5	0	0
ACIAD0503	1	0	136.5	0	0.662
ACIAD0504	1	0	38.75	1	0.64
ACIAD0505	0	1	230.75	1	0
ACIAD0507	0	1	195.75	1	0
ACIAD0508	0.911	0	523.5	1	0.76
ACIAD0509	0.911	0	236.5	1	0.811
ACIAD0510	1	0	203.75	0	0.67
ACIAD0511	0.909	0	16	0	0.778
ACIAD0512	1	0	7.5	1	-
ACIAD0513	1	0	19.5	0	0.655
ACIAD0514	0	1	63.75	0	0
ACIAD0515	0	1	130.5	0	0
ACIAD0516	1	0	25.5	0	0.67
ACIAD0517	1	0	23.25	0	0.728
ACIAD0518	0	1	89.25	0	0
ACIAD0519	1	0	18.5	1	0.623
ACIAD0520	1	0	7.75	0	0.663
ACIAD0521	0.909	0	1.5	0	0.829
ACIAD0522	0.908	0	3.75	0	0.85
ACIAD0523	1	0	0.75	0	0.858
ACIAD0524	0.911	0	13.25	1	0.769
ACIAD0525	1	0	51.75	1	-
ACIAD0526	0.911	0	72.25	0	0.619
ACIAD0527	1	0	359.25	0	0.677
ACIAD0528	0	1	250	0	0
ACIAD0529	0	1	154	0	0
ACIAD0530	0	1	122.5	0	0
ACIAD0531	1	0	38	0	0.754
ACIAD0532	1	0	233.25	0	0.633
ACIAD0533	1	0	1351	1	0.795
ACIAD0534	0.74	0	770.25	1	0.787
ACIAD0535	0.741	0	613.5	1	0.745
ACIAD0536	1	0	14.75	1	0.752
ACIAD0537	1	0	27	0	0.759
ACIAD0538	1	0	493.75	0	0.881
ACIAD0539	1	0	6	1	0.686
ACIAD0540	0.663	0	62.5	0	0.541
ACIAD0541	0.743	0	52	0	0.685
ACIAD0542	1	0	192.25	1	0.7
ACIAD0543	0.911	0	139.5	1	0.584
ACIAD0544	0.909	0	66.75	1	0.583
ACIAD0545	0.911	0	60.25	1	0.577
ACIAD0546	1	0	145.25	1	0.584
ACIAD0547	0	1	197	0	0
ACIAD0549	1	0	24.5	1	0.798
ACIAD0550	1	0	31.25	0	0.686
ACIAD0551	1	0	57	0	0.686
ACIAD0552	0.909	0	152.75	1	0.767
ACIAD0553	0.742	0	6.75	1	0.736
ACIAD0554	1	0	6	1	0.771
ACIAD0555	1	0	171.75	1	0.796
ACIAD0556	0.738	0	966.5	1	0.525
ACIAD0557	1	0	133	1	0.727
ACIAD0558	0.822	0	102.75	1	0.686
ACIAD0560	0.823	0	218.25	1	0.824
ACIAD0561	0	1	213.75	1	0
ACIAD0562	0	1	310	1	0
ACIAD0563	1	0	281.75	1	0.698
ACIAD0564	0.911	0	402.25	1	0.686
ACIAD0565	0	1	90.75	1	0
ACIAD0566	1	0	31.25	1	0.659
ACIAD0567	0.366	0	43	1	0.663
ACIAD0568	1	0	125.75	1	0.717
ACIAD0569	0.911	0	113	1	0.687
ACIAD0570	1	0	51.5	1	0.771
ACIAD0571	1	0	67.75	1	0.652
ACIAD0572	0.909	0	50.75	1	0.591
ACIAD0573	1	0	30.25	1	0.693
ACIAD0574	0.822	0	61.25	1	0.699
ACIAD0575	1	0	45.5	1	0.625
ACIAD0576	1	0	62.25	1	0.66
ACIAD0577	0.909	0	34	1	0.797
ACIAD0578	1	0	46.5	1	0.661
ACIAD0579	1	0	31	1	-
ACIAD0580	1	0	46	1	0.677
ACIAD0581	1	0	80.25	1	0.656
ACIAD0582	1	0	127	1	0.745
ACIAD0583	1	0	100	1	0.747
ACIAD0584	1	0	501.5	1	0.691
ACIAD0585	0.583	0	53.25	1	0.731
ACIAD0586	1	0	17.75	1	0.764
ACIAD0587	0	1	363	0	0
ACIAD0588	0	1	462	0	0
ACIAD0589	0.66	0	762	0	-
ACIAD0590	0.909	0	143.5	0	0.749
ACIAD0591	1	0	61.5	0	0.661
ACIAD0593	1	0	18.25	1	0.632
ACIAD0595	1	0	23.5	1	-
ACIAD0596	0.825	0	103	1	0.798
ACIAD0597	0	1	351.25	1	0
ACIAD0598	0.911	0	42	1	0.71
ACIAD0599	1	0	59.75	1	0.7
ACIAD0600	1	0	70.75	1	0.715
ACIAD0601	1	0	63.25	1	0.725
ACIAD0602	1	0	54.75	1	0.726
ACIAD0603	1	0	27	0	-
ACIAD0604	0.909	0	81	1	-
ACIAD0605	1	0	22.5	1	0.822
ACIAD0606	1	0	30.25	1	0.645
ACIAD0607	1	0	76.5	0	0.617
ACIAD0608	1	0	56.75	0	0.628
ACIAD0609	0	1	475.5	0	0
ACIAD0610	1	0	6.25	0	0.701
ACIAD0611	1	0	30.75	1	0.687
ACIAD0612	1	0	8	1	0.683
ACIAD0613	1	0	46.25	1	-
ACIAD0614	1	0	29.5	0	0.794
ACIAD0615	1	0	81.5	0	0.649
ACIAD0616	1	0	17	1	0.783
ACIAD0618	1	0	13.25	1	0.628
ACIAD0620	1	0	35.75	1	0.747
ACIAD0621	1	0	47.75	0	0.644
ACIAD0622	1	0	7.5	1	0.699
ACIAD0623	1	0	63.5	0	0.777
ACIAD0624	1	0	60.5	0	0.735
ACIAD0625	1	0	36.75	0	0.631
ACIAD0626	0.911	0	42.25	1	0.744
ACIAD0627	1	0	164.75	1	0.782
ACIAD0628	1	0	10.5	0	0.706
ACIAD0629	1	0	47.25	0	0.76
ACIAD0630	0.91	0	238.25	0	0.705
ACIAD0631	1	0	76.75	1	0.633
ACIAD0632	1	0	56.5	0	0.637
ACIAD0633	1	0	39	0	0.756
ACIAD0634	1	0	84.25	0	0.606
ACIAD0635	0	1	189.75	1	0
ACIAD0636	0	1	162.25	1	0
ACIAD0638	0.911	0	27.75	1	0.654
ACIAD0639	0.911	0	27	1	0.619
ACIAD0640	0.909	0	24	0	-
ACIAD0641	1	0	8.25	1	-
ACIAD0642	0	1	574.75	1	0
ACIAD0643	0	1	639.75	1	0
ACIAD0644	0	1	185.25	1	0
ACIAD0645	0	1	177.25	1	0
ACIAD0646	1	0	14.25	0	0.686
ACIAD0647	1	0	97.25	0	0.767
ACIAD0648	0	1	264.25	1	0
ACIAD0649	1	0	413.25	1	0.656
ACIAD0650	0	1	215	1	0
ACIAD0651	0	1	64.25	1	0
ACIAD0653	1	0	133	0	0.778
ACIAD0654	1	0	33.5	0	0.829
ACIAD0655	1	0	19.75	0	-
ACIAD0657	1	0	53.5	1	0.661
ACIAD0658	0.91	0	168.5	1	0.607
ACIAD0659	1	0	222	1	0.691
ACIAD0660	0	1	202.75	1	0
ACIAD0661	0	1	168.5	1	0
ACIAD0663	0	1	196.5	1	0
ACIAD0664	0	1	161.5	1	0
ACIAD0665	0	1	24.5	0	0
ACIAD0666	1	0	50.75	1	0.753
ACIAD0667	1	0	13.25	1	0.68
ACIAD0668	1	0	19.75	1	0.606
ACIAD0669	0.909	0	14	1	0.637
ACIAD0671	1	0	10	1	0.775
ACIAD0672	1	0	25	1	0.759
ACIAD0673	1	0	81.5	0	0.589
ACIAD0674	1	0	34	1	0.704
ACIAD0675	1	0	27	1	-
ACIAD0677	0	1	113.75	1	0
ACIAD0678	0.911	0	92	1	0.713
ACIAD0679	0.909	0	43	1	0.663
ACIAD0681	1	0	117.5	1	0.661
ACIAD0682	1	0	92.75	1	0.59
ACIAD0683	0.908	0	163.75	0	0.695
ACIAD0684	1	0	16.75	1	-
ACIAD0685	0	1	84.5	1	0
ACIAD0686	1	0	181.25	1	0.629
ACIAD0687	0.909	0	43.5	1	0.908
ACIAD0688	0.911	0	41.25	1	0.734
ACIAD0689	1	0	28	1	0.7
ACIAD0691	1	0	18.5	1	0.7
ACIAD0692	1	0	15.5	1	0.773
ACIAD0693	1	0	9	0	0.704
ACIAD0694	1	0	36.25	0	0.686
ACIAD0695	1	0	19.25	0	0.746
ACIAD0697	0.911	0	4574.5	1	0.604
ACIAD0700	0.911	0	87	0	0.683
ACIAD0701	1	0	72	0	0.723
ACIAD0702	1	0	70.5	0	0.72
ACIAD0703	0.911	0	531.75	1	0.817
ACIAD0704	1	0	250	1	0.736
ACIAD0705	1	0	31.25	1	0.81
ACIAD0706	0.911	0	51.75	0	0.834
ACIAD0707	0.911	0	74	0	0.701
ACIAD0708	0.911	0	65.75	1	0.695
ACIAD0709	1	0	74	1	0.674
ACIAD0710	1	0	29.25	1	0.72
ACIAD0711	1	0	26.5	0	0.737
ACIAD0713	1	0	47.75	0	0.633
ACIAD0714	0	1	109.25	0	0
ACIAD0715	0.909	0	7.25	1	0.87
ACIAD0716	0.91	0	176.5	1	-
ACIAD0717	1	0	20.5	1	0.62
ACIAD0718	0.911	0	11.75	1	0.793
ACIAD0719	0.908	0	63.5	1	0.739
ACIAD0720	1	0	7.75	1	0.707
ACIAD0721	1	0	59.5	1	-
ACIAD0722	0	1	527.5	0	0
ACIAD0724	0	1	530.25	0	0
ACIAD0726	0.662	0	575.75	1	0.378
ACIAD0727	1	0	152.5	1	0.203
ACIAD0728	1	0	361.25	0	-
ACIAD0730	0.824	0	1133.75	1	0.596
ACIAD0731	0.741	0	637	1	0.708
ACIAD0733	0.824	0	864.5	1	-
ACIAD0734	0.824	0	959	1	0.587
ACIAD0735	0.824	0	1117.25	1	0.719
ACIAD0736	0.741	0	935.5	1	0.593
ACIAD0737	0.74	0	872	1	0.638
ACIAD0738	0.741	0	1031.5	1	0.622
ACIAD0739	0.824	0	1432.5	1	0.627
ACIAD0740	0.741	0	903.25	1	0.621
ACIAD0741	0.824	0	907.5	1	-
ACIAD0742	0.824	0	905.25	1	0.589
ACIAD0743	0.911	0	678.75	1	0.586
ACIAD0744	0.743	0	287.5	1	0.779
ACIAD0745	1	0	35	1	0.747
ACIAD0746	0	1	59.75	0	0
ACIAD0747	0	1	36.5	1	0
ACIAD0748	1	0	40.25	0	0.601
ACIAD0749	1	0	46.75	1	0.813
ACIAD0750	1	0	91	1	0.732
ACIAD0752	0.824	0	28.25	0	0.794
ACIAD0753	1	0	26	0	0.817
ACIAD0754	0.911	0	42.75	0	-
ACIAD0755	1	0	40.75	0	0.793
ACIAD0756	1	0	24.5	0	0.62
ACIAD0757	1	0	50	0	0.63
ACIAD0758	1	0	3	1	-
ACIAD0759	0.909	0	111.25	1	0.702
ACIAD0760	1	0	6.25	1	0.639
ACIAD0761	1	0	1.5	0	0.774
ACIAD0762	0.911	0	3.75	0	0.733
ACIAD0764	0.909	0	1	1	0.76
ACIAD0765	1	0	9.25	1	0.746
ACIAD0766	1	0	58.75	0	0.626
ACIAD0767	0.911	0	23.5	0	0.785
ACIAD0768	0	1	162.25	0	0
ACIAD0769	1	0	158.5	0	0.685
ACIAD0770	0.911	0	388.25	1	0.68
ACIAD0772	0.66	0	83.5	1	0.507
ACIAD0773	0.91	0	336	1	0.702
ACIAD0774	1	0	24.5	0	0.663
ACIAD0775	1	0	44.25	1	0.673
ACIAD0776	1	0	113.75	1	0.784
ACIAD0777	1	0	20	1	0.685
ACIAD0778	0.911	0	18	1	0.592
ACIAD0779	0.911	0	21.75	1	0.781
ACIAD0780	1	0	26.25	1	0.714
ACIAD0781	1	0	21.25	1	0.623
ACIAD0782	0	1	198.25	0	0
ACIAD0783	1	0	26.5	0	0.821
ACIAD0784	1	0	21.25	0	0.732
ACIAD0785	1	0	6	0	0.753
ACIAD0786	1	0	129.5	1	0.724
ACIAD0787	1	0	109	1	0.653
ACIAD0788	1	0	33.5	1	0.72
ACIAD0789	1	0	24.25	1	0.674
ACIAD0790	0.909	0	21.25	1	0.783
ACIAD0791	0	1	70.5	0	0
ACIAD0792	1	0	4514.5	0	0.775
ACIAD0793	0.911	0	9.25	0	0.856
ACIAD0794	1	0	19.75	1	0.745
ACIAD0795	0.911	0	27.75	1	-
ACIAD0797	0.909	0	16.75	1	0.677
ACIAD0798	1	0	15.75	0	0.7
ACIAD0799	1	0	55.75	0	0.629
ACIAD0800	1	0	340.75	0	0.793
ACIAD0801	1	0	22.25	0	0.744
ACIAD0802	0.822	0	71	1	0.64
ACIAD0803	1	0	39.25	0	0.697
ACIAD0804	1	0	240	1	0.659
ACIAD0805	0.909	0	74.75	1	0.726
ACIAD0806	0.909	0	28.5	1	0.76
ACIAD0807	1	0	25.75	0	0.787
ACIAD0808	1	0	21	0	0.662
ACIAD0809	1	0	41.5	1	0.705
ACIAD0810	1	0	33	0	0.612
ACIAD0811	1	0	10.25	0	0.766
ACIAD0812	1	0	4	0	0.752
ACIAD0813	1	0	20.75	1	0.619
ACIAD0814	1	0	16.25	0	0.765
ACIAD0815	1	0	18.25	1	0.674
ACIAD0816	1	0	25.25	1	0.782
ACIAD0817	1	0	11.25	1	-
ACIAD0818	1	0	26.5	1	0.735
ACIAD0819	1	0	60.75	1	0.74
ACIAD0820	1	0	99.75	1	0.645
ACIAD0821	1	0	17.25	1	0.631
ACIAD0822	0	1	196.5	0	0
ACIAD0823	0	1	240.25	0	0
ACIAD0824	0	1	254	0	0
ACIAD0825	0.505	0	339.75	1	0.748
ACIAD0826	0.581	0	165	1	0.704
ACIAD0828	0.578	0	86.25	1	0.763
ACIAD0829	0.911	0	41.75	1	0.697
ACIAD0830	0.911	0	68	1	0.871
ACIAD0831	0.908	0	176.25	1	0.412
ACIAD0832	0	1	43.75	0	0
ACIAD0833	0.911	0	255	0	-
ACIAD0834	1	0	186.75	1	0.643
ACIAD0835	1	0	32.75	0	0.702
ACIAD0836	1	0	12.75	0	0.768
ACIAD0837	1	0	38	0	0.76
ACIAD0838	0.911	0	46	0	0.676
ACIAD0839	0.059	0	203	1	-
ACIAD0840	0	1	34.25	0	0
ACIAD0841	0	1	45.75	0	0
ACIAD0842	1	0	14	1	-
ACIAD0843	1	0	16.5	1	-
ACIAD0844	1	0	32.5	1	0.797
ACIAD0846	0.663	0	67	1	0.618
ACIAD0847	0.657	0	168.25	1	0.743
ACIAD0848	0	1	73.75	1	0
ACIAD0849	1	0	43	0	0.786
ACIAD0850	1	0	12.5	1	0.705
ACIAD0851	1	0	9	1	0.732
ACIAD0852	0.911	0	312	1	0.801
ACIAD0853	1	0	47.75	1	0.613
ACIAD0854	1	0	53	0	0.656
ACIAD0855	0	1	23.25	1	0
ACIAD0856	0	1	68	1	0
ACIAD0857	0	1	49	1	0
ACIAD0858	0	1	65.5	1	0
ACIAD0859	0	1	88	1	0
ACIAD0860	1	0	231.75	0	-
ACIAD0861	0.911	0	151.75	0	0.694
ACIAD0862	0.825	0	86.25	0	0.663
ACIAD0863	0.825	0	29	0	0.728
ACIAD0864	1	0	38.25	1	0.757
ACIAD0865	0.911	0	64.5	0	0.693
ACIAD0866	1	0	58.5	0	0.671
ACIAD0868	0	1	2072	1	0
ACIAD0869	0	1	323.75	1	0
ACIAD0870	0.113	0	1342	1	-
ACIAD0871	0	1	1797.75	1	0
ACIAD0872	0	1	1797	1	0
ACIAD0873	1	0	449	1	0.662
ACIAD0874	1	0	14.75	0	0.727
ACIAD0875	0	1	20	0	0
ACIAD0876	1	0	29	1	0.717
ACIAD0877	1	0	21.75	1	0.747
ACIAD0878	0	1	69.75	0	0
ACIAD0879	0	1	1024.75	0	0
ACIAD0880	0.826	0	154.25	1	0.645
ACIAD0881	0	1	2775.75	1	0
ACIAD0883	0	1	3022	1	0
ACIAD0884	0	1	3342	1	0
ACIAD0885	0.371	0	6401	1	0.652
ACIAD0886	1	0	23	1	0.715
ACIAD0887	0.909	0	32.5	1	0.807
ACIAD0888	1	0	16	0	0.679
ACIAD0889	0.823	0	25.25	0	0.732
ACIAD0890	0	1	144	0	0
ACIAD0891	0	1	106.5	1	0
ACIAD0892	1	0	225.5	0	0.709
ACIAD0893	0.737	0	409.5	0	0.881
ACIAD0894	0.909	0	416.75	0	0.845
ACIAD0895	0.911	0	140.75	0	0.78
ACIAD0896	1	0	37.75	0	0.638
ACIAD0897	0.91	0	93.5	0	-
ACIAD0898	1	0	1837.25	1	0.676
ACIAD0900	0	1	89.5	1	0
ACIAD0901	0	1	265	1	0
ACIAD0902	1	0	55.25	1	0.566
ACIAD0903	0	1	163.75	1	0
ACIAD0904	1	0	1.75	1	0.927
ACIAD0905	0.909	0	72.75	1	0.781
ACIAD0907	1	0	196.75	1	0.705
ACIAD0908	0.824	0	67	1	-
ACIAD0909	0.738	0	449.5	0	0.682
ACIAD0910	0.911	0	370	1	0.73
ACIAD0911	1	0	26.25	0	-
ACIAD0912	1	0	21	0	0.663
ACIAD0913	0.661	0	32.75	1	0.745
ACIAD0914	1	0	12.25	1	0.739
ACIAD0915	1	0	11.5	0	0.745
ACIAD0916	1	0	13.25	0	0.798
ACIAD0917	1	0	18	0	0.829
ACIAD0918	1	0	17.5	1	0.729
ACIAD0919	0	1	8.5	0	0
ACIAD0920	1	0	35.75	1	0.817
ACIAD0921	0.911	0	34.25	1	0.599
ACIAD0922	0.911	0	42.75	0	0.38
ACIAD0923	0	1	138	0	0
ACIAD0924	0.909	0	15.75	1	-
ACIAD0925	1	0	0	0	-
ACIAD0926	1	0	13	1	0.722
ACIAD0927	0.909	0	7.25	1	0.824
ACIAD0929	1	0	98	1	0.646
ACIAD0930	0.825	0	32	0	0.794
ACIAD0931	1	0	2.5	0	0.717
ACIAD0932	1	0	23.75	1	-
ACIAD0933	1	0	7.75	1	0.744
ACIAD0934	1	0	7.75	1	0.794
ACIAD0935	0.657	0	4.75	1	-
ACIAD0936	1	0	2	1	0.77
ACIAD0937	1	0	1.5	0	-
ACIAD0938	1	0	1.25	1	-
ACIAD0939	1	0	117.5	1	0.812
ACIAD0940	1	0	149	1	0.803
ACIAD0941	0	1	117.75	1	0
ACIAD0942	1	0	44	1	-
ACIAD0943	1	0	2.25	1	-
ACIAD0944	1	0	25.25	1	0.65
ACIAD0945	1	0	5	1	-
ACIAD0946	1	0	6.5	1	-
ACIAD0947	1	0	12	1	0.72
ACIAD0948	1	0	6.5	1	0.666
ACIAD0949	1	0	3.5	1	0.764
ACIAD0951	1	0	5	1	-
ACIAD0952	1	0	8.5	0	-
ACIAD0953	1	0	31	0	-
ACIAD0955	1	0	16	1	-
ACIAD0956	1	0	19.25	0	-
ACIAD0957	1	0	7.75	0	-
ACIAD0958	1	0	33.75	0	-
ACIAD0959	1	0	45.75	0	-
ACIAD0960	1	0	7.25	1	0.77
ACIAD0961	1	0	14.5	0	0.618
ACIAD0962	0.909	0	20	0	0.757
ACIAD0963	0.911	0	112.25	0	-
ACIAD0964	1	0	124.25	0	-
ACIAD0965	1	0	3	1	0.804
ACIAD0966	1	0	4.5	0	0.664
ACIAD0967	1	0	9	1	0.645
ACIAD0968	1	0	16	1	0.741
ACIAD0969	0	1	27.25	0	0
ACIAD0970	0.909	0	39	0	0.732
ACIAD0971	1	0	43.75	0	0.657
ACIAD0973	1	0	30	1	0.735
ACIAD0974	1	0	65.75	0	0.752
ACIAD0975	1	0	11.5	1	0.757
ACIAD0976	1	0	6	1	-
ACIAD0977	1	0	8.25	1	0.732
ACIAD0978	1	0	20	1	0.837
ACIAD0979	1	0	5	0	0.735
ACIAD0980	1	0	3.25	0	0.925
ACIAD0981	0.822	0	2.5	0	-
ACIAD0982	1	0	6.25	1	0.772
ACIAD0983	1	0	1.75	1	0.72
ACIAD0984	1	0	4	0	0.76
ACIAD0985	1	0	29	0	-
ACIAD0986	1	0	3	1	0.836
ACIAD0987	1	0	4	1	-
ACIAD0988	1	0	2.25	1	0.685
ACIAD0989	1	0	3.75	1	0.732
ACIAD0990	1	0	1.25	1	0.771
ACIAD0991	1	0	2	1	0.644
ACIAD0992	1	0	3.75	1	0.636
ACIAD0993	1	0	16.25	1	0.767
ACIAD0994	1	0	7.25	1	0.77
ACIAD0995	1	0	4.75	1	0.804
ACIAD0997	1	0	5	1	0.728
ACIAD0998	0.909	0	4	1	0.753
ACIAD0999	0.911	0	9.25	1	0.681
ACIAD1000	0	1	2.25	1	0
ACIAD1001	1	0	18.5	1	0.682
ACIAD1002	1	0	14.75	0	0.773
ACIAD1003	1	0	14.25	0	0.678
ACIAD1004	0.823	0	16.5	1	-
ACIAD1005	0.911	0	8.75	0	0.639
ACIAD1006	1	0	6.75	0	0.638
ACIAD1007	1	0	223	0	-
ACIAD1008	1	0	34.75	0	0.619
ACIAD1009	0.911	0	49.75	0	0.749
ACIAD1010	1	0	85.25	0	0.719
ACIAD1011	1	0	28.5	1	0.776
ACIAD1012	1	0	36.75	1	0.761
ACIAD1013	1	0	27	1	0.72
ACIAD1014	0.911	0	4.75	0	0.615
ACIAD1015	0.911	0	5.75	0	0.752
ACIAD1017	0.743	0	2.25	1	0.696
ACIAD1018	0.743	0	2.5	1	0.741
ACIAD1019	1	0	8.25	1	0.625
ACIAD1020	0.911	0	8.25	1	0.766
ACIAD1021	1	0	38.25	1	0.605
ACIAD1022	1	0	32.25	1	0.72
ACIAD1023	0.911	0	193.25	1	0.701
ACIAD1024	1	0	62.5	0	0.777
ACIAD1025	1	0	17.75	1	0.673
ACIAD1026	1	0	4	0	0.799
ACIAD1027	0.911	0	99.25	1	0.627
ACIAD1028	1	0	137.75	1	0.626
ACIAD1029	1	0	56.75	1	0.74
ACIAD1030	0.909	0	80	1	0.7
ACIAD1031	1	0	66.25	1	0.769
ACIAD1032	1	0	11	1	0.749
ACIAD1033	0.911	0	17.75	1	0.748
ACIAD1034	1	0	15.75	1	0.652
ACIAD1035	0.91	0	41.75	1	0.746
ACIAD1036	1	0	9	0	0.648
ACIAD1037	1	0	1.25	0	0.736
ACIAD1038	0.826	0	192.25	1	0.736
ACIAD1039	0.663	0	70.5	1	0.885
ACIAD1040	1	0	9.5	1	0.677
ACIAD1041	1	0	15.25	0	0.711
ACIAD1042	1	0	17.25	1	0.807
ACIAD1044	1	0	80	1	0.641
ACIAD1045	1	0	44.25	0	0.773
ACIAD1046	1	0	1.5	1	-
ACIAD1047	0.823	0	164.75	1	0.595
ACIAD1048	1	0	33.5	1	0.861
ACIAD1049	0.909	0	99	0	0.593
ACIAD1051	0.909	0	16.75	0	0.728
ACIAD1052	1	0	121	1	0.615
ACIAD1053	0.909	0	47	1	-
ACIAD1054	0.911	0	184	1	0.677
ACIAD1055	0.911	0	23.75	0	-
ACIAD1056	0	1	576.75	1	0
ACIAD1057	1	0	25.75	0	-
ACIAD1058	0.824	0	19.75	1	0.733
ACIAD1059	1	0	14	1	0.567
ACIAD1060	1	0	17.25	0	0.691
ACIAD1061	0.909	0	44.25	1	0.896
ACIAD1062	1	0	82	1	0.614
ACIAD1063	0.91	0	192	0	0.698
ACIAD1064	1	0	192.25	0	0.688
ACIAD1065	0.911	0	104.5	0	0.714
ACIAD1066	0.91	0	118.25	0	0.724
ACIAD1068	1	0	26	0	0.697
ACIAD1069	0	1	202.5	1	0
ACIAD1070	1	0	116.75	0	0.815
ACIAD1071	0.911	0	4	0	0.806
ACIAD1072	0	1	260.5	1	0
ACIAD1073	0	1	219.5	1	0
ACIAD1074	1	0	95.25	0	0.791
ACIAD1075	1	0	79.5	1	-
ACIAD1076	1	0	2.5	1	-
ACIAD1077	1	0	3.5	1	-
ACIAD1078	0.911	0	6.25	1	0.778
ACIAD1080	1	0	9.75	1	0.664
ACIAD1081	1	0	38	0	0.668
ACIAD1082	1	0	83.5	0	0.198
ACIAD1083	1	0	0	1	-
ACIAD1084	1	0	99.5	1	0.349
ACIAD1085	1	0	40.25	0	0.706
ACIAD1087	1	0	5.25	0	0.727
ACIAD1088	1	0	26	1	0.852
ACIAD1089	0.911	0	75.5	1	0.794
ACIAD1090	0.911	0	42	1	0.794
ACIAD1091	0.825	0	58	1	0.76
ACIAD1092	1	0	22.5	1	0.775
ACIAD1093	1	0	64.25	1	0.753
ACIAD1094	0.909	0	46.75	1	0.779
ACIAD1095	1	0	148	1	0.834
ACIAD1096	1	0	116.75	1	0.814
ACIAD1097	1	0	11	1	-
ACIAD1099	1	0	10.5	1	0.69
ACIAD1100	0.909	0	24.25	0	0.73
ACIAD1101	0.58	0	43.25	0	0.783
ACIAD1102	1	0	79	1	0.634
ACIAD1103	0	1	120	1	0
ACIAD1105	0	1	479.5	1	0
ACIAD1106	1	0	87.25	1	0.659
ACIAD1108	0.909	0	60.75	0	0.713
ACIAD1109	0.737	0	53.75	0	0.651
ACIAD1110	1	0	53	1	0.858
ACIAD1111	1	0	40.25	0	0.733
ACIAD1112	1	0	16	0	0.724
ACIAD1113	1	0	47.25	0	0.777
ACIAD1114	1	0	0.25	0	-
ACIAD1115	0.741	0	640	0	0.682
ACIAD1116	0.741	0	11.75	0	0.7
ACIAD1117	0.911	0	5	0	0.775
ACIAD1118	1	0	1.75	0	0.836
ACIAD1119	1	0	2	0	0.713
ACIAD1120	1	0	2.25	0	0.718
ACIAD1121	0.824	0	2	0	0.802
ACIAD1122	1	0	9.25	1	0.662
ACIAD1123	0.908	0	136.25	0	0.719
ACIAD1124	1	0	224.5	0	0.623
ACIAD1125	1	0	135.75	1	0.754
ACIAD1126	0.742	0	94.75	1	0.726
ACIAD1127	0	1	97.25	1	0
ACIAD1128	0	1	62.25	1	0
ACIAD1129	1	0	208	1	0.653
ACIAD1130	0.739	0	26.25	0	0.752
ACIAD1131	0.909	0	33	1	0.773
ACIAD1132	1	0	27	1	-
ACIAD1133	0.909	0	140.75	1	0.673
ACIAD1134	1	0	80.5	1	0.679
ACIAD1135	1	0	35.25	0	0.369
ACIAD1136	1	0	26.5	0	0.637
ACIAD1137	0	1	40	0	0
ACIAD1138	1	0	166.25	1	0.743
ACIAD1139	0.911	0	46.5	1	0.668
ACIAD1140	0.911	0	33	1	0.77
ACIAD1141	0.826	0	38.25	1	0.724
ACIAD1142	0.911	0	26.75	1	0.773
ACIAD1143	1	0	28.25	1	0.668
ACIAD1144	0.909	0	3.25	0	0.722
ACIAD1145	0.909	0	8.5	0	0.653
ACIAD1147	0.911	0	54.25	0	0.66
ACIAD1149	0.737	0	80.75	0	0.726
ACIAD1150	0	1	131.75	0	0
ACIAD1151	0	1	475.75	0	0
ACIAD1152	1	0	23	0	0.65
ACIAD1154	1	0	15	1	0.66
ACIAD1155	1	0	13	1	0.731
ACIAD1156	1	0	0	0	-
ACIAD1157	1	0	8	1	0.645
ACIAD1158	1	0	10.75	1	0.712
ACIAD1159	1	0	10	1	0.631
ACIAD1160	1	0	11.25	1	0.67
ACIAD1161	1	0	13.75	1	0.768
ACIAD1162	1	0	5.5	1	0.602
ACIAD1163	0.911	0	15.75	1	0.726
ACIAD1164	1	0	36.25	1	0.805
ACIAD1165	1	0	4.75	1	0.724
ACIAD1166	1	0	1.25	1	-
ACIAD1167	1	0	46	1	-
ACIAD1168	1	0	19.5	1	0.838
ACIAD1169	1	0	1.5	1	-
ACIAD1170	1	0	11.25	1	0.778
ACIAD1171	0.909	0	5	1	0.742
ACIAD1172	1	0	12.5	0	0.763
ACIAD1173	1	0	12.75	0	0.64
ACIAD1174	1	0	8.75	1	0.765
ACIAD1175	0.911	0	18.75	1	0.762
ACIAD1176	1	0	11	0	0.84
ACIAD1177	1	0	9.5	0	0.778
ACIAD1178	0.825	0	7	0	0.633
ACIAD1179	1	0	2.75	0	0.574
ACIAD1180	1	0	1.75	0	0.781
ACIAD1182	1	0	11.5	0	0.762
ACIAD1183	1	0	1094.25	0	0.716
ACIAD1184	1	0	114.25	0	0.76
ACIAD1186	1	0	61.5	1	0.687
ACIAD1187	0.91	0	614.25	1	0.663
ACIAD1188	0.909	0	84.5	0	0.669
ACIAD1189	1	0	36	0	0.751
ACIAD1190	0.822	0	56	1	0.753
ACIAD1191	1	0	53.5	1	0.675
ACIAD1192	1	0	21.25	1	0.783
ACIAD1193	0.911	0	33.75	1	0.694
ACIAD1194	0.909	0	88	1	0.686
ACIAD1195	1	0	69	0	-
ACIAD1196	1	0	31.5	1	0.781
ACIAD1197	1	0	30.5	0	0.688
ACIAD1198	1	0	26.5	1	0.713
ACIAD1199	1	0	690.75	1	0.612
ACIAD1200	0	1	167.25	1	0
ACIAD1201	0	1	240.25	1	0
ACIAD1202	1	0	43	1	0.69
ACIAD1203	1	0	62.5	1	0.619
ACIAD1204	1	0	121.5	1	0.601
ACIAD1205	0.823	0	192.5	0	0.751
ACIAD1206	0.824	0	64.5	0	0.706
ACIAD1207	1	0	508.25	1	-
ACIAD1208	0.911	0	312	1	0.637
ACIAD1209	0.909	0	86	0	-
ACIAD1210	1	0	474.25	1	-
ACIAD1211	1	0	425.5	1	0.777
ACIAD1212	1	0	12.25	1	0.794
ACIAD1213	1	0	17.75	1	0.769
ACIAD1214	0.911	0	23.25	1	0.774
ACIAD1215	0.911	0	43.75	1	0.819
ACIAD1216	0.909	0	373.5	1	0.617
ACIAD1217	0.909	0	15.75	0	0.781
ACIAD1219	0	1	343.5	0	0
ACIAD1220	1	0	62.25	0	0.633
ACIAD1221	0	1	132.75	0	0
ACIAD1222	1	0	157.5	0	0.619
ACIAD1223	0	1	25.75	0	0
ACIAD1224	1	0	23	0	0.701
ACIAD1225	1	0	267.5	0	0.749
ACIAD1226	0.911	0	96.5	0	0.614
ACIAD1227	1	0	133.25	1	0.739
ACIAD1229	0.911	0	159.25	1	0.657
ACIAD1230	1	0	109	1	-
ACIAD1231	0.911	0	140.75	0	-
ACIAD1232	0.91	0	487.25	1	-
ACIAD1233	0	1	1543.25	0	0
ACIAD1234	1	0	30	0	-
ACIAD1235	1	0	28.5	1	-
ACIAD1236	1	0	36	0	-
ACIAD1237	0.911	0	49.5	0	0.623
ACIAD1238	1	0	228.5	0	0.724
ACIAD1239	1	0	218.25	0	0.78
ACIAD1240	1	0	85.25	1	0.724
ACIAD1241	0.909	0	21.25	0	0.723
ACIAD1242	0.911	0	12.75	1	0.596
ACIAD1243	0.909	0	81.25	1	0.714
ACIAD1245	1	0	146.75	1	0.685
ACIAD1246	1	0	37.5	0	0.61
ACIAD1247	1	0	104.25	1	-
ACIAD1248	0.74	0	80.25	1	-
ACIAD1249	0.909	0	8.75	0	-
ACIAD1250	0.909	0	28.75	0	-
ACIAD1251	0.658	0	548.75	0	0.659
ACIAD1252	0	1	504.5	0	0
ACIAD1253	0	1	228.25	0	0
ACIAD1254	1	0	0	1	-
ACIAD1255	0	1	35.25	1	0
ACIAD1256	1	0	235.25	1	-
ACIAD1257	0	1	153.75	1	0
ACIAD1258	0	1	397	1	0
ACIAD1259	1	0	11.25	1	0.783
ACIAD1260	1	0	217	1	0.763
ACIAD1261	1	0	37	0	0.627
ACIAD1262	1	0	114	0	0.631
ACIAD1263	0.909	0	180.25	1	0.623
ACIAD1264	1	0	11	1	0.702
ACIAD1265	0.66	0	654.25	1	0.747
ACIAD1266	1	0	189.75	1	0.642
ACIAD1267	1	0	36.25	1	0.778
ACIAD1268	0.911	0	84.25	0	0.758
ACIAD1269	1	0	6.75	1	0.7
ACIAD1270	0	1	124	1	0
ACIAD1271	0	1	116.5	1	0
ACIAD1272	1	0	30	1	0.754
ACIAD1273	1	0	14.75	1	0.872
ACIAD1274	1	0	8.5	1	0.68
ACIAD1275	1	0	0.5	1	-
ACIAD1276	1	0	47.5	1	0.767
ACIAD1277	0.911	0	44.75	1	0.837
ACIAD1279	1	0	148.5	1	0.707
ACIAD1280	1	0	108.5	1	0.671
ACIAD1281	1	0	149.75	1	0.804
ACIAD1282	1	0	173.25	1	0.74
ACIAD1283	1	0	65	0	0.659
ACIAD1284	0.911	0	501	1	0.819
ACIAD1286	1	0	366	1	0.823
ACIAD1287	1	0	404.25	1	0.637
ACIAD1288	1	0	321.5	1	0.844
ACIAD1289	1	0	239.5	1	0.733
ACIAD1290	1	0	10.25	0	-
ACIAD1292	1	0	2	0	0.738
ACIAD1293	1	0	19	1	0.746
ACIAD1294	1	0	21	0	-
ACIAD1295	1	0	3.5	1	0.768
ACIAD1296	1	0	6.75	1	0.797
ACIAD1297	0.824	0	15	1	0.77
ACIAD1298	1	0	9.25	1	0.666
ACIAD1299	1	0	3.5	1	0.711
ACIAD1300	1	0	12.5	1	0.733
ACIAD1301	1	0	13.25	1	0.715
ACIAD1302	0.741	0	117	0	-
ACIAD1303	1	0	3.5	1	0.724
ACIAD1304	1	0	14.5	0	-
ACIAD1305	0.911	0	458	1	0.636
ACIAD1306	1	0	28.75	0	0.725
ACIAD1308	0	1	122.5	0	0
ACIAD1309	0	1	106.25	0	0
ACIAD1310	0.909	0	118.5	0	0.663
ACIAD1311	0	1	201.5	0	0
ACIAD1312	0	1	38.5	0	0
ACIAD1313	1	0	402.5	1	0.674
ACIAD1314	0.823	0	132.75	1	0.647
ACIAD1315	0.911	0	37.25	0	0.809
ACIAD1316	0.909	0	155.5	1	0.644
ACIAD1317	0	1	115.25	1	0
ACIAD1318	1	0	107.25	1	0.65
ACIAD1319	1	0	61.75	1	0.699
ACIAD1320	1	0	71	1	0.689
ACIAD1321	0	1	137.75	1	0
ACIAD1322	1	0	116	1	0.759
ACIAD1323	0	1	240.5	1	0
ACIAD1324	0.911	0	34.5	1	0.767
ACIAD1326	0	1	84	1	0
ACIAD1327	1	0	104.75	1	0.681
ACIAD1328	1	0	39.25	1	0.756
ACIAD1329	1	0	58.75	1	0.754
ACIAD1330	0.909	0	1993.25	0	0.64
ACIAD1331	0	1	3437.25	0	0
ACIAD1332	0	1	51.25	1	0
ACIAD1333	1	0	15	0	0.781
ACIAD1334	1	0	48	0	0.764
ACIAD1335	0.911	0	88	1	0.609
ACIAD1336	0.743	0	29.25	1	0.772
ACIAD1338	1	0	535.5	1	-
ACIAD1339	1	0	177.75	1	0.724
ACIAD1340	1	0	46	1	-
ACIAD1341	1	0	21.25	0	0.802
ACIAD1342	1	0	0	0	-
ACIAD1343	0.911	0	18.25	1	-
ACIAD1344	1	0	33.5	1	0.779
ACIAD1345	1	0	23.5	1	0.787
ACIAD1346	0	1	2003	0	0
ACIAD1347	0.911	0	50	0	0.675
ACIAD1348	0.581	0	209	1	0.735
ACIAD1349	1	0	19.25	0	0.718
ACIAD1350	0.911	0	74.5	0	0.677
ACIAD1351	1	0	70	0	0.716
ACIAD1353	1	0	43.25	1	0.552
ACIAD1354	1	0	41.5	1	0.653
ACIAD1355	0.742	0	12.25	0	0.683
ACIAD1356	0.826	0	18.75	0	0.76
ACIAD1357	0	1	75	0	0
ACIAD1358	0	1	99	1	0
ACIAD1359	0.91	0	19.25	1	0.638
ACIAD1360	0	1	143.5	1	0
ACIAD1361	0.911	0	117.5	1	0.687
ACIAD1362	0.909	0	139.5	1	-
ACIAD1363	1	0	154.75	1	0.636
ACIAD1364	1	0	18.75	1	0.679
ACIAD1365	1	0	13	0	0.743
ACIAD1366	0	1	197.5	0	0
ACIAD1367	1	0	51.75	0	0.735
ACIAD1368	1	0	32.25	0	0.769
ACIAD1369	1	0	19	0	0.74
ACIAD1371	1	0	211.25	1	0.703
ACIAD1372	0	1	428.75	1	0
ACIAD1373	0	1	476	1	0
ACIAD1374	0	1	251.25	1	0
ACIAD1375	0	1	145.25	1	0
ACIAD1376	0	1	146.25	1	0
ACIAD1377	0.581	0	265.5	1	0.811
ACIAD1378	0	1	459.25	1	0
ACIAD1379	0.91	0	369.75	1	0.733
ACIAD1380	0	1	368.5	1	0
ACIAD1381	0	1	919	1	0
ACIAD1382	0.363	0	578.25	1	-
ACIAD1383	1	0	58.75	0	0.818
ACIAD1384	0.824	0	35.75	0	0.705
ACIAD1385	0.741	0	341	0	0.645
ACIAD1386	0.911	0	275.75	0	0.675
ACIAD1387	0.911	0	37.75	1	-
ACIAD1388	1	0	37.25	1	0.651
ACIAD1389	0	1	1926.25	0	0
ACIAD1390	0	1	41	1	0
ACIAD1391	1	0	103.25	1	0.805
ACIAD1392	1	0	42.25	1	0.757
ACIAD1393	1	0	76.25	1	0.748
ACIAD1394	1	0	41.5	1	0.646
ACIAD1395	0.909	0	50.5	1	0.753
ACIAD1396	0.911	0	247.75	1	0.629
ACIAD1397	1	0	21.5	1	0.62
ACIAD1398	0	1	68.5	0	0
ACIAD1399	0	1	75.75	0	0
ACIAD1400	0	1	61	0	0
ACIAD1402	0	1	202	0	0
ACIAD1403	0	1	607.25	0	0
ACIAD1404	0	1	263.5	0	0
ACIAD1405	1	0	237.75	0	0.723
ACIAD1406	1	0	24	0	0.826
ACIAD1407	1	0	31	1	0.761
ACIAD1408	0.44	0	796.5	1	0.732
ACIAD1409	0.825	0	198.75	1	0.774
ACIAD1410	1	0	14	0	0.72
ACIAD1411	1	0	13.5	1	0.735
ACIAD1412	0.911	0	4.5	0	0.662
ACIAD1413	0.911	0	2.75	0	0.748
ACIAD1414	1	0	61	0	0.754
ACIAD1415	1	0	45.75	0	0.78
ACIAD1416	1	0	8.25	1	0.827
ACIAD1417	1	0	41	0	0.837
ACIAD1418	1	0	56.75	0	0.654
ACIAD1419	1	0	3.5	0	0.75
ACIAD1420	1	0	3.5	0	0.667
ACIAD1421	0.911	0	27.5	0	0.764
ACIAD1422	1	0	18	0	0.748
ACIAD1423	1	0	7	0	0.808
ACIAD1424	1	0	5.25	1	0.741
ACIAD1425	1	0	4.5	1	0.782
ACIAD1426	1	0	6	0	0.725
ACIAD1427	1	0	1	0	0.7
ACIAD1428	1	0	11.25	0	0.696
ACIAD1429	1	0	2.75	0	0.671
ACIAD1430	1	0	1	0	0.767
ACIAD1431	1	0	2.25	0	0.807
ACIAD1433	1	0	2	1	0.843
ACIAD1434	1	0	6.25	1	0.787
ACIAD1435	1	0	9.75	0	0.696
ACIAD1436	1	0	3.25	1	0.806
ACIAD1437	1	0	3.75	1	0.844
ACIAD1438	1	0	4.75	1	0.777
ACIAD1439	1	0	4.25	1	0.76
ACIAD1440	1	0	1	1	0.743
ACIAD1442	1	0	12	1	-
ACIAD1443	1	0	2.75	1	0.726
ACIAD1444	1	0	4	1	0.759
ACIAD1445	1	0	9.5	0	0.785
ACIAD1446	0.911	0	1.25	1	-
ACIAD1447	1	0	3.5	1	-
ACIAD1448	1	0	5.5	1	0
ACIAD1449	1	0	8.5	1	0
ACIAD1450	1	0	7.75	1	0
ACIAD1451	1	0	10.75	1	0.683
ACIAD1452	1	0	4.25	1	0.733
ACIAD1453	1	0	12.5	0	0.828
ACIAD1454	1	0	23.75	1	0.754
ACIAD1455	0.909	0	4.25	0	0.735
ACIAD1456	1	0	2.25	0	0.646
ACIAD1457	1	0	1.75	0	0.802
ACIAD1458	1	0	1.5	1	0.742
ACIAD1459	1	0	17.5	1	0.7
ACIAD1460	1	0	7	1	0.731
ACIAD1461	1	0	12.75	0	0.737
ACIAD1462	1	0	11.25	0	0.697
ACIAD1463	1	0	1	1	0.727
ACIAD1464	1	0	3	1	0.818
ACIAD1465	0.909	0	2	1	0.668
ACIAD1467	1	0	3.25	1	0.761
ACIAD1468	1	0	2.75	0	-
ACIAD1469	1	0	7.75	1	0.698
ACIAD1471	0.909	0	5.5	1	-
ACIAD1472	1	0	35.5	1	-
ACIAD1473	1	0	87.75	1	0.74
ACIAD1474	1	0	13.5	1	0.685
ACIAD1477	0.909	0	28.25	1	0.647
ACIAD1478	1	0	86	1	0.69
ACIAD1479	1	0	27	1	0.686
ACIAD1480	1	0	14.75	1	0.792
ACIAD1481	0	1	123.25	0	0
ACIAD1482	0.911	0	117.25	1	-
ACIAD1483	0.911	0	102.25	1	0.442
ACIAD1484	1	0	106.75	1	0.535
ACIAD1485	0.58	0	183.75	1	0.782
ACIAD1486	0	1	102.25	1	0
ACIAD1487	1	0	126.5	1	0.718
ACIAD1488	1	0	168.5	1	0.717
ACIAD1489	1	0	130	1	0.761
ACIAD1490	0.911	0	29.25	1	0.799
ACIAD1491	0.909	0	37.25	1	0.706
ACIAD1492	1	0	829	0	0.666
ACIAD1493	1	0	96.5	1	-
ACIAD1495	0.911	0	79.5	0	0.659
ACIAD1496	1	0	20.75	0	0.7
ACIAD1498	0	1	224.75	0	0
ACIAD1499	1	0	25	0	0.726
ACIAD1500	0.74	0	58.25	0	0.726
ACIAD1501	1	0	1.25	1	-
ACIAD1503	1	0	0	1	0.716
ACIAD1504	1	0	2	1	0.787
ACIAD1505	1	0	3	1	0.822
ACIAD1506	0.823	0	3.25	1	-
ACIAD1507	0.826	0	4	1	0.738
ACIAD1508	0.911	0	3.75	1	0.74
ACIAD1509	0.741	0	4.25	1	0.619
ACIAD1510	1	0	12.5	1	0.684
ACIAD1512	1	0	1.25	0	-
ACIAD1514	1	0	0.25	1	0.612
ACIAD1515	0.911	0	1.25	1	0.691
ACIAD1516	0	1	1.25	1	0
ACIAD1517	1	0	4.75	1	0.766
ACIAD1518	0.911	0	2.5	0	0.633
ACIAD1519	1	0	2.5	1	0.735
ACIAD1520	0	1	0	0	0
ACIAD1521	0	1	1.75	0	0
ACIAD1522	0	1	4.25	0	0
ACIAD1523	1	0	4.75	0	0.993
ACIAD1524	1	0	0.75	0	0.696
ACIAD1525	1	0	0.25	0	0.733
ACIAD1526	1	0	0	0	0.631
ACIAD1527	0.909	0	0	1	0.72
ACIAD1528	0.911	0	0.25	1	0.68
ACIAD1529	0.911	0	3.75	1	0.629
ACIAD1530	0.911	0	5	1	0.634
ACIAD1531	1	0	1	0	-
ACIAD1532	1	0	0	0	-
ACIAD1533	1	0	1	1	-
ACIAD1534	1	0	0.75	1	0.655
ACIAD1535	1	0	9.25	1	0.716
ACIAD1536	1	0	2.75	0	0.778
ACIAD1537	1	0	0	0	0.732
ACIAD1539	0	1	1.25	0	0
ACIAD1540	1	0	3.5	0	0.62
ACIAD1541	1	0	0.75	0	0.793
ACIAD1542	1	0	1.5	1	-
ACIAD1543	1	0	13	0	0.731
ACIAD1545	1	0	17.5	0	0.743
ACIAD1547	1	0	4.75	1	0.616
ACIAD1548	1	0	10.5	1	0.742
ACIAD1549	1	0	6.5	1	0.633
ACIAD1550	0.823	0	6	1	0.458
ACIAD1551	1	0	1	1	-
ACIAD1552	1	0	2.5	1	-
ACIAD1553	1	0	0.25	1	-
ACIAD1554	1	0	14.25	1	-
ACIAD1556	1	0	11.5	1	0.788
ACIAD1557	1	0	13.5	1	0.733
ACIAD1558	1	0	10.25	1	0.619
ACIAD1559	1	0	6.25	0	-
ACIAD1560	1	0	2.25	1	-
ACIAD1561	1	0	8.25	1	0.767
ACIAD1562	1	0	4.5	1	-
ACIAD1563	1	0	10.5	0	-
ACIAD1564	1	0	2.5	1	-
ACIAD1565	1	0	0.75	1	0.762
ACIAD1566	1	0	2	1	0.682
ACIAD1567	1	0	1.5	1	0.777
ACIAD1568	1	0	3	1	0.766
ACIAD1569	1	0	6.25	1	0.619
ACIAD1570	0.742	0	5.5	1	0.651
ACIAD1571	0.911	0	3.75	1	0.714
ACIAD1572	1	0	4.25	1	0.7
ACIAD1573	1	0	2	0	-
ACIAD1574	1	0	3.75	1	-
ACIAD1575	1	0	12	1	0.666
ACIAD1576	1	0	11.75	1	0.751
ACIAD1577	1	0	2.75	1	0.724
ACIAD1578	1	0	3	1	0.708
ACIAD1579	0.911	0	7.5	1	0.778
ACIAD1580	0.911	0	7.5	1	0.741
ACIAD1581	1	0	17.25	0	0.733
ACIAD1582	0.303	0	8.5	0	0.757
ACIAD1583	1	0	10.5	0	0.675
ACIAD1584	1	0	5.75	0	0.75
ACIAD1585	0.909	0	2.75	0	0.635
ACIAD1586	1	0	0	1	-
ACIAD1587	1	0	0.25	1	0.794
ACIAD1588	1	0	1.25	1	0.68
ACIAD1589	1	0	4.25	1	0.733
ACIAD1590	0.911	0	3.5	1	0.534
ACIAD1591	1	0	1.25	1	0.767
ACIAD1592	1	0	0	1	0.744
ACIAD1593	0.911	0	0	1	0.825
ACIAD1594	1	0	1	1	0.603
ACIAD1595	1	0	1.5	1	0.797
ACIAD1596	0.909	0	7.25	1	-
ACIAD1597	1	0	1.25	0	0.827
ACIAD1598	1	0	0.25	0	0.712
ACIAD1599	1	0	2.5	0	0.834
ACIAD1600	1	0	0.5	1	0.647
ACIAD1601	1	0	1	1	0.47
ACIAD1602	1	0	9.5	0	0.659
ACIAD1604	1	0	5.5	1	0.782
ACIAD1605	0.909	0	2.5	1	0.683
ACIAD1606	0.911	0	5.5	1	0.619
ACIAD1607	1	0	9	1	0.666
ACIAD1608	0.911	0	13.75	1	0.773
ACIAD1609	1	0	20.5	1	0.613
ACIAD1610	1	0	12	0	0.686
ACIAD1611	1	0	2.25	1	0.678
ACIAD1612	1	0	6	1	0.655
ACIAD1613	1	0	8.25	1	0.717
ACIAD1614	0.909	0	7.25	0	0.767
ACIAD1615	1	0	21.5	0	0.7
ACIAD1616	1	0	13.5	0	0.66
ACIAD1618	1	0	2	0	0.79
ACIAD1619	1	0	3	0	-
ACIAD1620	1	0	1.25	0	0.693
ACIAD1622	1	0	2.5	1	0.636
ACIAD1624	1	0	29.5	0	0.672
ACIAD1625	1	0	9	1	0.698
ACIAD1626	1	0	4.75	1	0.559
ACIAD1627	0.911	0	3	1	0.668
ACIAD1628	1	0	6.5	1	0.76
ACIAD1629	1	0	5.5	1	0.858
ACIAD1630	0.911	0	9.5	1	0.754
ACIAD1631	0.909	0	4.5	1	0.685
ACIAD1632	1	0	17.25	1	0.82
ACIAD1633	1	0	16.75	1	0.616
ACIAD1634	1	0	17.75	0	0.716
ACIAD1635	1	0	8.25	0	0.805
ACIAD1636	1	0	16.5	0	0.803
ACIAD1637	1	0	27.75	0	0.647
ACIAD1638	0.908	0	22	0	0.659
ACIAD1639	1	0	5.25	1	0.726
ACIAD1640	0.911	0	5	1	0.753
ACIAD1641	1	0	35.25	1	-
ACIAD1642	0.825	0	54	0	0.773
ACIAD1643	1	0	58	0	0.662
ACIAD1644	1	0	481.25	0	0.645
ACIAD1645	0.911	0	58.25	0	0.711
ACIAD1646	1	0	491.25	0	0.796
ACIAD1648	1	0	13.75	1	0.552
ACIAD1649	1	0	340.5	0	0.814
ACIAD1650	1	0	17.25	0	0.741
ACIAD1651	1	0	348	0	0.855
ACIAD1652	1	0	16.5	0	0.774
ACIAD1653	1	0	30.25	0	0.636
ACIAD1654	1	0	28.75	1	0.557
ACIAD1655	1	0	14	1	0.672
ACIAD1656	1	0	12.5	0	-
ACIAD1657	1	0	12.75	0	0.776
ACIAD1658	1	0	48.25	1	0.792
ACIAD1659	0.909	0	13.75	0	0.733
ACIAD1660	0.911	0	7	1	0.797
ACIAD1661	1	0	25.25	1	0.73
ACIAD1662	0.91	0	160	1	0.819
ACIAD1663	1	0	25.75	0	0.803
ACIAD1664	1	0	17.5	0	0.743
ACIAD1665	0.739	0	14.5	0	0.485
ACIAD1666	1	0	9.75	0	0.755
ACIAD1667	1	0	18.5	0	0.707
ACIAD1668	1	0	24.75	0	-
ACIAD1669	0.911	0	14.5	0	0.759
ACIAD1670	1	0	38	1	0.736
ACIAD1671	1	0	3	1	0.685
ACIAD1672	0.911	0	60.5	1	0.761
ACIAD1673	0.909	0	4	0	0.837
ACIAD1674	0.909	0	3.5	0	0.795
ACIAD1675	1	0	8.5	1	0.651
ACIAD1676	1	0	5.5	1	0.686
ACIAD1677	1	0	5.5	1	0.74
ACIAD1678	1	0	11.75	1	-
ACIAD1679	1	0	13	1	-
ACIAD1680	0.909	0	67.75	0	0.724
ACIAD1681	0.911	0	11.5	0	0.843
ACIAD1683	1	0	14	1	0.755
ACIAD1684	1	0	53.75	1	0.787
ACIAD1685	1	0	7	0	0.667
ACIAD1687	1	0	8	1	0.723
ACIAD1688	1	0	14.25	0	0.755
ACIAD1689	1	0	4.75	0	0.715
ACIAD1690	1	0	4.25	0	0.787
ACIAD1691	1	0	2.75	0	0.848
ACIAD1692	0.909	0	6.75	0	0.804
ACIAD1693	1	0	10.25	1	0.729
ACIAD1694	1	0	2.5	1	0.811
ACIAD1695	1	0	8	1	0.778
ACIAD1696	1	0	8	1	0.803
ACIAD1697	1	0	2	1	-
ACIAD1698	0.911	0	5.5	1	0.715
ACIAD1699	1	0	8	0	0.852
ACIAD1700	1	0	4	1	-
ACIAD1701	1	0	1.5	1	0.67
ACIAD1702	1	0	13	0	0.639
ACIAD1704	1	0	5.5	1	-
ACIAD1705	1	0	10	1	-
ACIAD1706	1	0	8.75	1	-
ACIAD1707	0.824	0	6	1	0.692
ACIAD1708	1	0	9.5	1	0.767
ACIAD1709	1	0	8.25	1	0.8
ACIAD1710	1	0	22	1	0.602
ACIAD1711	1	0	13.75	1	0.609
ACIAD1712	1	0	21.5	1	0.587
ACIAD1713	1	0	10.5	1	0.599
ACIAD1714	1	0	14.25	1	0.876
ACIAD1715	1	0	395.75	1	0.754
ACIAD1716	1	0	462	1	0.621
ACIAD1717	1	0	6.75	0	0.817
ACIAD1718	0	1	5	0	0
ACIAD1719	0.911	0	1	1	0.82
ACIAD1720	1	0	6.75	0	0.761
ACIAD1721	1	0	6.5	0	-
ACIAD1722	0.911	0	0.75	0	0.75
ACIAD1723	1	0	1.75	0	0.81
ACIAD1724	1	0	4	0	0.733
ACIAD1725	1	0	16.25	0	0.687
ACIAD1726	1	0	13.25	0	0.804
ACIAD1727	1	0	1.5	1	0.68
ACIAD1728	1	0	18.5	1	0.714
ACIAD1729	1	0	12	0	0.708
ACIAD1730	1	0	1	1	-
ACIAD1731	1	0	2.75	1	0.74
ACIAD1733	1	0	3.5	1	0.68
ACIAD1734	1	0	4	1	-
ACIAD1735	1	0	45	1	0.713
ACIAD1736	0	1	765.5	0	0
ACIAD1737	0	1	827.25	0	0
ACIAD1738	0	1	300.75	0	0
ACIAD1740	0.825	0	8.75	0	0.739
ACIAD1741	1	0	9.5	0	0.705
ACIAD1742	1	0	27.75	0	0.818
ACIAD1743	1	0	89.5	0	-
ACIAD1744	0.909	0	1552.75	0	0.821
ACIAD1745	1	0	12	1	0.828
ACIAD1746	1	0	2.5	1	-
ACIAD1747	1	0	37	1	0.584
ACIAD1748	0.822	0	22.75	0	-
ACIAD1749	1	0	24.25	0	0.854
ACIAD1750	0.911	0	22.25	0	0.816
ACIAD1751	1	0	30.25	0	0.641
ACIAD1753	0.909	0	2.25	1	0.807
ACIAD1754	0.911	0	1.25	1	0.8
ACIAD1755	1	0	4	1	0.689
ACIAD1756	1	0	7.75	1	0.821
ACIAD1757	1	0	9	1	0.769
ACIAD1758	1	0	4.5	1	0.84
ACIAD1759	1	0	3.5	1	0.716
ACIAD1760	1	0	6.75	1	0.696
ACIAD1761	1	0	8.5	1	0.661
ACIAD1762	1	0	20.25	0	0.78
ACIAD1763	1	0	90.75	0	0.691
ACIAD1764	0	1	17	1	0
ACIAD1765	1	0	1.75	1	-
ACIAD1766	1	0	1.75	1	0.708
ACIAD1767	1	0	3	1	0.751
ACIAD1768	1	0	3.5	1	0.788
ACIAD1769	1	0	3.25	1	0.719
ACIAD1770	1	0	6.5	1	0.698
ACIAD1771	1	0	11.5	1	0.758
ACIAD1772	0.909	0	87	0	-
ACIAD1773	0.909	0	18.75	1	0.727
ACIAD1774	0.825	0	2.25	0	0.689
ACIAD1775	0.911	0	0	0	0.683
ACIAD1776	1	0	15	1	0.753
ACIAD1778	1	0	19.5	1	0.818
ACIAD1779	1	0	8.75	1	0.807
ACIAD1780	1	0	8.75	1	0.726
ACIAD1781	1	0	7	1	0.761
ACIAD1782	1	0	3.75	1	-
ACIAD1783	1	0	25	1	0.679
ACIAD1784	1	0	12.75	0	0.689
ACIAD1786	1	0	22.5	1	-
ACIAD1787	0.911	0	44.75	1	-
ACIAD1788	1	0	41.25	1	-
ACIAD1789	1	0	40	1	0.736
ACIAD1790	1	0	63	1	-
ACIAD1791	0.909	0	11	0	-
ACIAD1792	1	0	31.25	0	-
ACIAD1794	1	0	1	1	-
ACIAD1795	0.91	0	4	1	-
ACIAD1796	1	0	3.5	1	0.797
ACIAD1798	0.911	0	8.25	1	0.731
ACIAD1799	1	0	22.75	1	0.664
ACIAD1800	1	0	3.25	0	0.739
ACIAD1801	0.823	0	16.25	1	0.621
ACIAD1802	1	0	16.25	1	0.61
ACIAD1803	0.825	0	15.5	0	0.76
ACIAD1804	1	0	0.75	0	0.703
ACIAD1805	0.909	0	0.5	1	0.773
ACIAD1806	1	0	0.5	1	0.773
ACIAD1807	1	0	2.25	1	0.648
ACIAD1808	1	0	2.75	1	0.77
ACIAD1809	1	0	0.5	1	0.76
ACIAD1810	1	0	2.5	1	-
ACIAD1811	1	0	18.75	0	0.812
ACIAD1812	0	1	2	0	0
ACIAD1813	1	0	1.25	0	-
ACIAD1814	0	1	0	1	0
ACIAD1815	1	0	1	1	-
ACIAD1816	1	0	0.25	0	0.784
ACIAD1817	1	0	0.25	1	0.762
ACIAD1818	1	0	6.75	1	0.481
ACIAD1819	1	0	49.75	1	0.713
ACIAD1820	1	0	55.5	1	0.744
ACIAD1821	1	0	67.25	1	0.733
ACIAD1822	1	0	25	0	-
ACIAD1824	1	0	0.75	1	0.699
ACIAD1825	1	0	1.25	1	0.665
ACIAD1826	1	0	2.5	1	0.818
ACIAD1827	0.909	0	2.25	1	0.782
ACIAD1828	1	0	1.5	1	0.759
ACIAD1829	1	0	2.75	1	0.767
ACIAD1830	1	0	1.5	1	0.653
ACIAD1831	1	0	1	0	0.7
ACIAD1832	1	0	15	0	0.717
ACIAD1834	1	0	13.5	1	0.683
ACIAD1835	0.911	0	4.5	1	0.649
ACIAD1836	1	0	1.25	1	0.692
ACIAD1837	1	0	2.25	1	-
ACIAD1838	1	0	1.5	1	0.694
ACIAD1839	0.911	0	10.75	1	0.732
ACIAD1840	1	0	9	1	0.767
ACIAD1842	1	0	28	0	0.796
ACIAD1843	1	0	22.75	1	0.762
ACIAD1844	1	0	0.75	0	0.818
ACIAD1845	1	0	1	0	0.656
ACIAD1846	1	0	5.75	1	-
ACIAD1847	1	0	2	1	-
ACIAD1848	1	1	0.25	1	0
ACIAD1849	1	0	76	0	-
ACIAD1850	1	0	5	0	0.637
ACIAD1851	1	0	2.25	1	0.618
ACIAD1852	1	0	2.25	1	0.787
ACIAD1853	1	0	0.5	1	0.648
ACIAD1854	1	0	0.75	1	0.631
ACIAD1855	1	0	39.25	1	0.599
ACIAD1856	1	0	6.75	1	0.613
ACIAD1857	0	1	6.25	1	0
ACIAD1858	0	1	1.75	1	0
ACIAD1859	0	1	0.75	1	0
ACIAD1860	1	0	79	0	-
ACIAD1861	1	0	4.25	0	0.692
ACIAD1862	1	0	23.75	1	-
ACIAD1864	1	0	65.25	0	0.795
ACIAD1865	1	0	22	0	0.721
ACIAD1866	0.911	0	59.25	0	0.82
ACIAD1867	1	0	32.75	0	0.675
ACIAD1868	1	0	44	0	0.775
ACIAD1869	1	0	83.5	0	0.688
ACIAD1870	1	0	5.5	1	0.78
ACIAD1873	1	0	39.5	0	0.744
ACIAD1874	1	0	31	0	0.757
ACIAD1875	1	0	35.25	0	0.676
ACIAD1876	1	0	230.25	0	0.605
ACIAD1878	1	0	23	1	0.77
ACIAD1879	0.909	0	111.25	1	0.615
ACIAD1880	0.908	0	30.75	1	0.684
ACIAD1881	0.911	0	13	0	0.753
ACIAD1882	1	0	17.75	1	0.691
ACIAD1883	1	0	19.5	1	0.766
ACIAD1884	0.911	0	17.75	1	0.772
ACIAD1885	0.825	0	13	1	0.765
ACIAD1886	1	0	4.75	1	0.644
ACIAD1887	1	0	5.5	0	0.765
ACIAD1888	1	0	96.25	1	0.78
ACIAD1889	1	0	58	1	0.614
ACIAD1890	0.74	0	106	1	0.68
ACIAD1891	1	0	29.75	1	-
ACIAD1892	0.737	0	89.5	0	-
ACIAD1893	0	1	28.75	0	0
ACIAD1894	0	1	20	0	0
ACIAD1895	0	1	52.5	0	0
ACIAD1896	1	0	8.5	1	0.617
ACIAD1897	1	0	5.25	0	0.688
ACIAD1899	0.909	0	16.5	1	0.809
ACIAD1900	0.824	0	27	1	0.722
ACIAD1901	1	0	104.75	1	0.704
ACIAD1902	0.909	0	82.5	1	0.832
ACIAD1903	0.911	0	82.25	1	0.776
ACIAD1904	0.909	0	64	1	-
ACIAD1905	0.825	0	97.25	1	0.702
ACIAD1906	0.911	0	34.25	1	0.682
ACIAD1907	1	0	18.25	1	0.828
ACIAD1908	0.909	0	10.75	1	-
ACIAD1909	0.911	0	10.5	1	0.707
ACIAD1910	1	0	4.5	1	0.814
ACIAD1911	1	0	0	1	0.814
ACIAD1912	0.909	0	0	0	-
ACIAD1913	0.911	0	18.5	0	0.787
ACIAD1914	1	0	19	0	0.783
ACIAD1915	1	0	77.75	0	0.785
ACIAD1916	1	0	35.75	0	0.78
ACIAD1917	1	0	51.75	1	0.753
ACIAD1918	1	0	36.75	0	-
ACIAD1919	0.909	0	41	0	0.688
ACIAD1920	0	1	197.5	1	0
ACIAD1921	0.909	0	854.5	0	0.727
ACIAD1922	0	1	28	0	0
ACIAD1923	0.909	0	49	0	0.772
ACIAD1924	1	0	20.75	1	0.758
ACIAD1925	0	1	778.75	1	0
ACIAD1926	1	0	48.25	1	-
ACIAD1927	0	1	281.25	1	0
ACIAD1928	1	0	0.25	0	-
ACIAD1929	1	0	58	0	0.864
ACIAD1930	0.909	0	41.75	0	0.691
ACIAD1931	1	0	69.75	1	0.709
ACIAD1933	1	0	60.25	0	0.727
ACIAD1934	1	0	28.5	0	0.641
ACIAD1935	1	0	7.25	1	0.66
ACIAD1936	0.911	0	2.25	1	0.754
ACIAD1937	1	0	5.5	1	0.824
ACIAD1938	1	0	5.25	1	0.845
ACIAD1939	1	0	2.25	1	0.838
ACIAD1940	1	0	1.5	1	0.774
ACIAD1941	1	0	0.5	1	0.862
ACIAD1942	1	0	0.5	1	-
ACIAD1943	1	0	71.25	1	0.602
ACIAD1944	0.823	0	64.5	1	-
ACIAD1945	0	1	70.25	1	0
ACIAD1946	0.908	0	148	1	-
ACIAD1948	0.909	0	44.25	1	0.794
ACIAD1949	1	0	7.5	0	-
ACIAD1950	0.911	0	12.25	0	0.768
ACIAD1951	1	0	35.5	0	0.06
ACIAD1952	0.911	0	165.5	1	0.83
ACIAD1953	0.911	0	79.75	1	0.629
ACIAD1954	1	0	66.75	1	0.807
ACIAD1955	1	0	625.75	1	0.805
ACIAD1956	1	0	445.75	1	0.747
ACIAD1957	0	1	428.25	1	0
ACIAD1958	1	0	89.75	1	0.853
ACIAD1959	0.909	0	30.75	1	0.767
ACIAD1960	0.911	0	41.25	1	0.767
ACIAD1961	1	0	50.5	1	0.898
ACIAD1962	1	0	47.75	1	0.74
ACIAD1963	1	0	22.25	1	0.799
ACIAD1964	0.824	0	23.75	1	0.849
ACIAD1965	0	1	26.75	1	0
ACIAD1966	0.911	0	18	1	0.817
ACIAD1967	0.911	0	16	1	0.747
ACIAD1968	1	0	25.25	1	0.65
ACIAD1969	1	0	23	1	-
ACIAD1970	0	1	87.75	1	0
ACIAD1971	0.909	0	34.75	1	0.679
ACIAD1973	1	0	90.75	0	0.654
ACIAD1974	1	0	28	1	0.786
ACIAD1975	1	0	81	1	0.773
ACIAD1976	1	0	51.5	1	0.792
ACIAD1977	1	0	52.75	0	0.72
ACIAD1978	1	0	15.5	1	0.758
ACIAD1979	1	0	10.75	0	0.798
ACIAD1980	0.825	0	259.5	0	0.595
ACIAD1981	1	0	24.5	0	0.643
ACIAD1982	1	0	46.75	0	0.757
ACIAD1983	0.822	0	13.75	1	0.767
ACIAD1984	0.743	0	2.25	1	0.795
ACIAD1985	1	0	4.75	1	0.763
ACIAD1986	1	0	15.75	1	0.713
ACIAD1987	0.304	0	75.25	1	0.802
ACIAD1988	1	0	35.75	0	0.792
ACIAD1989	1	0	60.25	0	-
ACIAD1990	0.743	0	111.5	0	0.668
ACIAD1992	0.911	0	114	0	0.649
ACIAD1993	0.911	0	119.25	0	0.683
ACIAD1995	0.909	0	57	0	0.218
ACIAD1996	0	1	117.5	1	0
ACIAD1997	1	0	40.5	0	0.681
ACIAD1998	1	0	21.5	1	0.755
ACIAD1999	0	1	61.25	1	0
ACIAD2000	0	1	212.25	1	0
ACIAD2001	0	1	770.25	1	0
ACIAD2002	0	1	322.75	1	0
ACIAD2003	0	1	390.5	1	0
ACIAD2004	1	0	150.75	0	0.803
ACIAD2005	0.911	0	98.75	0	0.725
ACIAD2006	1	0	60.25	1	0.732
ACIAD2007	1	0	88.25	1	0.768
ACIAD2008	0.909	0	307.25	1	0.66
ACIAD2009	1	0	46.5	0	0.749
ACIAD2010	1	0	16	0	0.686
ACIAD2011	1	0	27.25	0	0.749
ACIAD2012	1	0	20.25	1	0.636
ACIAD2013	0.908	0	33.5	1	0.686
ACIAD2014	1	0	47	1	0.664
ACIAD2015	0.911	0	58.5	0	0.699
ACIAD2016	0.909	0	35.5	0	0.74
ACIAD2017	1	0	87.25	1	0.667
ACIAD2018	1	0	108.75	0	0.424
ACIAD2019	1	0	38.5	0	0.685
ACIAD2020	1	0	8	1	-
ACIAD2021	1	0	0.25	1	0.726
ACIAD2022	1	0	6.75	0	0.629
ACIAD2023	0.823	0	3.75	0	0.757
ACIAD2024	1	0	4.5	0	0.741
ACIAD2025	1	0	16.25	0	-
ACIAD2026	0.91	0	28.25	0	0.731
ACIAD2027	1	0	45	0	0.508
ACIAD2028	0	1	104.75	1	0
ACIAD2029	0	1	142.25	1	0
ACIAD2031	1	0	18.5	1	0.8
ACIAD2032	1	0	5.75	0	0.719
ACIAD2034	0.909	0	125.5	1	0.781
ACIAD2035	0.368	0	302.25	1	-
ACIAD2037	0	1	288.25	0	0
ACIAD2038	1	0	28.5	1	-
ACIAD2039	1	0	26.75	0	-
ACIAD2040	1	0	325.25	1	0.719
ACIAD2041	1	0	17.75	0	0.821
ACIAD2042	1	0	15.25	1	0.753
ACIAD2043	0.909	0	17.25	0	0.76
ACIAD2045	0	1	438.75	0	0
ACIAD2048	1	0	184.5	0	0.75
ACIAD2049	1	0	52.5	0	0.691
ACIAD2050	0.825	0	49.5	0	-
ACIAD2052	0.911	0	787.5	0	0.639
ACIAD2053	0.911	0	34.75	1	0.713
ACIAD2054	1	0	5.75	0	0.629
ACIAD2056	1	0	5.75	1	0.892
ACIAD2058	1	0	3.25	1	0.794
ACIAD2059	1	0	7.25	1	0.667
ACIAD2061	0.825	0	150.5	1	-
ACIAD2062	1	0	70.5	1	0.749
ACIAD2064	1	0	0.5	0	0.745
ACIAD2065	1	0	0.75	0	0.795
ACIAD2066	1	0	1.75	0	0.492
ACIAD2068	1	0	3.25	0	0.782
ACIAD2069	0.911	0	3.5	0	0.656
ACIAD2070	1	0	3	0	0.461
ACIAD2071	0.743	0	142	0	0.696
ACIAD2072	1	0	25	0	0.64
ACIAD2074	1	0	53	0	0.7
ACIAD2075	1	0	81	1	-
ACIAD2077	1	0	9.75	0	-
ACIAD2078	1	0	114.5	0	0.659
ACIAD2079	1	0	53.25	0	0.496
ACIAD2080	1	0	123.5	0	0.712
ACIAD2081	1	0	43.75	1	-
ACIAD2082	1	0	16.25	1	0.657
ACIAD2083	1	0	0.75	1	0.686
ACIAD2084	1	0	17.5	1	0.582
ACIAD2085	1	0	169.75	1	0.68
ACIAD2086	0	1	185.75	1	0
ACIAD2087	0.911	0	23	0	0.527
ACIAD2088	0.911	0	385	0	0.857
ACIAD2089	0	1	55	0	0
ACIAD2090	0.909	0	71.75	0	0.672
ACIAD2091	0.823	0	66.5	0	0.656
ACIAD2092	1	0	467.75	0	0.782
ACIAD2094	1	0	12	0	0.618
ACIAD2095	1	0	34.75	1	-
ACIAD2096	1	0	2.5	0	0.814
ACIAD2097	1	0	8.25	0	0.781
ACIAD2098	1	0	83	0	0.733
ACIAD2099	0.909	0	89	1	0.74
ACIAD2100	1	0	35.75	0	0.645
ACIAD2101	0.507	0	62.5	1	0.791
ACIAD2102	0.909	0	41.25	1	0.683
ACIAD2103	1	0	1796.75	0	0.669
ACIAD2104	1	0	9.25	1	0.789
ACIAD2105	1	0	8.75	1	0.644
ACIAD2106	1	0	2.75	1	0.668
ACIAD2107	0	1	1.5	1	0
ACIAD2108	0	1	12.5	0	0
ACIAD2109	1	0	0	1	-
ACIAD2110	1	0	10.25	0	0.811
ACIAD2111	0.909	0	16	1	0.777
ACIAD2113	1	0	8	0	-
ACIAD2114	1	0	22.5	1	0.757
ACIAD2115	1	0	17.5	1	-
ACIAD2116	0.911	0	181.5	1	0.799
ACIAD2117	0.911	0	9.75	1	0.771
ACIAD2118	1	0	18	1	0.775
ACIAD2119	1	0	7	1	-
ACIAD2120	0.911	0	8	1	0.758
ACIAD2121	1	0	7.75	1	-
ACIAD2122	1	0	4	1	0.8
ACIAD2123	0.911	0	4.25	1	0.807
ACIAD2124	1	0	7.5	1	0.525
ACIAD2125	0.911	0	60	1	0.638
ACIAD2126	1	0	42.25	0	0.661
ACIAD2129	1	0	4	1	0.721
ACIAD2130	1	0	1.75	0	-
ACIAD2131	1	0	0.75	0	-
ACIAD2132	1	0	51.5	1	0.661
ACIAD2133	1	0	294.75	1	-
ACIAD2134	0.823	0	127.25	1	-
ACIAD2135	1	0	2	1	-
ACIAD2136	1	0	4	1	-
ACIAD2137	1	0	4	1	0.782
ACIAD2139	0	1	8.75	0	0
ACIAD2140	0.911	0	8.25	1	0.779
ACIAD2142	1	0	7.5	1	0.653
ACIAD2143	0	1	4.75	0	0
ACIAD2144	1	0	60.75	0	0.76
ACIAD2145	1	0	1.25	1	0.774
ACIAD2146	1	0	0	1	0.706
ACIAD2148	0.823	0	5	1	0.798
ACIAD2149	1	0	7	1	0.684
ACIAD2151	1	0	12.5	1	-
ACIAD2152	0.911	0	18	1	-
ACIAD2153	0.911	0	2.25	1	-
ACIAD2154	1	0	4.75	1	-
ACIAD2155	1	0	4.25	1	-
ACIAD2156	1	0	3	1	-
ACIAD2157	1	0	37.25	1	0.726
ACIAD2158	1	0	0.25	1	0.622
ACIAD2159	1	0	0.25	1	-
ACIAD2160	1	0	0	1	-
ACIAD2161	1	0	0	1	-
ACIAD2162	1	0	0.75	1	-
ACIAD2164	1	0	0.5	1	0.736
ACIAD2165	1	0	1.25	1	-
ACIAD2166	1	0	0.75	1	0.85
ACIAD2167	1	0	0.25	1	-
ACIAD2168	0.911	0	0	1	0.743
ACIAD2169	1	0	2	1	0.653
ACIAD2170	0.909	0	1.25	1	0.752
ACIAD2172	1	0	64.25	0	-
ACIAD2173	1	0	24.5	1	0.773
ACIAD2174	0.909	0	0	1	0.752
ACIAD2175	0.911	0	0	1	0.682
ACIAD2176	1	0	0	1	0.5
ACIAD2177	1	0	0.5	1	0.936
ACIAD2178	1	0	0	1	-
ACIAD2179	1	0	0.25	1	0.642
ACIAD2180	1	0	3	1	0.796
ACIAD2181	0.909	0	81.75	1	0.68
ACIAD2182	1	0	109.5	1	-
ACIAD2183	1	0	12	1	0.628
ACIAD2184	1	0	13.25	1	-
ACIAD2185	1	0	7.75	1	0.816
ACIAD2186	1	0	7.25	1	-
ACIAD2187	1	0	7.25	1	-
[truncated: 1,308 more rows]

## Sheet: 2_NC_000964
Bacillus subtilis 168
Synonym	Fitness	Binary essentiality	Expressiveness	Strand
BSU00020	0	1	10.7731	1
BSU00030	0.912	0	10.2109	1
BSU00040	0.831	0	11.0744	1
BSU00050	1	0	8.99589	1
BSU00060	0	1	10.8573	1
BSU00070	0	1	11.0809	1
BSU00080	1	0	7.90236	0
BSU00090	0	1	13.1764	1
BSU00100	0.915	0	11.6215	1
BSU00110	1	0	10.9128	1
BSU00120	1	0	11.0006	1
BSU00130	0	1	9.11454	1
BSU00140	1	0	7.94736	0
BSU00150	1	0	9.31279	0
BSU00160	1	0	-	0
BSU00170	0.915	0	7.28939	0
BSU00180	0.4	0	7.942	1
BSU00190	0	1	10.5533	1
BSU00200	0.674	0	10.8403	1
BSU00210	1	0	10.4139	1
BSU00220	1	0	9.18457	1
BSU00230	1	0	8.39596	1
BSU00240	1	0	7.06686	1
BSU00250	1	0	8.925	1
BSU00260	1	0	8.62407	1
BSU00270	1	0	10.1032	1
BSU00280	0	1	10.7623	1
BSU00290	1	0	8.88957	1
BSU00300	1	0	11.081	1
BSU00310	0	1	-	1
BSU00320	0.915	0	11.3322	1
BSU00330	1	0	9.71586	1
BSU00340	0.833	0	9.93771	1
BSU00350	0.912	0	10.1138	1
BSU00360	0.752	0	10.0466	1
BSU00370	1	0	-	0
BSU00380	0	1	10.1999	1
BSU00390	0.912	0	9.49971	1
BSU00400	1	0	9.83429	1
BSU00410	0.833	0	10.0545	1
BSU00420	0.833	0	9.03404	1
BSU00430	1	0	8.16836	1
BSU00440	1	0	9.78975	1
BSU00450	0.915	0	8.37257	1
BSU00460	0	1	10.4079	1
BSU00470	1	0	11.2534	1
BSU00480	0.915	0	9.2315	1
BSU00490	1	0	7.70736	1
BSU00500	0	1	12.1638	1
BSU00510	0	1	12.1367	1
BSU00520	0.602	0	11.4854	1
BSU00530	0	1	9.88507	1
BSU00540	1	0	9.76957	1
BSU00550	0.915	0	9.39221	1
BSU00560	1	0	8.56521	1
BSU00570	0.833	0	8.58543	1
BSU00580	0.915	0	9.48457	1
BSU00590	0.912	0	9.90407	1
BSU00600	1	0	9.67486	1
BSU00610	1	0	8.72243	1
BSU00620	0	1	10.2804	1
BSU00630	1	0	11.3239	1
BSU00640	1	0	7.62693	1
BSU00650	1	0	8.30782	1
BSU00660	0.915	0	8.07493	1
BSU00670	0	1	9.69129	1
BSU00680	0	1	-	1
BSU00690	0.159	0	11.9718	1
BSU00700	0.754	0	10.0227	1
BSU00710	0.915	0	10.1349	1
BSU00720	0.915	0	10.0759	1
BSU00730	1	0	10.2791	1
BSU00740	0.833	0	10.2886	1
BSU00750	0.833	0	11.7074	1
BSU00760	1	0	10.7272	1
BSU00770	0.273	0	10.5313	1
BSU00780	0.398	0	11.2868	1
BSU00790	0.53	0	11.465	1
BSU00800	1	0	11.6359	1
BSU00810	1	0	-	1
BSU00820	0	1	11.0721	1
BSU00830	1	0	10.0769	1
BSU00840	1	0	9.92782	1
BSU00850	1	0	9.60614	1
BSU00860	0.676	0	8.5775	1
BSU00870	0.915	0	8.6245	1
BSU00880	1	0	9.50393	1
BSU00890	1	0	8.02521	1
BSU00900	0	1	9.78679	1
BSU00910	0	1	9.39182	1
BSU00920	0	1	11.2914	1
BSU00930	0.831	0	7.19039	1
BSU00940	0	1	9.32479	1
BSU00950	0.915	0	9.88136	1
BSU00960	0.915	0	10.3765	1
BSU00970	1	0	9.76286	1
BSU00980	1	0	9.89286	1
BSU00990	0	1	10.0141	1
BSU01000	0	1	9.47957	1
BSU01010	0.276	0	10.4321	1
BSU01020	0.05	0	13.618	1
BSU01030	0	1	13.5095	1
BSU01040	0	1	-	1
BSU01050	0	1	12.2258	1
BSU01060	1	0	10.9363	1
BSU01070	0	1	12.2047	1
BSU01080	0	1	11.9383	1
BSU01090	0.915	0	-	1
BSU01100	0	1	14.4438	1
BSU01110	0	1	13.2032	1
BSU01120	0	1	13.5576	1
BSU01130	0	1	13.6071	1
BSU01140	1	0	9.1085	1
BSU01150	0	1	14.3731	1
BSU01160	0	1	14.1179	1
BSU01170	0	1	14.4954	1
BSU01180	0	1	14.4127	1
BSU01190	0	1	13.9098	1
BSU01200	0	1	14.4034	1
BSU01210	0	1	14.4654	1
BSU01220	0	1	13.7079	1
BSU01230	0	1	-	1
BSU01240	0	1	13.6799	1
BSU01250	0	1	13.7592	1
BSU01260	0	1	14.207	1
BSU01270	0	1	14.0838	1
BSU01280	0	1	-	1
BSU01290	0	1	13.8458	1
BSU01300	0	1	13.8266	1
BSU01310	0	1	13.2665	1
BSU01320	0	1	14.1571	1
BSU01330	0	1	12.4379	1
BSU01340	0	1	13.2435	1
BSU01350	0	1	13.5356	1
BSU01360	0	1	12.9943	1
BSU01370	0	1	13.3246	1
BSU01380	0	1	14.1538	1
BSU01389	1	0	-	1
BSU01390	0	1	13.6623	1
BSU01400	0	1	13.8706	1
BSU01410	0	1	14.2636	1
BSU01420	0	1	13.5559	1
BSU01430	0	1	13.554	1
BSU01440	0	1	12.7124	1
BSU01450	0.834	0	10.9407	1
BSU01460	0.676	0	10.1805	1
BSU01470	0.677	0	10.4222	1
BSU01480	0.754	0	10.6181	1
BSU01490	0	1	13.6881	1
BSU01500	0	1	13.596	1
BSU01510	1	0	7.73257	1
BSU01520	1	0	4.90211	1
BSU01530	1	0	7.23471	1
BSU01540	0.678	0	10.1231	1
BSU01550	1	0	6.9155	0
BSU01560	1	0	7.67407	1
BSU01570	1	0	7.11546	0
BSU01580	1	0	9.62743	1
BSU01590	1	0	8.1825	1
BSU01600	1	0	6.36493	0
BSU01610	1	0	6.93611	0
BSU01620	1	0	7.09657	0
BSU01630	1	0	8.39786	0
BSU01640	1	0	6.74079	0
BSU01650	0.915	0	6.86693	0
BSU01660	1	0	6.12014	0
BSU01670	1	0	7.29657	0
BSU01680	1	0	6.71086	0
BSU01690	1	0	-	0
BSU01700	1	0	7.11507	0
BSU01710	1	0	7.58843	0
BSU01720	1	0	7.144	0
BSU01730	0.754	0	10.1936	1
BSU01740	1	0	8.01421	1
BSU01750	0.751	0	9.13764	1
BSU01760	0.912	0	10.1641	1
BSU01770	0	1	9.80357	1
BSU01780	0	1	10.8132	1
BSU01800	1	0	7.46393	0
BSU01810	1	0	6.37607	1
BSU01820	1	0	6.9345	1
BSU01830	1	0	9.2285	1
BSU01845	1	0	-	1
BSU01860	0.915	0	10.7865	1
BSU01870	1	0	10.4657	1
BSU01880	1	0	9.21114	1
BSU01889	1	0	-	1
BSU01890	1	0	6.73071	1
BSU01900	1	0	7.34561	1
BSU01910	1	0	6.60736	1
BSU01920	1	0	6.75886	1
BSU01935	0.834	0	-	1
BSU01950	1	0	6.52325	1
BSU01960	1	0	6.72393	1
BSU01970	1	0	6.378	1
BSU01980	1	0	6.55171	1
BSU01990	1	0	7.20493	1
BSU02000	1	0	7.55371	1
BSU02010	1	0	7.29557	1
BSU02019	1	0	-	1
BSU02030	1	0	-	0
BSU02040	1	0	6.97964	0
BSU02050	0.915	0	6.56743	1
BSU02060	1	0	8.23979	1
BSU02070	1	0	6.33043	1
BSU02080	1	0	6.04043	1
BSU02090	1	0	6.298	0
BSU02100	1	0	8.51043	1
BSU02110	1	0	9.8275	0
BSU02120	1	0	8.82214	1
BSU02130	1	0	8.17336	0
BSU02140	1	0	7.51693	0
BSU02150	1	0	6.21471	1
BSU02160	0.833	0	7.84536	1
BSU02170	1	0	6.60193	1
BSU02180	1	0	7.149	0
BSU02190	1	0	-	0
BSU02200	1	0	7.63014	0
BSU02210	0.833	0	6.85093	0
BSU02220	1	0	7.80243	0
BSU02230	1	0	8.48293	1
BSU02240	1	0	7.81121	1
BSU02250	0.915	0	6.83264	1
BSU02260	1	0	8.2975	1
BSU02270	0.755	0	10.2386	1
BSU02280	0.915	0	9.78079	1
BSU02290	0.534	0	9.75229	1
BSU02300	1	0	6.66271	1
BSU02310	1	0	6.96329	1
BSU02320	1	0	7.106	1
BSU02330	1	0	10.7679	1
BSU02340	1	0	7.45236	0
BSU02350	1	0	8.37679	0
BSU02360	1	0	8.38179	0
BSU02370	1	0	7.74829	1
BSU02380	1	0	6.66386	1
BSU02390	0.833	0	8.0085	1
BSU02400	0.915	0	7.33307	0
BSU02410	1	0	7.94071	0
BSU02420	0.915	0	-	0
BSU02430	1	0	5.555	0
BSU02440	1	0	7.35514	1
BSU02450	1	0	7.44171	1
BSU02460	1	0	7.30079	1
BSU02470	1	0	6.78393	1
BSU02480	0.915	0	6.829	1
BSU02490	1	0	7.5655	1
BSU02500	1	0	8.47364	1
BSU02510	1	0	6.72064	1
BSU02520	1	0	7.67329	1
BSU02530	1	0	7.54239	1
BSU02540	1	0	7.67193	1
BSU02550	0.915	0	7.54757	1
BSU02560	1	0	6.64	1
BSU02570	1	0	7.75854	1
BSU02580	1	0	7.06507	1
BSU02590	1	0	-	0
BSU02600	1	0	6.8765	1
BSU02610	1	0	8.45571	1
BSU02619	1	0	-	1
BSU02620	1	0	7.47957	1
BSU02630	1	0	6.872	1
BSU02640	1	0	6.98154	1
BSU02650	1	0	8.364	0
BSU02660	1	0	6.91079	1
BSU02670	1	0	9.352	0
BSU02680	1	0	9.99807	0
BSU02690	1	0	-	1
BSU02700	1	0	7.298	1
BSU02710	1	0	-	0
BSU02720	1	0	9.04854	1
BSU02730	1	0	7.68129	0
BSU02740	1	0	7.79286	0
BSU02750	1	0	6.55914	1
BSU02760	1	0	6.49157	1
BSU02770	1	0	7.14579	1
BSU02780	0.833	0	8.99164	0
BSU02790	1	0	7.81521	1
BSU02800	1	0	7.5725	1
BSU02810	1	0	6.90414	0
BSU02820	1	0	9.21957	1
BSU02830	1	0	8.31725	1
BSU02840	1	0	8.06221	1
BSU02850	1	0	9.11493	1
BSU02860	1	0	9.49936	1
BSU02870	1	0	9.08	1
BSU02880	1	0	7.61193	0
BSU02890	1	0	10.9511	1
BSU02900	1	0	10.179	1
BSU02910	0.833	0	10.0844	1
BSU02920	0.915	0	9.48079	1
BSU02930	1	0	8.25986	1
BSU02940	1	0	9.06071	1
BSU02950	1	0	7.28079	1
BSU02960	1	0	6.87761	0
BSU02970	1	0	8.498	0
BSU02980	1	0	10.7229	1
BSU02990	1	0	11.144	1
BSU03000	1	0	10.7958	1
BSU03010	1	0	6.79286	0
BSU03020	1	0	6.74771	1
BSU03030	1	0	7.74346	1
BSU03040	1	0	8.09514	1
BSU03050	1	0	8.35729	1
BSU03060	1	0	7.64179	1
BSU03070	1	0	8.6415	0
BSU03080	1	0	7.94657	1
BSU03090	1	0	7.77864	1
BSU03100	1	0	7.40321	1
BSU03110	1	0	8.77782	0
BSU03120	1	0	6.80807	1
BSU03130	0	1	9.86457	1
BSU03140	1	0	7.15229	0
BSU03150	0.466	0	7.45007	1
BSU03160	0.915	0	-	0
BSU03170	1	0	6.91621	1
BSU03180	1	0	7.66236	1
BSU03190	1	0	7.08314	1
BSU03200	1	0	7.81421	1
BSU03210	1	0	7.53657	1
BSU03220	1	0	7.64743	1
BSU03230	1	0	7.95096	1
BSU03240	1	0	7.25086	0
BSU03250	1	0	7.11364	0
BSU03260	1	0	6.51521	0
BSU03270	1	0	8.78471	1
BSU03280	1	0	7.63293	0
BSU03290	1	0	7.84025	0
BSU03300	0.915	0	7.092	0
BSU03310	1	0	6.6	0
BSU03320	1	0	8.04379	0
BSU03330	1	0	7.07179	1
BSU03340	0.752	0	6.62814	1
BSU03350	1	0	6.01804	1
BSU03359	1	0	-	1
BSU03360	1	0	7.75829	1
BSU03370	0.915	0	9.04893	0
BSU03380	1	0	9.74686	0
BSU03390	1	0	7.42414	1
BSU03400	0.915	0	6.31493	1
BSU03410	1	0	7.0055	1
BSU03420	1	0	6.89764	0
BSU03430	1	0	9.19243	0
BSU03440	1	0	5.99179	0
BSU03450	0.915	0	6.98839	0
BSU03460	1	0	7.39971	0
BSU03470	1	0	-	1
BSU03480	1	0	7.10936	1
BSU03490	1	0	7.79493	1
BSU03500	1	0	7.35568	1
BSU03510	0.915	0	7.38557	1
BSU03520	1	0	7.27986	1
BSU03530	1	0	6.4685	1
BSU03540	1	0	6.84936	0
BSU03550	1	0	6.6945	0
BSU03560	0.915	0	6.74486	1
BSU03580	0.833	0	7.56596	0
BSU03590	1	0	8.59832	0
BSU03600	1	0	9.21586	0
BSU03610	0.915	0	9.81029	0
BSU03620	1	0	7.7445	0
BSU03630	0.915	0	6.19343	1
BSU03640	0.915	0	6.29464	1
BSU03651	1	0	-	1
BSU03652	1	0	-	1
BSU03660	0.915	0	6.84686	1
BSU03670	1	0	9.48157	0
BSU03680	1	0	7.42314	1
BSU03690	1	0	7.05493	0
BSU03700	1	0	7.03043	1
BSU03710	1	0	7.59493	1
BSU03720	0.915	0	7.68957	1
BSU03730	1	0	6.87436	0
BSU03740	1	0	6.55557	0
BSU03750	1	0	8.27932	1
BSU03760	1	0	8.38643	1
BSU03770	0.915	0	7.94904	1
BSU03780	1	0	6.67143	1
BSU03789	1	0	-	0
BSU03790	0.915	0	8.13029	0
BSU03800	1	0	9.65171	1
BSU03810	1	0	9.47971	1
BSU03820	0.915	0	10.066	1
BSU03830	0.915	0	10.5735	1
BSU03840	1	0	7.74257	0
BSU03850	1	0	8.34807	0
BSU03860	1	0	8.04521	0
BSU03870	0.915	0	8.40864	0
BSU03880	1	0	7.97364	1
BSU03890	1	0	7.21329	0
BSU03900	1	0	9.82821	1
BSU03910	1	0	7.92107	1
BSU03920	1	0	6.32971	1
BSU03930	1	0	6.71571	1
BSU03940	1	0	9.37721	0
BSU03950	1	0	9.32393	0
BSU03960	1	0	9.54586	0
BSU03970	1	0	7.51546	1
BSU03981	0.914	0	-	1
BSU03982	0.831	0	-	1
BSU03990	0.83	0	7.85871	1
BSU04000	0.915	0	6.34354	1
BSU04010	0.914	0	7.06107	1
BSU04020	1	0	7.313	0
BSU04030	1	0	6.923	1
BSU04039	0.915	0	-	0
BSU04040	1	0	8.68707	1
BSU04050	1	0	8.33389	1
BSU04060	0.915	0	8.18461	1
BSU04070	1	0	7.54479	1
BSU04080	0.915	0	7.10039	1
BSU04090	1	0	7.41718	1
BSU04100	1	0	7.90339	1
BSU04110	1	0	6.51871	1
BSU04120	1	0	8.64714	1
BSU04130	1	0	7.81079	0
BSU04140	0.605	0	10.4049	1
BSU04150	1	0	6.36507	1
BSU04160	1	0	8.01457	1
BSU04170	1	0	7.29729	1
BSU04180	1	0	7.22357	0
BSU04190	0.915	0	8.67407	1
BSU04200	1	0	7.25557	1
BSU04210	1	0	8.33932	1
BSU04220	0.915	0	10.0612	1
BSU04230	0.915	0	7.94993	1
BSU04240	0.915	0	7.9235	0
BSU04250	1	0	8.31429	1
BSU04260	0.915	0	9.05	1
BSU04270	1	0	7.56354	1
BSU04280	1	0	7.16986	1
BSU04290	1	0	7.18143	1
BSU04300	0.914	0	5.31457	1
BSU04310	0.915	0	6.97807	1
BSU04320	0.915	0	8.05121	1
BSU04330	0.833	0	8.12729	1
BSU04340	1	0	-	1
BSU04359	1	0	-	0
BSU04360	0.912	0	8.46943	0
BSU04370	1	0	8.13971	0
BSU04380	1	0	7.434	0
BSU04390	1	0	7.44579	1
BSU04400	1	0	11.29	1
BSU04410	1	0	7.66407	1
BSU04420	1	0	7.04757	1
BSU04430	1	0	9.239	0
BSU04440	0.915	0	7.10643	0
BSU04450	1	0	7.01957	1
BSU04460	1	0	9.25414	1
BSU04470	0.915	0	7.09764	1
BSU04480	0.915	0	8.94436	1
BSU04490	1	0	8.49614	1
BSU04500	1	0	8.228	1
BSU04510	1	0	7.53643	1
BSU04520	1	0	8.06164	1
BSU04530	1	0	8.23007	0
BSU04540	1	0	8.46971	1
BSU04550	1	0	8.477	0
BSU04560	0	1	9.66936	1
BSU04570	0	1	9.04275	1
BSU04580	0.831	0	12.0801	1
BSU04590	1	0	8.77457	1
BSU04600	1	0	8.02054	1
BSU04610	0.915	0	7.28636	0
BSU04620	0	1	9.00382	1
BSU04630	0.915	0	8.06393	1
BSU04640	0	1	9.06186	1
BSU04650	1	0	11.8182	1
BSU04660	1	0	11.2702	1
BSU04670	1	0	9.93757	1
BSU04680	1	0	10.5527	1
BSU04690	1	0	10.9026	1
BSU04700	1	0	9.73	1
BSU04710	0.915	0	10.9579	1
BSU04720	1	0	11.1735	1
BSU04730	1	0	10.2449	1
BSU04740	0.915	0	10.8078	1
BSU04750	1	0	7.74757	1
BSU04760	1	0	8.733	1
BSU04770	1	0	8.882	1
BSU04780	0.915	0	8.5355	1
BSU04790	0.915	0	8.46307	1
BSU04800	1	0	6.52471	0
BSU04810	0.915	0	6.06107	0
BSU04820	0.915	0	8.10914	0
BSU04830	1	0	-	1
BSU04839	1	0	-	1
BSU04840	1	0	5.90579	1
BSU04850	1	0	5.88243	1
BSU04860	1	0	6.02039	1
BSU04870	0.915	0	6.54407	1
BSU04880	1	0	6.64393	1
BSU04890	1	0	-	1
BSU04900	1	0	5.78654	1
BSU04910	0.915	0	6.315	1
BSU04920	0.915	0	5.85314	1
BSU04930	1	0	4.78743	1
BSU04940	1	0	5.49682	1
BSU04950	1	0	5.83014	1
BSU04960	0.915	0	5.80711	1
BSU04970	1	0	6.10118	1
BSU04980	1	0	5.45954	1
BSU04990	1	0	7.45814	1
BSU05000	0.833	0	7.604	0
BSU05010	1	0	-	1
BSU05020	1	0	7.69914	1
BSU05030	0.915	0	7.21164	1
BSU05040	1	0	7.58168	0
BSU05050	1	0	7.49171	1
BSU05060	1	0	6.69993	0
BSU05070	1	0	7.3765	1
BSU05080	1	0	5.67639	1
BSU05090	1	0	6.92764	1
BSU05099	1	0	-	1
BSU05100	1	0	9.19386	1
BSU05109	1	0	-	1
BSU05110	1	0	6.77386	1
BSU05120	0.754	0	8.27296	1
BSU05130	0.915	0	8.047	0
BSU05140	1	0	8.15057	0
BSU05150	1	0	6.33629	0
BSU05160	1	0	7.08986	1
BSU05170	1	0	6.572	0
BSU05180	1	0	7.29771	1
BSU05190	0.755	0	7.92214	1
BSU05200	1	0	7.71871	1
BSU05210	1	0	6.97814	1
BSU05220	1	0	6.36857	0
BSU05230	1	0	6.44957	0
BSU05240	1	0	6.69307	1
BSU05250	1	0	8.121	1
BSU05260	1	0	7.431	0
BSU05270	1	0	8.23921	0
BSU05280	1	0	-	1
BSU05290	1	0	8.00029	0
BSU05300	1	0	-	1
BSU05310	1	0	8.16786	0
BSU05320	1	0	8.05993	1
BSU05329	1	0	-	1
BSU05330	1	0	8.38121	1
BSU05340	1	0	8.75079	1
BSU05350	0.915	0	-	1
BSU05360	1	0	-	0
BSU05370	0.915	0	7.85779	1
BSU05380	1	0	6.536	0
BSU05390	1	0	8.12486	1
BSU05400	1	0	6.89075	0
BSU05408	1	0	-	0
BSU05409	1	0	-	0
BSU05410	1	0	7.84829	1
BSU05420	1	0	5.88407	1
BSU05430	1	0	7.00682	1
BSU05440	1	0	7.90493	0
BSU05450	1	0	6.44086	0
BSU05460	1	0	7.6705	0
BSU05470	1	0	8.81079	0
BSU05480	1	0	7.82914	1
BSU05490	1	0	8.96321	1
BSU05500	1	0	6.88386	1
BSU05510	1	0	6.66207	1
BSU05520	1	0	6.58243	0
BSU05529	1	0	-	0
BSU05530	1	0	6.1695	0
BSU05540	1	0	6.12332	1
BSU05550	1	0	6.99486	0
BSU05560	1	0	6.34764	0
BSU05570	1	0	6.04357	0
BSU05580	1	0	7.97186	1
BSU05590	1	0	7.91236	1
BSU05600	1	0	7.23111	1
BSU05610	1	0	7.44871	0
BSU05620	1	0	8.50343	0
BSU05630	0.915	0	7.37	0
BSU05640	1	0	7.571	1
BSU05650	0.833	0	8.12861	1
BSU05660	0.915	0	7.71807	0
BSU05670	1	0	8.08679	0
BSU05680	0.833	0	-	1
BSU05690	1	0	7.10807	0
BSU05700	1	0	10.0326	1
BSU05710	1	0	7.14529	1
BSU05720	1	0	7.47686	1
BSU05730	1	0	6.64561	0
BSU05740	1	0	-	0
BSU05750	1	0	7.54989	1
BSU05760	0.915	0	7.74264	0
BSU05770	1	0	7.35057	0
BSU05780	0.915	0	-	1
BSU05790	1	0	9.51486	1
BSU05800	1	0	8.78193	0
BSU05810	0.915	0	8.13982	1
BSU05820	1	0	7.44664	1
BSU05830	1	0	7.30636	1
BSU05840	1	0	7.15075	1
BSU05850	1	0	7.59029	1
BSU05860	1	0	7.66511	1
BSU05870	1	0	7.553	1
BSU05880	1	0	7.896	1
BSU05900	0.466	0	8.87521	1
BSU05910	0	1	9.28646	1
BSU05920	0	1	8.75836	1
BSU05930	0.915	0	8.39839	1
BSU05940	0	1	9.267	1
BSU05950	0.912	0	8.52014	0
BSU05960	0.915	0	8.83057	1
BSU05970	1	0	9.74907	1
BSU05980	0.833	0	9.81571	1
BSU05990	0.678	0	9.56029	1
BSU06000	1	0	8.07764	0
BSU06010	1	0	8.40264	0
BSU06020	0	1	11.6033	1
BSU06030	0	1	10.9444	1
BSU06040	1	0	7.05443	1
BSU06048	1	0	-	1
BSU06060	0	1	9.34143	1
BSU06070	0	1	9.81029	1
BSU06090	1	0	7.44471	1
BSU06100	1	0	-	1
BSU06110	1	0	8.47564	1
BSU06120	0.915	0	7.487	1
BSU06130	1	0	6.43986	1
BSU06140	1	0	7.40571	0
BSU06150	1	0	6.69764	1
BSU06160	1	0	7.01143	1
BSU06170	1	0	7.22679	1
BSU06180	0.915	0	7.48286	1
BSU06190	0.915	0	7.29039	1
BSU06200	0.915	0	7.72264	1
BSU06210	1	0	7.03304	1
BSU06220	1	0	6.56025	0
BSU06230	1	0	6.73379	1
BSU06240	1	0	7.56296	0
BSU06250	1	0	8.61039	1
BSU06260	1	0	8.19607	1
BSU06269	1	0	-	0
BSU06270	1	0	10.155	0
BSU06280	1	0	7.32886	0
BSU06290	1	0	7.75443	0
BSU06300	0.915	0	7.409	0
BSU06310	1	0	-	0
BSU06319	0.915	0	-	0
BSU06320	0.832	0	8.15804	1
BSU06330	1	0	8.265	1
BSU06340	1	0	9.47321	1
BSU06350	1	0	8.738	1
BSU06360	0.462	0	11.9351	1
BSU06370	1	0	10.0287	1
BSU06380	1	0	9.01886	1
BSU06390	1	0	6.893	1
BSU06400	0.915	0	8.24032	1
BSU06410	0.915	0	8.38279	1
BSU06420	0.915	0	11.7603	1
BSU06430	0.915	0	11.7245	1
BSU06440	0.602	0	11.4433	1
BSU06450	0.676	0	10.9044	1
BSU06460	1	0	10.8634	1
BSU06470	0.915	0	10.8413	1
BSU06480	0.833	0	10.8737	1
BSU06490	0.753	0	10.5819	1
BSU06500	0.915	0	10.3043	1
BSU06510	0.751	0	10.7692	1
BSU06520	0.833	0	10.784	1
BSU06530	0.754	0	10.3376	1
BSU06540	1	0	7.67507	0
BSU06550	1	0	7.50757	1
BSU06559	1	0	-	0
BSU06560	1	0	8.31514	1
BSU06570	1	0	8.28836	1
BSU06580	0.915	0	8.37589	1
BSU06590	1	0	7.68107	0
BSU06600	1	0	10.2759	1
BSU06610	0	1	10.3024	1
BSU06620	0	1	10.3459	1
BSU06630	1	0	10.584	1
BSU06640	1	0	9.08507	1
BSU06650	0.915	0	7.71471	0
BSU06660	1	0	8.79243	0
BSU06670	0	1	11.2092	1
BSU06680	0	1	9.93457	1
BSU06690	0	1	10.4548	1
BSU06700	1	0	7.523	0
BSU06710	1	0	10.3569	1
BSU06720	0	1	9.5215	1
BSU06730	0.912	0	9.37364	1
BSU06740	1	0	6.28264	0
BSU06750	1	0	7.68157	1
BSU06760	1	0	7.88618	1
BSU06770	1	0	8.24121	1
BSU06780	1	0	8.44364	1
BSU06790	1	0	7.22736	0
BSU06800	1	0	7.00557	0
BSU06811	1	0	-	0
BSU06812	1	0	-	0
BSU06820	1	0	7.48943	1
BSU06830	1	0	7.46546	1
BSU06839	0.915	0	-	1
BSU06840	1	0	10.3875	1
BSU06850	1	0	7.66311	1
BSU06860	1	0	8.33096	1
BSU06870	0.915	0	7.18579	1
BSU06880	1	0	6.71879	1
BSU06890	1	0	7.14514	1
BSU06900	1	0	6.28586	1
BSU06910	1	0	6.648	1
BSU06920	1	0	8.0345	1
BSU06930	0.914	0	7.75079	1
BSU06940	1	0	7.45996	1
BSU06950	1	0	5.97586	1
BSU06960	1	0	6.29157	1
BSU06970	0.833	0	6.82582	1
BSU06980	1	0	6.09493	1
BSU06990	0.915	0	6.42257	1
BSU07000	1	0	-	1
BSU07010	1	0	6.31893	1
BSU07020	1	0	6.787	1
BSU07030	1	0	6.37036	1
BSU07040	1	0	9.16136	1
BSU07050	1	0	6.48643	1
BSU07060	1	0	6.24643	1
BSU07070	1	0	6.64946	1
BSU07080	1	0	6.831	1
BSU07090	1	0	6.00186	1
BSU07100	0.915	0	5.96843	1
BSU07110	1	0	7.02443	1
BSU07120	1	0	6.57393	1
BSU07130	1	0	7.23493	1
BSU07140	1	0	6.47314	1
BSU07150	1	0	8.87929	0
BSU07160	0.915	0	8.77893	0
BSU07190	1	0	7.40086	1
BSU07200	0.833	0	8.52843	1
BSU07210	1	0	7.79982	1
BSU07220	1	0	7.19546	0
BSU07230	1	0	6.88793	1
BSU07240	1	0	8.24643	0
BSU07250	1	0	6.44793	1
BSU07260	0.912	0	10.3509	1
BSU07270	1	0	6.42821	1
BSU07280	1	0	7.66093	1
BSU07290	1	0	6.55693	1
BSU07300	0.915	0	6.80336	1
BSU07310	1	0	7.23464	1
BSU07320	1	0	7.73907	0
BSU07330	0.915	0	7.51536	0
BSU07340	0.915	0	7.9175	0
BSU07350	1	0	7.04043	1
BSU07360	1	0	6.2725	1
BSU07370	0.752	0	9.2265	1
BSU07380	1	0	8.98814	1
BSU07390	1	0	8.71843	1
BSU07400	1	0	7.18307	1
BSU07410	1	0	6.10143	1
BSU07420	1	0	9.10896	0
BSU07430	1	0	9.59029	1
BSU07440	1	0	-	1
BSU07450	1	0	7.86257	0
BSU07460	1	0	7.08114	0
BSU07480	1	0	6.7265	1
BSU07490	1	0	9.72921	0
BSU07500	1	0	8.42639	0
BSU07510	1	0	8.78186	0
BSU07520	1	0	10.1454	0
BSU07530	1	0	6.10186	0
BSU07540	1	0	7.10286	1
BSU07550	1	0	8.90371	1
BSU07560	1	0	8.18254	1
BSU07570	0.915	0	7.17579	1
BSU07580	1	0	6.76632	1
BSU07590	1	0	6.791	1
BSU07600	1	0	6.39743	1
BSU07610	0.915	0	7.02639	1
BSU07620	1	0	6.49993	1
BSU07630	1	0	7.90843	1
BSU07640	1	0	11.1261	0
BSU07650	1	0	8.13386	1
BSU07660	1	0	8.00379	0
BSU07670	1	0	7.99771	0
BSU07680	0.915	0	8.06007	0
BSU07690	0.829	0	8.59921	0
BSU07700	1	0	8.62	1
BSU07710	1	0	11.1819	0
BSU07720	1	0	7.33321	1
BSU07735	1	0	-	1
BSU07750	1	0	7.1035	1
BSU07760	1	0	7.82743	0
BSU07770	1	0	7.10596	0
BSU07780	1	0	6.04871	0
BSU07790	1	0	6.20064	0
BSU07800	1	0	8.57543	1
BSU07810	0.915	0	8.0995	1
BSU07820	1	0	10.3139	1
BSU07830	0.915	0	8.79371	1
BSU07840	0.915	0	7.54779	0
BSU07850	0.915	0	7.99221	1
BSU07860	0.915	0	7.84696	0
BSU07870	1	0	8.495	0
BSU07880	0.915	0	9.18493	1
BSU07890	1	0	9.33514	1
BSU07900	0.915	0	8.53593	1
BSU07910	1	0	7.21586	0
BSU07920	1	0	8.02371	1
BSU07930	1	0	8.04086	1
BSU07940	1	0	8.52279	0
BSU07955	1	0	-	0
BSU07970	1	0	8.61075	1
BSU07980	1	0	8.37236	1
BSU07990	1	0	6.95214	0
BSU08000	1	0	8.49507	0
BSU08010	1	0	8.613	1
BSU08020	1	0	9.838	1
BSU08029	1	0	-	1
BSU08030	0.912	0	9.46086	1
BSU08040	1	0	7.34943	1
BSU08050	1	0	8.13629	1
BSU08060	1	0	6.70596	1
BSU08070	1	0	6.55779	1
BSU08080	1	0	6.46336	1
BSU08090	1	0	6.8085	1
BSU08100	1	0	6.67125	1
BSU08110	1	0	7.15304	1
BSU08120	1	0	5.91221	0
BSU08130	1	0	7.54614	0
BSU08140	1	0	8.33564	0
BSU08150	0.915	0	7.252	0
BSU08160	0.834	0	7.24836	0
BSU08170	1	0	7.07925	0
BSU08180	1	0	7.12629	1
BSU08190	1	0	7.43386	1
BSU08200	1	0	6.03432	1
BSU08210	0.915	0	7.53829	1
BSU08220	0.915	0	7.60711	1
BSU08230	1	0	6.73786	1
BSU08240	1	0	6.63964	1
BSU08250	1	0	6.63707	1
BSU08260	1	0	6.76907	1
BSU08270	1	0	6.172	1
BSU08280	1	0	6.39339	1
BSU08290	0.915	0	6.46454	1
BSU08300	1	0	6.86593	1
BSU08310	1	0	6.05261	1
BSU08320	1	0	6.12979	1
BSU08330	1	0	6.2535	1
BSU08340	1	0	8.29814	0
BSU08350	1	0	7.92407	1
BSU08360	1	0	7.35607	1
BSU08370	0.915	0	7.886	0
BSU08380	1	0	6.87343	0
BSU08390	1	0	7.61457	1
BSU08400	1	0	6.71493	0
BSU08410	1	0	7.81196	0
BSU08425	0.831	0	-	1
BSU08440	1	0	10.2567	0
BSU08450	0.915	0	7.67129	1
BSU08460	1	0	8.86739	1
BSU08470	1	0	7.42971	1
BSU08480	0.915	0	9.84814	1
BSU08490	1	0	9.5915	0
BSU08500	1	0	7.827	0
BSU08510	1	0	7.45179	0
BSU08520	1	0	9.49914	1
BSU08530	1	0	7.76693	1
BSU08540	1	0	9.01486	1
BSU08550	1	0	7.59254	0
BSU08560	1	0	8.985	1
BSU08570	1	0	8.67454	1
BSU08580	1	0	7.82007	1
BSU08590	1	0	8.29636	1
BSU08600	1	0	9.744	1
BSU08610	1	0	7.86321	1
BSU08620	1	0	8.08325	0
BSU08630	1	0	9.11964	1
BSU08640	1	0	7.88289	0
BSU08650	1	0	10.0191	1
BSU08660	1	0	11.5216	1
BSU08670	1	0	6.50454	1
BSU08680	1	0	9.88921	1
BSU08690	0.534	0	9.13771	1
BSU08700	1	0	9.71743	0
BSU08710	1	0	10.0808	0
BSU08720	1	0	9.543	1
BSU08730	0.915	0	-	1
BSU08740	1	0	7.54957	0
BSU08750	1	0	9.08993	1
BSU08760	1	0	7.95386	0
BSU08770	1	0	6.38921	1
BSU08779	1	0	-	0
BSU08780	1	0	8.26936	1
BSU08790	0.833	0	7.32007	1
BSU08800	1	0	6.73214	0
BSU08810	1	0	9.31557	1
BSU08820	1	0	8.84186	0
BSU08830	1	0	6.75425	1
BSU08840	1	0	6.07871	1
BSU08850	0.915	0	6.97364	1
BSU08860	1	0	6.90021	1
BSU08870	1	0	7.25564	1
BSU08880	0.4	0	7.97271	1
BSU08890	1	0	6.47807	0
BSU08899	0.915	0	-	0
BSU08900	1	0	7.58039	0
BSU08910	0.915	0	6.43836	1
BSU08920	1	0	7.95121	1
BSU08930	0	1	8.88471	1
BSU08940	1	0	7.72971	1
BSU08950	1	0	-	1
BSU08960	1	0	7.038	1
BSU08970	0.833	0	7.29929	1
BSU08980	1	0	-	1
BSU08990	1	0	10.2239	1
BSU09000	1	0	10.1005	1
BSU09010	0.915	0	9.49614	1
BSU09020	1	0	-	1
BSU09030	1	0	7.92254	1
BSU09040	1	0	7.11886	1
BSU09050	1	0	8.165	1
BSU09060	1	0	7.82743	1
BSU09070	1	0	8.30671	1
BSU09080	1	0	8.69018	1
BSU09090	1	0	7.75686	1
BSU09100	0.915	0	10.6461	0
BSU09110	0.912	0	8.25086	1
BSU09120	0.912	0	8.86314	0
BSU09130	1	0	10.3888	1
BSU09140	1	0	8.16093	0
BSU09150	1	0	7.36014	1
BSU09165	0.915	0	-	1
BSU09180	1	0	7.17857	0
BSU09190	1	0	8.2525	1
BSU09200	1	0	7.69271	1
BSU09210	1	0	7.59486	0
BSU09220	1	0	9.6125	1
BSU09230	1	0	8.98418	1
BSU09240	1	0	9.526	1
BSU09250	1	0	9.74689	1
BSU09260	1	0	8.78393	1
BSU09270	0.912	0	8.91186	1
BSU09280	1	0	7.83707	1
BSU09290	0.831	0	9.292	1
BSU09300	0.915	0	8.41261	1
BSU09310	0.603	0	9.50521	1
BSU09320	0.915	0	7.29036	1
BSU09330	1	0	7.47207	1
BSU09340	1	0	7.11543	1
BSU09350	1	0	7.83436	0
BSU09360	1	0	6.66286	1
BSU09370	1	0	6.29243	0
BSU09380	1	0	8.13086	0
BSU09390	1	0	7.64714	0
BSU09400	1	0	6.9445	1
BSU09410	1	0	7.15843	0
BSU09420	1	0	8.46164	1
BSU09430	1	0	7.00093	0
BSU09440	1	0	7.53693	1
BSU09450	1	0	-	1
BSU09460	1	0	6.75893	1
BSU09470	1	0	8.70671	1
BSU09480	1	0	7.48918	0
BSU09490	1	0	5.90157	1
BSU09500	1	0	7.015	0
BSU09510	0	1	9.13521	0
BSU09520	1	0	9.44118	0
BSU09530	1	0	9.31779	1
BSU09540	0	1	8.67843	1
BSU09550	0.915	0	10.0462	0
BSU09560	1	0	9.84729	0
BSU09570	1	0	9.1505	1
BSU09590	1	0	9.06011	1
BSU09600	1	0	7.07736	0
BSU09610	1	0	8.26879	0
BSU09620	1	0	8.6755	0
BSU09630	1	0	7.14836	1
BSU09640	1	0	8.58954	1
BSU09650	1	0	7.61257	1
BSU09660	1	0	9.35636	0
BSU09670	1	0	8.69043	1
BSU09680	1	0	9.69479	0
BSU09690	1	0	8.60264	0
BSU09700	1	0	-	1
BSU09710	1	0	7.48821	1
BSU09720	1	0	7.25232	1
BSU09730	1	0	8.32129	0
BSU09740	1	0	6.01807	0
BSU09750	1	0	6.26543	0
BSU09760	1	0	-	0
BSU09770	1	0	6.5665	0
BSU09780	1	0	6.70443	0
BSU09790	0.915	0	8.15771	1
BSU09800	1	0	9.20843	1
BSU09810	1	0	7.93	0
BSU09830	1	0	7.15864	1
BSU09840	1	0	9.29436	1
BSU09850	1	0	7.51564	0
BSU09860	1	0	7.20429	0
BSU09870	1	0	-	0
BSU09880	1	0	5.79479	1
BSU09889	1	0	-	0
BSU09890	1	0	8.03557	1
BSU09900	1	0	7.9365	1
BSU09910	1	0	8.06486	1
BSU09920	0.915	0	8.64296	1
BSU09930	1	0	9.56907	1
BSU09940	1	0	8.43371	1
BSU09950	0	1	12.5126	0
BSU09958	1	0	-	1
BSU09965	1	0	-	0
BSU09980	0.915	0	8.06614	1
BSU09990	1	0	8.20493	0
BSU10000	1	0	10.6535	0
BSU10009	1	0	-	1
BSU10010	1	0	9.32686	0
BSU10020	0.678	0	8.9985	0
BSU10030	0.834	0	8.2175	0
BSU10040	1	0	9.06979	1
BSU10050	0.915	0	8.07636	1
BSU10060	1	0	7.83479	1
BSU10070	1	0	9.78329	0
BSU10080	1	0	6.67221	0
BSU10090	1	0	9.64425	0
BSU10100	1	0	8.13386	0
BSU10110	0.915	0	8.17257	1
BSU10120	0.466	0	9.04314	1
BSU10130	0.466	0	10.8075	1
BSU10140	1	0	9.77264	1
BSU10150	1	0	9.19968	1
BSU10160	0.915	0	8.93214	1
BSU10170	1	0	-	0
BSU10180	1	0	6.12757	1
BSU10200	1	0	8.34021	1
BSU10210	1	0	7.94443	1
BSU10220	1	0	11.6504	0
BSU10230	1	0	-	0
BSU10240	0.915	0	8.91218	1
BSU10250	0.834	0	9.02893	1
BSU10260	1	0	8.50732	1
BSU10270	1	0	7.9915	1
BSU10280	1	0	6.83757	0
BSU10290	1	0	6.50157	1
BSU10300	1	0	7.14257	0
BSU10310	0.915	0	6.93893	1
BSU10320	1	0	7.85593	1
BSU10330	1	0	9.34821	1
BSU10340	0.915	0	8.87429	0
BSU10350	1	0	8.83014	0
BSU10360	1	0	7.19464	0
BSU10370	1	0	7.38043	0
BSU10380	1	0	5.86686	0
BSU10390	1	0	6.03407	0
BSU10400	1	0	7.18793	1
BSU10410	1	0	7.25	0
BSU10420	1	0	7.33214	1
BSU10430	1	0	8.61879	0
BSU10440	1	0	8.94529	1
BSU10450	1	0	6.62436	0
BSU10460	1	0	6.89486	0
BSU10470	1	0	7.45521	0
BSU10480	0.915	0	7.74729	1
BSU10490	1	0	7.05136	1
BSU10500	0.915	0	6.88807	1
BSU10510	1	0	7.41336	1
BSU10520	1	0	6.68571	0
BSU10530	1	0	7.51493	0
BSU10540	1	0	7.42757	0
BSU10550	0.915	0	8.2255	0
BSU10560	1	0	7.9345	1
BSU10570	1	0	6.75393	0
BSU10580	1	0	7.00014	0
BSU10590	0.915	0	7.72464	1
BSU10600	1	0	6.32607	0
BSU10610	1	0	6.16696	0
BSU10620	0.914	0	8.5245	1
BSU10630	1	0	7.77036	1
BSU10640	1	0	8.28879	1
BSU10650	1	0	7.51625	1
BSU10660	1	0	8.88236	1
BSU10670	1	0	7.15564	0
BSU10680	1	0	6.60979	0
BSU10690	1	0	6.46986	0
BSU10700	1	0	6.22871	0
BSU10710	1	0	6.1905	0
BSU10720	1	0	6.63136	0
BSU10730	1	0	6.69221	0
BSU10740	0.915	0	6.43364	0
BSU10750	1	0	8.91557	1
BSU10760	1	0	6.82514	1
BSU10770	0.915	0	9.07029	1
BSU10780	1	0	7.58	0
BSU10790	1	0	5.77821	1
BSU10800	1	0	6.71736	0
BSU10810	1	0	6.54993	1
BSU10820	0.915	0	6.82375	0
BSU10830	1	0	7.48207	1
BSU10840	0.915	0	7.80686	1
BSU10850	1	0	-	1
BSU10860	1	0	6.59993	0
BSU10870	1	0	-	0
BSU10880	1	0	6.91364	1
BSU10890	1	0	7.56043	0
BSU10900	0.915	0	6.5295	1
BSU10910	0.915	0	6.54386	0
BSU10920	1	0	6.07936	0
BSU10930	1	0	6.21893	0
BSU10940	1	0	-	1
BSU10950	1	0	6.92579	1
BSU10960	1	0	8.35757	0
BSU10970	1	0	6.74407	0
BSU10980	1	0	6.62279	0
BSU10990	1	0	7.66286	0
BSU11000	0.915	0	7.76707	0
BSU11010	1	0	6.01914	0
BSU11020	1	0	7.86993	0
BSU11030	1	0	9.42614	1
BSU11040	1	0	7.04793	0
BSU11055	1	0	-	0
BSU11070	1	0	6.69407	0
BSU11079	1	0	-	1
BSU11080	1	0	8.60571	1
BSU11090	1	0	7.42761	1
BSU11100	0.915	0	6.86121	1
BSU11110	1	0	8.13164	0
BSU11120	0.834	0	8.4375	1
BSU11130	1	0	7.92521	1
BSU11139	1	0	-	0
BSU11140	0.834	0	7.98971	0
BSU11150	1	0	8.61921	1
BSU11160	0.833	0	8.41286	1
BSU11170	0.915	0	7.52114	1
BSU11180	1	0	6.89736	1
BSU11190	0.833	0	7.74793	1
BSU11200	0.754	0	6.99636	1
BSU11210	0.833	0	7.23243	1
BSU11220	0.915	0	6.29957	1
BSU11230	1	0	6.28743	1
BSU11240	1	0	5.72443	1
BSU11250	0.833	0	6.72979	1
BSU11260	1	0	6.66236	1
BSU11270	1	0	9.10671	0
BSU11280	1	0	6.36121	1
BSU11290	1	0	6.16279	1
BSU11300	1	0	8.88386	1
BSU11310	1	0	8.92686	1
BSU11320	1	0	6.77068	0
BSU11330	0.463	0	10.347	1
BSU11340	0	1	10.787	1
BSU11350	1	0	6.27529	1
BSU11360	0.833	0	7.08307	1
BSU11370	0.915	0	9.03836	1
BSU11390	1	0	6.44007	1
BSU11400	0.915	0	6.73243	1
BSU11410	1	0	6.75657	1
BSU11420	0	1	9.46986	0
BSU11430	0.915	0	9.40411	1
BSU11440	1	0	-	1
BSU11450	0.833	0	7.96914	1
BSU11460	0.753	0	-	1
BSU11470	0.914	0	8.32693	1
BSU11480	1	0	-	1
BSU11490	1	0	10.4628	1
BSU11500	0.752	0	9.3185	1
BSU11510	1	0	6.736	0
BSU11520	1	0	10.3219	1
BSU11530	0.914	0	7.43936	1
BSU11540	0.832	0	9.30079	1
BSU11549	1	0	-	0
BSU11550	1	0	8.49943	0
BSU11560	1	0	9.70796	0
BSU11570	1	0	7.22443	0
BSU11580	1	0	8.35832	0
BSU11590	1	0	-	1
BSU11600	0.914	0	9.79286	1
BSU11610	0	1	-	1
BSU11620	1	0	8.23696	1
BSU11630	1	0	8.19836	0
BSU11640	0.915	0	8.61664	1
BSU11650	1	0	6.51757	1
BSU11660	1	0	7.17714	1
BSU11670	0.915	0	8.45693	1
BSU11680	0.833	0	7.49064	1
BSU11690	0.754	0	6.05814	1
BSU11700	0.833	0	6.73007	1
BSU11710	0.754	0	7.472	1
BSU11720	0.333	0	8.91614	1
BSU11730	1	0	7.154	1
BSU11740	1	0	5.82157	0
BSU11750	1	0	5.76429	0
BSU11760	1	0	6.05943	0
BSU11770	1	0	5.9045	0
BSU11780	1	0	7.12579	0
BSU11790	1	0	7.29086	1
BSU11799	1	0	-	1
BSU11809	1	0	-	1
BSU11810	1	0	6.08279	1
BSU11820	1	0	8.26014	0
BSU11839	1	0	-	1
BSU11840	1	0	8.39907	0
BSU11850	1	0	9.34068	0
BSU11860	1	0	9.3165	0
BSU11870	0.915	0	6.84771	1
BSU11880	1	0	6.38786	1
BSU11890	0.915	0	6.73721	0
BSU11900	0.915	0	6.43493	0
BSU11910	1	0	6.95464	0
BSU11920	1	0	8.59089	1
BSU11928	1	0	-	1
BSU11929	1	0	-	1
BSU11930	1	0	7.46764	1
BSU11940	1	0	7.86121	1
BSU11950	1	0	7.1995	1
BSU11960	1	0	7.30829	1
BSU11970	1	0	8.15336	1
BSU11980	1	0	7.7405	1
BSU11990	1	0	6.33564	0
BSU12000	1	0	9.42243	1
BSU12010	0.912	0	6.53214	1
BSU12020	0.915	0	7.96871	1
BSU12030	1	0	6.63336	1
BSU12040	1	0	7.00457	0
BSU12050	1	0	7.02279	0
BSU12060	1	0	7.19386	1
BSU12069	1	0	-	0
BSU12070	1	0	-	0
BSU12080	0.915	0	6.66879	0
BSU12090	1	0	9.78243	0
BSU12100	1	0	10.1304	1
BSU12110	1	0	6.57779	0
BSU12120	1	0	6.52814	0
BSU12130	0.915	0	7.25186	1
BSU12140	1	0	7.52243	0
BSU12150	1	0	7.34021	0
BSU12160	1	0	8.51543	1
BSU12170	1	0	7.95379	1
BSU12180	1	0	8.17214	1
BSU12190	1	0	7.06943	1
BSU12200	1	0	6.82443	0
BSU12210	1	0	6.37564	1
BSU12220	1	0	7.00329	1
BSU12229	1	0	-	0
BSU12230	1	0	9.06336	1
BSU12240	1	0	7.33864	0
BSU12250	1	0	7.79614	0
BSU12260	1	0	7.82707	0
BSU12270	0.915	0	8.07214	1
BSU12280	1	0	12.0974	1
BSU12290	1	0	11.4131	1
BSU12300	1	0	6.52654	1
BSU12310	0.915	0	6.86679	1
BSU12320	0.915	0	7.38157	1
BSU12330	1	0	-	1
BSU12340	1	0	6.35346	1
BSU12350	0.915	0	6.33957	1
BSU12360	0.915	0	6.23918	1
BSU12370	1	0	7.97729	1
BSU12380	1	0	7.03336	1
BSU12390	1	0	7.49179	1
BSU12400	1	0	6.4505	0
BSU12410	1	0	7.26936	0
BSU12420	1	0	8.24636	1
BSU12430	0.915	0	7.14386	1
BSU12440	1	0	8.1	1
BSU12450	1	0	6.09486	0
BSU12460	1	0	5.72318	1
BSU12470	1	0	7.59161	0
BSU12480	1	0	6.92021	1
BSU12490	1	0	7.45386	1
BSU12500	0.915	0	6.651	0
BSU12510	0.915	0	8.83593	0
BSU12519	1	0	-	1
BSU12520	1	0	6.14621	1
BSU12530	1	0	6.40629	1
BSU12539	1	0	-	1
BSU12540	0.915	0	5.81921	1
BSU12550	1	0	6.32154	1
BSU12560	1	0	-	1
BSU12570	1	0	5.79829	1
BSU12580	1	0	5.84607	1
BSU12590	1	0	6.21764	1
BSU12600	1	0	7.08329	1
BSU12610	1	0	6.711	1
BSU12619	1	0	-	1
BSU12620	0.915	0	6.78829	1
BSU12630	1	0	7.03771	1
BSU12640	1	0	6.01664	1
BSU12649	1	0	-	1
BSU12650	1	0	5.59207	1
BSU12660	1	0	6.13543	1
BSU12671	1	0	-	1
BSU12672	1	0	-	1
BSU12680	0.915	0	6.67	1
BSU12690	1	0	6.72429	1
BSU12700	1	0	6.25157	1
BSU12710	1	0	6.19557	1
BSU12720	1	0	6.61314	1
BSU12730	1	0	7.23143	1
BSU12740	1	0	6.68129	1
BSU12749	1	0	-	1
BSU12750	1	0	7.25836	1
BSU12760	1	0	6.67282	1
BSU12770	1	0	6.69543	1
BSU12780	1	0	7.67954	1
BSU12790	0.915	0	4.66143	1
BSU12800	1	0	6.37779	1
BSU12810	1	0	7.08493	1
BSU12820	1	0	9.03493	0
BSU12830	1	0	8.72993	0
BSU12840	0.833	0	10.8889	0
BSU12850	0.833	0	10.9521	0
BSU12860	1	0	10.6144	0
BSU12870	1	0	8.09571	1
BSU12880	0.915	0	5.93871	1
BSU12890	1	0	7.73246	1
BSU12900	0.915	0	7.40486	0
BSU12910	1	0	8.75329	1
BSU12920	1	0	7.03657	1
BSU12930	0.834	0	-	1
BSU12940	1	0	7.15854	1
BSU12950	1	0	6.79729	1
BSU12960	0.915	0	7.13861	1
BSU12970	1	0	6.70593	1
BSU12980	0.915	0	6.39071	1
BSU12990	1	0	6.30154	1
BSU13000	1	0	8.16186	1
BSU13010	1	0	8.85536	0
BSU13020	1	0	8.95718	0
BSU13030	0.915	0	8.70414	1
BSU13040	0.915	0	7.99193	1
BSU13050	1	0	6.35007	0
BSU13060	1	0	6.58336	1
BSU13070	1	0	5.41307	1
BSU13080	1	0	6.24864	1
BSU13090	1	0	8.16943	1
BSU13100	0.915	0	9.35243	1
BSU13110	0.833	0	9.94761	1
BSU13120	0.833	0	9.47121	1
BSU13130	0.915	0	9.515	1
BSU13140	1	0	8.01014	1
BSU13150	1	0	7.57207	0
BSU13160	0.915	0	9.47361	1
BSU13169	1	0	-	1
BSU13170	1	0	9.87786	0
BSU13180	0.833	0	7.40825	0
BSU13190	1	0	7.20164	0
BSU13200	1	0	9.16568	1
BSU13210	0.915	0	7.23864	0
BSU13220	1	0	7.89893	0
BSU13230	1	0	7.37664	0
BSU13240	1	0	6.77671	0
BSU13250	1	0	6.7955	1
BSU13260	1	0	7.65257	1
BSU13270	1	0	7.21236	1
BSU13280	1	0	10.9622	1
BSU13290	1	0	7.32429	1
BSU13300	0.834	0	9.83186	1
BSU13310	1	0	8.161	0
BSU13320	1	0	6.715	1
BSU13330	1	0	5.58621	1
BSU13340	1	0	6.08757	1
BSU13350	1	0	7.26807	0
BSU13360	1	0	6.53871	1
BSU13370	0.915	0	-	0
BSU13380	1	0	6.38979	1
BSU13390	0.915	0	6.27793	1
BSU13400	0.915	0	9.346	0
BSU13410	1	0	6.49157	0
BSU13420	0.915	0	5.95986	0
BSU13430	1	0	8.68543	1
BSU13440	0.912	0	8.58329	1
BSU13450	1	0	9.52321	1
BSU13460	1	0	7.83107	1
BSU13470	1	0	6.95221	0
BSU13480	0.915	0	9.10846	0
BSU13490	0.915	0	10.3372	1
BSU13500	0.755	0	8.77771	1
BSU13509	1	0	-	1
BSU13510	1	0	9.32643	1
BSU13520	1	0	7.1625	0
BSU13530	1	0	5.98064	1
BSU13540	1	0	7.96807	1
BSU13550	1	0	9.14829	0
BSU13560	0.833	0	9.12607	0
BSU13570	1	0	6.55629	0
BSU13580	1	0	7.36089	1
BSU13590	1	0	7.70921	1
BSU13600	0.915	0	7.80014	1
BSU13610	1	0	7.98025	1
BSU13620	1	0	9.15429	1
BSU13630	1	0	9.1075	0
BSU13640	0.915	0	9.79214	1
BSU13650	1	0	8.08564	1
BSU13660	1	0	7.13207	0
BSU13670	1	0	6.42425	1
BSU13680	1	0	6.6415	0
BSU13690	1	0	-	0
BSU13700	1	0	10.6496	0
BSU13710	0.833	0	8.18964	1
BSU13720	1	0	9.14518	1
BSU13730	0.833	0	9.53379	1
BSU13740	0.915	0	9.41214	1
BSU13750	0.753	0	9.61432	1
BSU13760	1	0	7.79557	0
BSU13770	1	0	7.23736	1
BSU13780	1	0	5.7955	1
BSU13789	1	0	-	1
BSU13790	1	0	7.03157	1
BSU13799	1	0	-	1
BSU13800	1	0	7.06929	1
BSU13810	1	0	8.52536	0
BSU13819	1	0	-	1
BSU13820	1	0	10.3193	1
BSU13830	1	0	6.89386	1
BSU13840	0.915	0	7.31979	1
BSU13850	1	0	7.68036	1
BSU13860	1	0	9.19543	1
BSU13870	1	0	7.95375	1
BSU13880	0.912	0	9.04593	1
BSU13890	0.753	0	9.87336	1
BSU13900	0.53	0	13.2526	1
BSU13910	0.753	0	11.7193	1
BSU13920	1	0	8.97464	1
BSU13930	1	0	8.43579	1
BSU13940	1	0	7.66357	0
BSU13950	0.915	0	7.13557	1
BSU13960	0.915	0	9.31393	1
BSU13970	0.915	0	10.7978	0
BSU13980	1	0	8.51	1
BSU13990	0.915	0	7.29329	1
BSU14000	1	0	8.76079	0
BSU14009	1	0	-	0
BSU14010	1	0	6.96857	1
BSU14020	1	0	8.81171	0
BSU14030	1	0	9.31729	0
BSU14040	1	0	7.31836	0
BSU14050	1	0	6.77521	0
BSU14060	1	0	8.13057	1
BSU14071	1	0	-	1
BSU14072	1	0	-	1
BSU14080	1	0	8.95354	1
BSU14090	1	0	8.63514	1
BSU14100	1	0	10.7853	1
BSU14110	1	0	11.0113	1
BSU14120	1	0	11.1782	1
BSU14130	1	0	8.72493	1
BSU14140	1	0	9.06336	1
BSU14150	1	0	8.29143	1
BSU14160	1	0	8.70039	1
BSU14170	0.605	0	7.85507	1
BSU14180	0	1	10.821	1
BSU14190	0	1	8.97721	1
BSU14200	1	0	8.62621	1
BSU14210	1	0	8.32129	0
BSU14220	1	0	7.74357	1
BSU14230	1	0	6.89057	1
BSU14240	1	0	10.6713	1
BSU14250	1	0	6.13443	0
BSU14260	1	0	9.50314	1
BSU14270	0.915	0	9.18914	1
BSU14280	0.915	0	9.74643	1
BSU14290	0.915	0	10.0712	1
BSU14300	0.915	0	9.59029	1
BSU14310	1	0	-	1
BSU14320	1	0	6.98204	1
BSU14330	1	0	6.67536	1
BSU14340	1	0	8.20271	1
BSU14350	1	0	8.00857	1
BSU14360	1	0	7.73579	1
BSU14370	0.915	0	-	1
BSU14380	1	0	11.7463	1
BSU14390	0.912	0	-	1
BSU14400	0.912	0	11.4972	1
BSU14410	0.398	0	8.90093	1
BSU14420	1	0	7.398	0
BSU14430	0.915	0	11.0219	1
BSU14440	1	0	9.77079	1
BSU14450	0.912	0	8.66414	0
BSU14460	1	0	7.91214	0
BSU14470	1	0	8.43196	0
BSU14480	1	0	-	1
BSU14490	1	0	8.14	1
BSU14500	0.915	0	8.38993	1
BSU14510	0.834	0	9.34257	1
BSU14520	1	0	11.7634	1
BSU14530	0	1	11.5648	0
BSU14540	0.83	0	11.9327	0
BSU14550	0.915	0	9.22671	1
BSU14560	0.602	0	8.52407	0
BSU14569	1	0	-	0
BSU14570	1	0	6.99964	1
BSU14580	0	1	12.1733	1
BSU14590	0.912	0	11.9761	1
BSU14600	0.831	0	12.7527	1
BSU14610	0.532	0	11.7773	1
BSU14620	1	0	7.89021	0
BSU14629	1	0	-	1
BSU14630	1	0	9.45893	0
BSU14640	1	0	8.93839	1
BSU14650	0.915	0	8.97907	0
BSU14660	1	0	7.71714	1
BSU14670	0.754	0	8.03436	1
BSU14680	1	0	7.50589	1
BSU14690	1	0	7.57257	0
BSU14700	1	0	7.21664	0
BSU14710	1	0	7.18293	1
BSU14720	1	0	5.73136	1
BSU14730	0.915	0	7.45664	1
BSU14740	1	0	8.82514	1
BSU14750	1	0	6.58614	0
BSU14760	1	0	9.94736	0
BSU14770	0.912	0	10.8073	1
BSU14780	1	0	8.39243	1
BSU14790	1	0	9.2715	0
BSU14800	1	0	8.58089	0
BSU14810	1	0	6.83057	1
BSU14820	1	0	8.2005	0
BSU14830	1	0	8.09764	1
BSU14840	0	1	9.05814	1
BSU14850	0	1	9.28936	1
BSU14860	0.915	0	10.5132	1
BSU14870	0.833	0	9.35914	0
BSU14880	1	0	9.87643	1
BSU14890	0.915	0	7.56707	1
BSU14900	1	0	7.27679	1
BSU14910	1	0	7.02321	1
BSU14920	1	0	7.3235	1
BSU14930	0.915	0	7.09118	1
BSU14940	1	0	8.4185	0
BSU14950	1	0	9.60464	1
BSU14960	1	0	9.55929	1
BSU14970	1	0	6.96693	1
BSU14980	1	0	6.93004	1
BSU14990	1	0	10.537	1
BSU15000	1	0	10.0954	1
BSU15010	0.915	0	9.64121	1
BSU15020	0.214	0	9.76286	1
BSU15030	1	0	7.74054	0
BSU15040	0.915	0	8.20514	1
BSU15050	1	0	6.55564	1
BSU15060	1	0	8.05536	0
BSU15069	1	0	-	0
BSU15070	0.751	0	12.9201	1
BSU15080	0	1	12.0391	1
BSU15090	1	0	9.87368	1
BSU15100	1	0	7.71432	0
BSU15110	1	0	8.44764	1
BSU15120	1	0	8.629	1
BSU15130	0.679	0	9.91486	1
BSU15140	0.534	0	10.4903	1
BSU15150	0	1	10.0705	1
BSU15160	0	1	10.3304	1
BSU15170	0.605	0	7.011	1
BSU15180	0	1	10.4833	1
BSU15190	0	1	10.2184	1
BSU15200	0	1	10.7674	1
BSU15210	0.4	0	9.921	1
BSU15220	0	1	10.6832	1
BSU15230	0	1	10.3833	1
BSU15240	0	1	9.84057	1
BSU15250	1	0	9.78586	1
BSU15260	1	0	9.63196	1
BSU15270	1	0	9.17236	1
BSU15280	0	1	10.8761	1
BSU15290	0	1	10.9434	1
BSU15300	1	0	6.19329	1
BSU15310	0.915	0	5.94386	1
BSU15320	1	0	5.85757	1
BSU15330	1	0	6.77743	1
BSU15340	1	0	6.8655	1
BSU15350	1	0	9.585	1
BSU15360	1	0	8.3195	1
BSU15370	0.915	0	10.6267	1
BSU15380	0.675	0	11.3614	1
BSU15390	0.912	0	10.5869	1
BSU15400	0.833	0	10.4123	1
BSU15410	1	0	9.10193	1
BSU15420	0.833	0	9.86829	1
BSU15430	0	1	9.19386	1
BSU15440	0.915	0	8.27	1
BSU15450	0.4	0	9.80979	1
BSU15460	0.679	0	9.59886	1
BSU15470	1	0	11.3993	1
BSU15480	1	0	10.9227	1
BSU15490	0.833	0	11.5908	1
BSU15500	0.752	0	12.4422	1
BSU15510	0.833	0	11.9679	1
BSU15520	0.915	0	11.0138	1
BSU15530	0.915	0	11.8365	1
BSU15540	0.915	0	12.3421	1
BSU15550	0.754	0	11.7738	1
BSU15560	0.915	0	11.2564	1
BSU15570	0.915	0	9.563	1
BSU15580	1	0	9.35721	1
BSU15590	1	0	9.15189	1
BSU15600	1	0	8.79532	1
BSU15610	0.915	0	9.75461	1
BSU15620	1	0	9.71686	1
BSU15630	1	0	9.84629	1
BSU15640	1	0	-	0
BSU15650	0.754	0	6.84079	1
BSU15660	0.915	0	10.9283	1
BSU15670	1	0	11.439	1
BSU15680	0	1	11.2638	1
BSU15690	0.753	0	11.1633	1
BSU15700	0.156	0	9.28521	1
BSU15710	0	1	9.16929	1
BSU15720	0.466	0	10.5841	1
BSU15730	0	1	10.8515	1
BSU15740	1	0	10.3481	1
BSU15750	1	0	11.3589	1
BSU15760	0.754	0	10.5744	1
BSU15770	0.532	0	9.83779	1
BSU15780	0	1	9.50007	1
BSU15790	0.463	0	8.63193	1
BSU15800	0.831	0	8.67907	1
BSU15810	1	0	6.71729	1
BSU15820	0	1	10.523	0
BSU15830	0.915	0	10.4421	1
BSU15840	0.834	0	10.7159	1
BSU15850	1	0	10.3329	1
BSU15860	1	0	9.73275	1
BSU15870	1	0	9.34414	1
BSU15880	1	0	10.9103	1
BSU15890	0	1	10.2691	1
BSU15900	0	1	10.0592	1
BSU15910	0	1	8.91	1
BSU15920	0	1	11.3731	1
BSU15930	0	1	10.53	1
BSU15940	0	1	9.67725	1
BSU15950	0	1	9.81543	1
BSU15960	1	0	7.89164	0
BSU15970	0.914	0	11.7606	1
BSU15980	0	1	11.689	1
BSU15990	0	1	11.188	1
BSU16000	0.754	0	9.72314	1
BSU16010	1	0	10.0643	1
BSU16020	0.274	0	9.81407	1
BSU16030	0	1	9.08754	1
BSU16040	0	1	13.3607	1
BSU16050	0	1	9.46829	1
BSU16060	0.833	0	8.42907	1
BSU16070	1	0	7.75564	1
BSU16080	1	0	7.53821	1
BSU16090	0.752	0	9.74686	1
BSU16100	0.833	0	9.849	1
BSU16110	0.915	0	7.76979	1
BSU16120	0	1	9.85661	1
BSU16130	0.912	0	10.4524	1
BSU16140	1	0	10.5385	1
BSU16150	0.915	0	10.4879	1
BSU16160	1	0	11.0417	1
BSU16170	0.914	0	10.4416	1
BSU16180	1	0	8.92157	1
BSU16190	1	0	9.01714	1
BSU16200	1	0	8.44979	1
BSU16210	1	0	8.43314	1
BSU16220	1	0	8.94564	1
BSU16230	1	0	8.14639	1
BSU16240	1	0	8.58575	1
BSU16250	1	0	8.65046	1
BSU16260	1	0	8.56186	1
BSU16270	0.915	0	8.00243	1
BSU16280	1	0	8.41114	1
BSU16290	0.915	0	9.10043	1
BSU16299	1	0	-	1
BSU16300	0.915	0	8.52979	1
BSU16310	1	0	8.26686	1
BSU16320	0.915	0	7.93682	1
BSU16330	0.833	0	8.44286	1
BSU16340	1	0	8.33764	1
BSU16350	1	0	10.4384	1
BSU16360	1	0	7.59336	1
BSU16370	1	0	7.45064	1
BSU16380	1	0	7.59429	1
BSU16390	1	0	7.55164	1
BSU16400	1	0	7.25021	1
BSU16410	0.915	0	7.78264	1
BSU16420	1	0	8.66743	1
BSU16430	0.915	0	8.74207	1
BSU16440	1	0	8.01068	1
BSU16450	1	0	8.31454	1
BSU16460	1	0	8.73171	1
BSU16470	1	0	8.44607	1
BSU16480	1	0	8.69279	1
BSU16490	0	1	12.6583	1
BSU16500	0	1	12.0968	1
BSU16510	0	0	12.4316	1
BSU16520	0	1	11.2357	1
BSU16530	0.215	0	10.8295	1
BSU16540	0	1	9.84779	1
BSU16550	0	1	9.8605	1
BSU16560	0.604	0	11.5164	1
BSU16570	0	1	10.05	1
BSU16580	0	1	9.98657	1
BSU16590	0.678	0	12.131	1
BSU16600	0	1	11.6137	1
BSU16610	0.752	0	11.8225	1
BSU16620	0.912	0	12.411	1
BSU16630	0	1	11.6891	1
BSU16640	1	0	11.2063	1
BSU16650	0.399	0	10.3511	1
BSU16660	0.915	0	8.30621	1
BSU16670	0.159	0	9.55579	1
BSU16680	0	1	11.6849	1
BSU16690	0.752	0	11.4008	1
BSU16700	0.915	0	9.59786	1
BSU16710	0.833	0	10.736	1
BSU16720	1	0	7.54443	1
BSU16730	1	0	6.25079	1
BSU16740	1	0	6.39079	1
BSU16750	0	1	11.4187	1
BSU16760	1	0	11.057	1
BSU16770	0	1	11.1537	1
BSU16780	0.829	0	11.0473	1
BSU16790	1	0	7.9795	1
BSU16799	1	0	-	1
BSU16800	0.754	0	8.61318	1
BSU16810	0.915	0	9.23593	1
BSU16825	1	0	-	1
BSU16845	1	0	-	1
BSU16860	1	0	9.77154	1
BSU16870	1	0	7.98932	1
BSU16880	1	0	9.08343	1
BSU16910	0.915	0	9.26007	1
BSU16920	0	1	9.31179	1
BSU16930	1	0	9.55421	1
BSU16940	0.752	0	10.9581	1
BSU16950	0.831	0	8.829	1
BSU16960	0	1	11.7805	1
BSU16970	0.834	0	10.0464	1
BSU16980	1	0	9.49129	1
BSU16990	1	0	7.77614	1
BSU17000	0.915	0	6.81607	1
BSU17010	0.915	0	10.0041	1
BSU17020	1	0	-	1
BSU17030	0.915	0	9.01293	1
BSU17040	0.833	0	9.30936	1
BSU17050	0.915	0	9.75857	1
BSU17060	1	0	7.74364	0
BSU17070	1	0	6.29843	0
BSU17080	1	0	9.05707	1
BSU17090	1	0	6.57536	1
BSU17100	1	0	8.07307	1
BSU17110	1	0	6.72714	1
BSU17120	1	0	7.03493	1
BSU17130	1	0	6.34464	1
BSU17140	1	0	6.79021	1
BSU17150	0.75	0	6.56804	1
BSU17160	1	0	6.10407	1
BSU17170	1	0	6.98479	1
BSU17180	1	0	6.29214	1
BSU17190	1	0	6.78414	1
BSU17200	1	0	6.53593	1
BSU17210	1	0	6.73293	1
BSU17220	1	0	6.91418	1
BSU17230	1	0	8.60464	0
BSU17240	1	0	7.59129	0
BSU17250	1	0	6.58421	0
BSU17260	1	0	5.67554	0
BSU17270	1	0	7.63643	1
BSU17280	1	0	8.05539	1
BSU17290	1	0	7.87164	0
BSU17300	1	0	7.89154	0
BSU17310	1	0	6.87164	0
BSU17320	1	0	6.91493	1
BSU17330	0.534	0	9.07739	1
BSU17340	0.833	0	7.57893	1
BSU17350	1	0	7.33643	1
BSU17360	1	0	9.35714	1
BSU17370	0	1	11.3782	1
BSU17380	0	1	11.172	1
BSU17390	0	1	11.3366	1
BSU17400	0.912	0	9.31032	1
BSU17410	1	0	7.07621	0
BSU17420	0.915	0	7.49521	1
BSU17430	0.83	0	9.06639	1
BSU17440	1	0	8.55379	1
BSU17450	0.912	0	11.4911	1
BSU17460	0.532	0	12.4423	1
BSU17470	1	0	7.51639	1
BSU17480	1	0	7.13814	1
BSU17490	1	0	6.50932	1
BSU17500	1	0	7.43421	1
BSU17510	1	0	7.15918	1
BSU17520	0.915	0	6.97689	1
BSU17530	1	0	6.89793	1
BSU17540	1	0	7.83371	1
BSU17550	1	0	7.286	1
BSU17559	1	0	-	1
BSU17560	1	0	9.47107	1
BSU17570	1	0	6.10793	1
BSU17580	1	0	7.03714	1
BSU17590	1	0	7.06125	0
BSU17600	1	0	8.64243	1
BSU17610	1	0	7.33368	1
BSU17620	1	0	8.28093	0
BSU17630	1	0	7.61293	1
BSU17640	0.678	0	6.83929	0
BSU17650	1	0	8.08832	1
BSU17660	0.466	0	9.353	1
BSU17670	1	0	5.87421	0
BSU17680	0.831	0	8.54061	1
BSU17690	1	0	8.23693	0
BSU17699	1	0	-	0
BSU17700	1	0	6.981	0
BSU17710	1	0	9.0545	0
BSU17720	1	0	6.629	1
BSU17730	1	0	8.85207	0
BSU17740	1	0	6.01954	1
BSU17750	1	0	6.29536	1
BSU17760	1	0	5.95421	1
BSU17770	1	0	6.49486	1
BSU17780	0.833	0	7.35979	1
BSU17790	0.915	0	7.49993	1
BSU17800	1	0	6.89064	1
BSU17810	1	0	6.67257	1
BSU17820	1	0	6.37607	1
BSU17830	1	0	6.38786	0
BSU17840	1	0	7.11593	1
BSU17850	0.676	0	9.215	0
BSU17860	1	0	7.60386	1
BSU17870	0.833	0	8.82079	1
BSU17880	0.912	0	8.9995	1
BSU17890	0	1	10.582	1
BSU17900	1	0	7.85468	1
BSU17910	0.754	0	11.2778	1
BSU17920	1	0	7.69796	0
BSU17930	0.833	0	7.603	1
BSU17940	1	0	8.01543	1
BSU17950	1	0	8.89779	1
BSU17960	1	0	8.33557	0
BSU17970	1	0	6.35457	0
BSU17980	1	0	8.52979	0
BSU17990	1	0	8.68479	0
BSU18000	0.754	0	9.06804	1
BSU18010	1	0	6.57386	1
BSU18019	1	0	-	1
BSU18020	1	0	9.43093	1
BSU18030	1	0	8.28339	1
BSU18040	1	0	-	1
BSU18050	1	0	8.1725	1
BSU18060	1	0	8.73036	0
BSU18070	0	1	9.86136	0
BSU18080	1	0	9.69371	1
BSU18090	0	1	8.99557	1
BSU18100	0	1	9.37707	1
BSU18110	1	0	8.03793	0
BSU18120	1	0	11.3715	1
BSU18140	1	0	6.20093	0
BSU18150	1	0	7.51571	1
BSU18160	1	0	6.44421	1
BSU18170	1	0	5.96136	0
BSU18180	0.755	0	-	0
BSU18190	1	0	8.01614	0
BSU18200	1	0	7.63611	1
BSU18210	1	0	6.16571	1
BSU18220	1	0	6.2235	1
BSU18230	0.915	0	5.60164	1
BSU18239	1	0	-	1
BSU18240	1	0	6.99764	1
BSU18250	1	0	6.85564	1
BSU18260	0.833	0	5.95925	1
BSU18270	1	0	5.76514	1
BSU18280	0.915	0	8.00061	1
BSU18290	1	0	6.99875	1
BSU18300	0.915	0	7.1405	1
BSU18310	1	0	6.75664	1
BSU18320	1	0	5.929	1
BSU18330	1	0	6.73864	1
BSU18340	1	0	6.18679	1
BSU18350	0.833	0	6.85229	1
BSU18360	1	0	6.86146	1
BSU18370	1	0	7.69514	1
BSU18380	0.915	0	11.4446	0
BSU18390	1	0	8.519	1
BSU18400	1	0	7.92546	1
BSU18410	0.915	0	7.80514	0
BSU18420	1	0	7.41714	1
BSU18430	1	0	-	0
BSU18440	0.833	0	9.80629	1
BSU18450	0.755	0	9.41307	1
BSU18460	1	0	9.15064	0
BSU18470	1	0	8.61264	1
BSU18480	0.915	0	9.09779	1
BSU18490	1	0	7.29864	1
BSU18500	1	0	9.58914	1
BSU18510	0.914	0	8.23543	0
BSU18520	1	0	6.78968	0
BSU18530	1	0	-	0
BSU18540	1	0	6.94736	1
BSU18550	1	0	6.844	1
BSU18560	1	0	6.85879	1
BSU18570	0.915	0	7.26079	0
BSU18580	1	0	7.65807	0
BSU18590	1	0	7.80629	1
BSU18600	1	0	6.90557	0
BSU18610	1	0	5.96379	1
BSU18620	0.915	0	6.91229	0
BSU18630	1	0	-	1
BSU18640	1	0	8.37029	1
BSU18650	1	0	6.90629	0
BSU18660	1	0	9.16793	0
BSU18669	1	0	-	1
BSU18670	1	0	6.28879	1
BSU18680	0.915	0	8.58032	1
BSU18690	1	0	6.95764	1
BSU18700	1	0	7.52171	0
BSU18709	1	0	-	1
BSU18710	1	0	5.96521	1
BSU18720	1	0	7.45664	1
BSU18730	1	0	7.72279	0
BSU18740	0.915	0	7.77214	0
BSU18750	0.915	0	6.64079	0
BSU18760	1	0	6.72779	1
BSU18770	0.915	0	6.56479	0
BSU18780	1	0	6.32343	1
BSU18790	1	0	6.93936	1
BSU18800	1	0	8.82014	0
BSU18810	1	0	6.70086	1
BSU18820	1	0	7.30389	0
BSU18830	1	0	9.34957	1
BSU18840	0.833	0	8.36189	1
BSU18849	1	0	-	1
BSU18850	0.914	0	7.306	0
BSU18860	1	0	5.38621	1
BSU18870	1	0	6.58029	0
BSU18880	1	0	7.94421	0
BSU18890	1	0	9.17379	1
BSU18898	1	0	-	1
BSU18899	1	0	-	0
BSU18900	1	0	4.42032	1
BSU18908	0.915	0	-	0
BSU18910	1	0	7.49529	0
BSU18920	1	0	5.86507	0
BSU18930	1	0	5.03386	1
BSU18940	1	0	6.97229	1
BSU18950	1	0	5.70221	1
BSU18960	1	0	5.92036	0
BSU18970	1	0	8.72739	1
BSU18980	1	0	8.26871	1
BSU18990	1	0	7.59686	1
BSU19000	1	0	8.17879	1
BSU19010	1	0	7.24836	1
BSU19020	1	0	6.67471	0
BSU19030	1	0	5.949	0
BSU19040	1	0	-	1
BSU19050	1	0	7.10257	1
BSU19060	1	0	7.35721	1
BSU19070	1	0	7.60932	1
BSU19080	1	0	7.60811	1
BSU19090	1	0	5.88654	1
BSU19100	1	0	7.85964	1
BSU19110	1	0	-	0
BSU19120	1	0	7.34121	1
BSU19130	1	0	9.46604	0
BSU19140	1	0	10.2889	1
BSU19150	1	0	9.00679	1
BSU19160	1	0	9.94607	0
BSU19170	1	0	9.62186	0
BSU19180	1	0	8.20821	0
BSU19190	1	0	7.70986	0
BSU19200	1	0	7.66621	0
BSU19210	1	0	11.3221	1
BSU19220	0.915	0	8.41371	1
BSU19230	0.833	0	9.546	1
BSU19240	1	0	-	1
BSU19250	1	0	7.02736	1
BSU19259	1	0	-	0
BSU19260	1	0	7.29393	1
BSU19270	1	0	6.037	0
BSU19280	1	0	6.22761	0
BSU19290	1	0	8.80521	1
BSU19300	1	0	8.06843	1
BSU19310	1	0	9.88654	0
BSU19320	1	0	6.96507	0
BSU19330	1	0	7.18171	0
BSU19340	0.915	0	9.55429	1
BSU19350	1	0	7.65721	0
BSU19360	0	1	10.2352	1
BSU19370	0.605	0	9.76936	1
BSU19380	1	0	10.0487	1
BSU19390	0.915	0	10.7048	1
BSU19400	1	0	6.49271	1
BSU19410	0.915	0	7.28707	1
BSU19420	1	0	6.46707	1
BSU19430	0.915	0	7.48686	1
BSU19440	0.915	0	7.17007	0
BSU19450	1	0	8.14329	0
BSU19460	1	0	9.39214	1
BSU19470	1	0	9.83864	1
BSU19479	1	0	-	1
BSU19480	0.915	0	8.114	1
BSU19490	0.915	0	6.96086	0
BSU19510	1	0	7.2255	1
BSU19520	0.915	0	7.19429	1
BSU19530	1	0	7.05943	0
BSU19540	1	0	7.95629	1
BSU19550	1	0	8.39221	0
BSU19560	1	0	8.88875	1
BSU19570	1	0	7.86454	1
BSU19579	1	0	-	0
BSU19580	1	0	6.065	0
BSU19590	1	0	11.6935	1
[truncated: 2,172 more rows]

## Sheet: 3_NC_004663
Bacteroides thetaiotaomicron VPI-5482
Synonym	Fitness	Binary essentiality	Expressiveness	Strand	BT01
BT_0001	1	0	8.18281	1	-
BT_0002	0.922	0	5.86076	1	-
BT_0003	1	0	7.92973	1	0.58
BT_0004	1	1	4.46667	1	0.275
BT_0005	1	0	7.59184	1	-
BT_0006	1	0	5.48458	1	-
BT_0007	1	0	5.97016	0	-
BT_0008	1	0	10.8626	1	-
BT_0009	0.922	0	7.32497	1	0.529
BT_0010	1	0	8.4686	1	0.534
BT_0011	1	0	6.43298	1	-
BT_0012	1	0	8.5719	1	0.62
BT_0013	1	0	7.35515	1	-
BT_0014	1	0	5.44626	1	-
BT_0015	1	0	7.29221	1	0.507
BT_0016	1	0	8.54477	1	-
BT_0017	0.923	0	7.48219	1	-
BT_0018	1	0	7.84982	1	-
BT_0019	1	0	7.16546	1	-
BT_0020	1	0	7.35089	1	-
BT_0021	1	0	6.38861	0	-
BT_0022	1	0	7.40424	1	-
BT_0023	1	0	7.23947	0	-
BT_0024	1	0	8.02716	0	-
BT_0025	1	0	4.30285	0	-
BT_0026	1	0	10.246	0	-
BT_0027	1	0	9.58887	0	0.632
BT_0028	1	0	6.7795	1	-
BT_0029	1	0	7.92808	1	0.604
BT_0030	1	0	8.2387	1	0.655
BT_0031	1	0	8.35132	1	0.633
BT_0032	1	0	7.91067	1	0.773
BT_0033	1	0	7.13803	1	-
BT_0034	1	0	4.56509	1	0.615
BT_0035	1	0	4.32048	0	-
BT_0036	1	0	5.95023	1	-
BT_0037	1	0	9.02046	1	0.536
BT_0038	1	0	7.70435	1	-
BT_0039	1	0	8.28975	1	-
BT_0040	1	0	7.10119	1	-
BT_0041	1	0	8.23497	1	0.518
BT_0042	0.923	0	7.69043	1	0.621
BT_0043	1	0	5.39348	1	-
BT_0044	1	0	7.54163	1	-
BT_0045	0.922	0	6.80721	1	-
BT_0046	1	0	9.0015	1	-
BT_0047	1	0	8.14043	1	-
BT_0048	1	1	7.55741	1	0.323
BT_0049	1	0	8.54576	1	-
BT_0050	0.923	0	7.4622	1	-
BT_0051	0.923	0	8.70174	1	-
BT_0052	1	0	7.74744	1	0.528
BT_0053	0.847	0	8.25334	1	-
BT_0054	1	0	8.65411	1	-
BT_0055	1	0	8.18904	1	0.528
BT_0056	1	0	8.27184	1	-
BT_0057	1	0	10.0584	1	-
BT_0058	0.922	0	7.49293	1	-
BT_0059	0.923	0	8.31047	1	-
BT_0060	1	0	8.36421	1	-
BT_0061	1	0	9.71281	1	-
BT_0062	1	0	9.14044	1	-
BT_0063	1	0	9.80931	1	-
BT_0064	1	0	9.48423	1	0.434
BT_0065	1	0	9.50432	1	-
BT_0066	0.922	0	9.78924	1	-
BT_0067	1	0	8.99255	1	-
BT_0068	1	0	8.66882	1	-
BT_0069	1	0	9.18374	0	-
BT_0070	1	0	10.5266	0	-
BT_0071	1	0	9.10564	0	-
BT_0072	1	0	11.726	0	-
BT_0073	1	0	13.3438	0	-
BT_0074	1	0	13.6095	0	0.743
BT_0075	1	0	-	1	-
BT_0076	1	0	7.93963	1	-
BT_0077	1	0	8.84401	1	-
BT_0078	1	0	7.29226	1	-
BT_0079	1	0	7.09595	1	-
BT_0080	1	0	4.4362	1	-
BT_0081	1	0	5.07619	1	-
BT_0082	0.922	0	11.5738	0	0.809
BT_0083	1	0	12.7876	0	0.792
BT_0084	1	0	7.41858	0	-
BT_0085	1	0	7.69268	0	-
BT_0086	1	0	5.35391	0	-
BT_0087	0.923	0	7.38244	0	-
BT_0088	1	0	7.92885	0	-
BT_0089	1	0	8.1598	0	-
BT_0090	1	0	6.14171	0	-
BT_0091	1	0	7.70055	0	-
BT_0092	1	0	6.52034	0	-
BT_0093	1	0	8.48763	0	-
BT_0094	1	0	4.62546	0	-
BT_0095	1	0	7.54871	0	-
BT_0096	1	0	7.62361	0	-
BT_0097	1	0	6.45018	0	0.661
BT_0098	1	0	9.29755	0	-
BT_0099	1	0	7.27496	1	-
BT_0100	1	0	7.51517	1	-
BT_0101	0.922	0	8.2301	1	-
BT_0102	1	0	8.04923	1	0.445
BT_0103	1	0	5.53976	1	-
BT_0104	1	0	6.1808	1	-
BT_0105	1	0	8.7066	1	-
BT_0106	1	0	10.8308	0	-
BT_0107	1	0	6.99849	0	-
BT_0108	1	0	6.84712	0	-
BT_0109	1	0	7.01783	0	-
BT_0110	1	0	7.75474	0	-
BT_0111	1	0	7.48434	0	-
BT_0112	1	0	7.89604	0	-
BT_0113	1	0	7.03109	0	-
BT_0114	1	0	4.99595	0	-
BT_0115	0.922	0	6.31413	0	-
BT_0116	0.923	0	8.04958	0	-
BT_0117	1	0	6.56295	0	-
BT_0118	1	0	5.76182	0	-
BT_0119	0.922	1	6.69571	0	0.333
BT_0120	1	0	7.1997	0	-
BT_0121	1	0	8.11103	0	-
BT_0122	0.775	0	11.7656	1	0.739
BT_0123	0.848	0	10.2991	0	0.649
BT_0124	0.776	0	10.6657	0	-
BT_0125	0.848	0	9.87174	0	-
BT_0126	1	0	9.99322	1	-
BT_0127	0.922	0	9.32367	1	0.375
BT_0128	1	0	12.7171	1	0.83
BT_0129	1	0	7.36657	0	0.52
BT_0130	0.922	1	8.29662	0	0.247
BT_0131	0.922	0	-	1	-
BT_0132	1	0	7.7361	1	-
BT_0133	1	0	11.1818	0	-
BT_0134	1	0	10.1054	0	-
BT_0135	1	0	11.3196	0	0.579
BT_0136	1	0	8.94849	1	-
BT_0137	1	0	9.23788	1	-
BT_0138	1	0	10.3233	1	0.401
BT_0139	1	0	6.18734	1	-
BT_0140	1	0	9.19267	1	-
BT_0141	1	0	9.1148	1	-
BT_0142	1	0	8.18895	1	0.498
BT_0143	1	0	9.30735	1	-
BT_0144	1	0	6.4625	1	-
BT_0145	1	0	7.51635	1	-
BT_0146	1	0	8.03044	1	-
BT_0147	1	0	13.9516	0	0.965
BT_0148	1	0	11.8997	0	0.704
BT_0149	1	0	12.1927	0	0.677
BT_0150	0.922	0	9.05144	0	-
BT_0151	0.848	0	12.0534	1	0.76
BT_0152	1	0	11.737	1	0.572
BT_0153	1	0	9.38379	0	-
BT_0154	1	0	11.3021	0	0.719
BT_0155	0.284	0	12.765	1	0.69
BT_0156	1	0	10.6987	0	0.602
BT_0157	1	0	13.3374	0	0.717
BT_0158	0.847	0	9.99852	0	0.494
BT_0159	1	0	10.334	0	-
BT_0160	1	0	11.1564	0	-
BT_0161	1	0	9.85937	0	-
BT_0162	0.775	0	10.4021	0	-
BT_0163	1	0	11.3619	0	-
BT_0164	0.922	0	11.7395	0	0.534
BT_0165	1	0	11.2626	1	0.673
BT_0166	1	0	9.72483	1	0.627
BT_0167	1	0	11.7088	0	0.925
BT_0168	1	0	12.0019	0	-
BT_0169	1	0	12.5419	0	0.692
BT_0170	1	0	11.6761	0	-
BT_0171	0.923	0	6.43498	0	-
BT_0172	0.922	0	9.74985	0	-
BT_0173	1	0	14.4058	0	-
BT_0174	0.706	0	14.5137	0	-
BT_0175	1	0	10.0934	1	-
BT_0176	1	0	12.2108	1	0.744
BT_0177	1	0	14.0759	1	0.951
BT_0178	1	0	12.06	1	0.728
BT_0179	0.639	0	12.1916	1	0.656
BT_0180	1	0	11.6122	1	0.629
BT_0181	1	0	9.39455	1	-
BT_0182	0.922	0	9.85515	1	-
BT_0183	1	0	11.002	0	-
BT_0184	0.776	0	12.3389	0	0.612
BT_0185	1	0	13.0144	1	-
BT_0186	1	0	13.2505	1	-
BT_0187	1	0	12.9081	0	0.692
BT_0188	1	0	10.7354	1	0.616
BT_0189	1	0	8.65814	1	-
BT_0190	1	0	7.14664	1	0.369
BT_0191	1	0	8.52471	1	-
BT_0192	0.848	0	8.07793	1	-
BT_0193	1	0	8.36474	1	-
BT_0194	0.922	0	8.40957	1	-
BT_0195	1	0	8.03945	1	-
BT_0196	1	0	6.82045	1	-
BT_0197	1	0	8.83429	1	0.616
BT_0198	1	0	6.78421	1	0.453
BT_0199	1	0	11.1283	1	0.743
BT_0200	0.775	0	11.1684	1	0.665
BT_0201	0.848	0	11.2406	1	0.736
BT_0202	0.775	0	10.3242	1	0.694
BT_0203	0.775	0	9.6498	1	0.626
BT_0204	0.922	0	8.80362	1	-
BT_0205	0.285	1	11.9269	0	0.125
BT_0206	1	0	6.69364	1	-
BT_0207	1	0	7.46084	1	-
BT_0208	1	0	7.14489	1	-
BT_0209	1	0	8.43894	1	-
BT_0210	1	0	8.0323	1	0.403
BT_0211	0.923	0	6.35651	1	-
BT_0212	1	0	8.04739	1	-
BT_0213	0.923	0	7.04221	1	-
BT_0214	1	0	6.80147	1	-
BT_0215	1	0	12.8106	1	0.94
BT_0216	1	0	14.0168	1	0.854
BT_0217	1	0	11.5948	1	0.771
BT_0218	1	0	12.3623	0	0.751
BT_0219	1	0	11.469	0	-
BT_0220	0.922	0	4.05695	0	-
BT_0221	1	0	10.649	1	0.739
BT_0222	1	0	10.323	1	-
BT_0223	1	0	9.99871	1	-
BT_0224	1	0	11.5102	0	0.672
BT_0225	1	0	11.7627	0	0.716
BT_0226	1	0	11.5133	0	0.785
BT_0227	1	0	13.771	0	0.936
BT_0228	1	0	8.31595	0	-
BT_0229	1	0	7.6104	0	-
BT_0230	0.922	0	6.47287	0	-
BT_0231	1	0	7.44752	0	-
BT_0232	1	0	8.96084	0	-
BT_0233	1	0	8.53569	0	-
BT_0234	1	0	9.5362	0	-
BT_0235	0.922	0	8.47112	1	-
BT_0236	1	0	12.3319	0	0.696
BT_0237	1	0	12.8211	0	0.814
BT_0238	1	0	11.8933	0	0.767
BT_0239	1	0	11.5484	1	0.743
BT_0240	1	0	9.93371	1	0.563
BT_0241	1	0	15.3076	1	0.908
BT_0242	1	0	14.7141	1	0.925
BT_0243	0.233	0	11.5324	0	0.571
BT_0244	1	0	10.6299	1	0.512
BT_0245	1	0	10.6619	1	0.395
BT_0246	1	0	10.2408	0	-
BT_0247	1	0	10.8909	0	0.777
BT_0248	1	0	11.299	0	-
BT_0249	1	0	11.7543	0	0.558
BT_0250	0.848	0	12.5475	0	0.658
BT_0251	1	1	12.092	0	0.26
BT_0252	0.922	0	10.7714	1	0.47
BT_0253	1	0	11.1745	1	-
BT_0254	1	0	9.8577	0	-
BT_0255	1	0	11.8415	0	-
BT_0256	1	0	13.797	0	0.862
BT_0257	1	0	9.44828	0	0.393
BT_0258	1	0	13.3911	0	0.897
BT_0259	1	0	11.7825	0	0.578
BT_0260	0.922	0	13.7238	0	-
BT_0261	1	0	14.444	0	0.926
BT_0262	1	0	7.29189	1	0.608
BT_0263	1	0	7.20248	1	-
BT_0264	1	0	3.83594	0	-
BT_0265	1	0	6.97447	0	0.488
BT_0266	0.922	0	6.80554	0	-
BT_0267	0.923	0	10.1484	1	0.442
BT_0268	1	0	9.38101	1	-
BT_0269	1	0	8.18179	1	-
BT_0270	1	0	8.23776	1	-
BT_0271	1	0	8.77112	1	-
BT_0272	1	0	8.9686	1	0.381
BT_0273	1	0	8.70315	1	-
BT_0274	1	0	9.83373	1	-
BT_0275	0.923	0	8.00675	1	-
BT_0276	1	0	8.95163	1	-
BT_0277	1	0	9.14005	1	-
BT_0278	1	0	9.31711	1	-
BT_0279	1	0	7.07705	1	0.584
BT_0280	1	0	9.10383	1	-
BT_0281	1	0	9.51245	0	0.762
BT_0282	1	0	7.62005	1	-
BT_0283	1	0	7.68567	1	-
BT_0284	1	0	10.9839	1	-
BT_0285	0.922	0	10.0191	1	-
BT_0286	1	1	9.43866	1	0.332
BT_0287	0.848	1	8.28498	1	0.339
BT_0288	1	0	9.29544	1	-
BT_0289	1	0	8.26424	0	0.404
BT_0290	1	0	8.41602	1	-
BT_0291	1	0	8.88366	1	-
BT_0292	1	0	6.91483	1	-
BT_0293	1	0	7.3033	1	-
BT_0294	1	0	6.87409	1	0.493
BT_0295	1	0	9.90768	1	0.56
BT_0296	1	0	8.74615	1	-
BT_0297	1	0	8.39088	1	-
BT_0298	1	0	8.95801	1	-
BT_0299	1	0	8.83989	1	-
BT_0300	1	0	8.26326	1	-
BT_0301	1	0	7.37356	1	-
BT_0302	1	0	7.7723	1	-
BT_0303	1	0	11.2509	0	-
BT_0304	1	0	10.9912	1	0.71
BT_0305	1	0	10.3823	1	0.58
BT_0306	0.922	0	9.88051	1	0.655
BT_0307	1	1	13.8898	1	0.147
BT_0308	1	0	8.8318	1	-
BT_0309	1	0	10.8308	1	-
BT_0310	0.848	0	10.0294	1	-
BT_0311	0.512	0	11.3009	1	0.655
BT_0312	0.848	0	11.9473	1	0.599
BT_0313	0.922	0	11.8929	1	0.638
BT_0314	0.922	0	12.0125	0	0.666
BT_0315	1	0	13.7719	1	0.925
BT_0316	1	0	13.7309	1	0.878
BT_0317	1	0	12.4448	1	0.38
BT_0318	1	0	12.0133	1	-
BT_0319	1	1	11.7794	1	0.358
BT_0320	1	0	13.0824	0	0.575
BT_0321	1	0	13.3098	0	0.651
BT_0322	1	0	11.7042	0	0.548
BT_0323	1	0	11.7182	0	0.558
BT_0324	1	0	11.6773	0	0.911
BT_0325	1	0	10.5193	0	0.948
BT_0326	1	0	11.2471	0	-
BT_0327	1	0	10.2059	0	0.667
BT_0328	1	1	10.9258	0	0.117
BT_0329	0.922	0	13.4915	0	0.631
BT_0330	1	0	13.488	0	0.593
BT_0331	1	0	13.434	0	-
BT_0332	1	0	13.067	0	0.787
BT_0333	1	0	12.5896	0	0.753
BT_0334	1	0	11.0552	0	-
BT_0335	1	0	10.0126	1	-
BT_0336	1	0	9.21118	1	-
BT_0337	1	1	10.1403	1	0.321
BT_0338	1	0	7.2578	1	-
BT_0339	1	0	5.23251	1	-
BT_0340	1	0	5.56384	1	-
BT_0341	1	0	4.54324	1	-
BT_0342	1	0	6.68427	0	-
BT_0343	0.705	0	8.55634	0	-
BT_0344	1	0	11.4128	1	0.666
BT_0345	1	0	11.4418	1	-
BT_0346	0.776	0	14.1241	0	0.662
BT_0347	0.512	0	13.3879	0	0.673
BT_0348	1	0	9.26419	0	-
BT_0349	1	0	8.45143	0	-
BT_0350	1	0	10.6444	0	-
BT_0351	1	0	12.0181	0	0.639
BT_0352	1	0	11.6711	0	-
BT_0353	1	0	11.7439	0	0.696
BT_0354	0.922	0	11.0728	0	-
BT_0355	1	0	11.3173	0	0.745
BT_0356	1	0	11.9494	0	0.82
BT_0357	1	0	7.70642	1	-
BT_0358	1	0	9.82308	0	-
BT_0359	1	0	-	0	-
BT_0360	1	0	8.55777	0	0.451
BT_0361	0.922	0	8.69122	0	-
BT_0362	1	0	8.41656	0	0.381
BT_0363	1	0	7.723	0	-
BT_0364	1	0	8.372	0	-
BT_0365	1	0	6.0849	0	0.525
BT_0366	0.848	0	9.29487	0	-
BT_0367	0.922	0	5.54118	1	-
BT_0368	1	0	9.41144	1	-
BT_0369	1	0	9.5313	1	-
BT_0370	0.922	0	14.0134	0	0.897
BT_0371	1	0	13.9477	0	0.702
BT_0372	1	0	13.8573	0	0.629
BT_0373	0.848	0	14.1346	1	0.874
BT_0374	0.848	0	11.7823	1	-
BT_0375	1	1	7.79216	1	0.27
BT_0376	1	0	10.0512	1	-
BT_0377	1	0	10.0403	1	0.689
BT_0378	1	0	7.65297	1	-
BT_0379	1	0	9.11178	1	0.603
BT_0380	1	0	8.69857	1	0.73
BT_0381	1	0	9.4125	1	0.733
BT_0382	1	0	9.87392	1	-
BT_0383	1	0	9.86765	1	-
BT_0384	1	0	8.02614	1	-
BT_0385	1	0	8.05843	1	-
BT_0386	1	0	7.90576	1	0.519
BT_0387	1	0	6.22182	1	-
BT_0388	0.922	0	9.35728	1	0.611
BT_0389	1	0	8.39508	1	0.63
BT_0390	1	0	7.74888	1	0.5
BT_0391	1	0	7.71485	1	-
BT_0392	1	0	7.97465	1	-
BT_0393	0.848	0	8.551	1	-
BT_0394	1	0	8.18463	1	-
BT_0395	1	0	7.3132	1	-
BT_0396	1	0	8.48095	1	-
BT_0397	1	0	7.33711	1	0.658
BT_0398	1	0	9.21133	1	0.675
BT_0399	1	0	8.91023	1	-
BT_0400	1	0	7.95087	1	-
BT_0401	1	0	4.96897	0	-
BT_0402	1	1	7.92442	1	0.313
BT_0403	1	0	6.88397	0	-
BT_0404	1	0	7.18611	0	-
BT_0405	1	0	7.98319	1	-
BT_0406	1	0	13.1108	0	-
BT_0407	1	0	13.7303	0	0.943
BT_0408	1	0	15.4655	0	0.863
BT_0409	1	0	12.9881	1	0.835
BT_0410	1	0	13.876	1	0.872
BT_0411	0.922	0	12.6421	1	0.802
BT_0412	0.922	0	11.1009	1	0.678
BT_0413	1	0	11.4735	1	-
BT_0414	0.848	0	11.6234	1	0.656
BT_0415	0.848	0	11.7623	1	0.646
BT_0416	0.922	0	11.8621	1	0.685
BT_0417	1	0	11.7413	1	-
BT_0418	1	0	15.2807	1	0.929
BT_0419	0.452	0	11.7573	1	-
BT_0420	0.183	0	12.2562	1	0.627
BT_0421	1	0	11.7552	1	0.768
BT_0422	0.043	1	13.7485	1	0.124
BT_0423	0.043	1	13.9377	1	0.3
BT_0424	0.183	0	14.1062	1	-
BT_0425	0.088	0	11.7048	1	0.692
BT_0426	1	0	10.5097	1	-
BT_0427	1	0	9.90959	0	0.623
BT_0428	1	0	11.7379	0	0.702
BT_0429	1	0	12.4444	0	0.718
BT_0430	0.923	0	12.3613	0	0.789
BT_0431	0.922	0	10.2891	0	-
BT_0432	1	0	8.7812	0	0.66
BT_0433	1	0	12.5041	0	0.615
BT_0434	1	0	8.71731	1	-
BT_0435	1	0	10.6306	1	-
BT_0436	1	0	10.6306	1	-
BT_0437	1	1	7.75023	1	0.193
BT_0438	1	0	8.70572	1	0.433
BT_0439	1	0	9.87879	1	0.481
BT_0440	0.923	0	9.19698	1	-
BT_0441	1	0	9.99744	1	-
BT_0442	0.922	0	9.31574	1	0.463
BT_0443	1	0	9.00529	1	-
BT_0444	0.922	0	8.94095	1	-
BT_0445	1	0	9.7057	1	0.53
BT_0446	1	0	8.60567	0	-
BT_0447	1	0	9.23475	0	0.504
BT_0448	1	0	7.8862	0	0.493
BT_0449	1	0	9.98589	0	-
BT_0450	1	0	9.2035	0	0.469
BT_0451	1	0	9.42228	0	-
BT_0452	1	0	10.0313	0	0.378
BT_0453	1	0	9.1154	0	-
BT_0454	1	0	10.4223	0	-
BT_0455	1	0	12.1671	1	0.671
BT_0456	1	0	10.1942	1	0.445
BT_0457	0.922	0	9.62522	1	0.596
BT_0458	0.922	0	11.8726	1	0.637
BT_0459	1	0	12.2275	1	0.678
BT_0460	1	0	10.3615	1	0.441
BT_0461	1	0	10.0703	1	-
BT_0462	1	0	8.61982	1	0.726
BT_0463	0.706	0	7.97479	1	0.561
BT_0464	1	0	7.85118	1	-
BT_0465	1	0	8.14332	1	-
BT_0466	0.848	0	7.50032	1	0.684
BT_0467	1	0	7.44428	1	0.489
BT_0468	1	0	7.04379	1	-
BT_0469	1	0	5.88422	1	0.511
BT_0470	1	0	6.67024	1	-
BT_0471	1	0	7.29132	1	-
BT_0472	0.922	0	6.46748	1	-
BT_0473	1	0	7.69095	1	0.552
BT_0474	1	0	7.18397	1	-
BT_0475	0.775	1	7.0915	1	0.292
BT_0476	0.923	0	8.22186	1	0.593
BT_0477	0.775	0	6.16951	1	-
BT_0478	1	0	6.76222	1	0.53
BT_0479	0.923	0	6.24128	1	0.571
BT_0480	1	0	7.89104	1	-
BT_0481	1	0	6.40871	1	-
BT_0482	1	0	7.49747	1	-
BT_0483	1	0	12.0965	1	-
BT_0484	1	0	12.3319	1	-
BT_0485	1	0	-	1	-
BT_0486	0.922	0	11.0905	0	0.487
BT_0487	1	0	11.3947	0	0.763
BT_0488	1	0	11.083	1	0.696
BT_0489	1	0	11.7559	1	0.828
BT_0490	1	0	10.139	0	-
BT_0491	1	0	7.37164	0	-
BT_0492	0.922	0	6.36851	0	-
BT_0493	0.923	0	5.72209	0	-
BT_0494	1	0	8.00958	0	-
BT_0495	0.848	0	7.22008	0	-
BT_0496	1	0	7.0978	0	-
BT_0497	0.922	0	5.47792	0	-
BT_0498	1	0	8.33583	0	-
BT_0499	1	0	10.1516	1	-
BT_0500	1	0	9.98556	1	-
BT_0501	1	0	10.8693	1	-
BT_0502	0.923	0	9.71252	1	-
BT_0503	1	0	10.6974	1	0.696
BT_0504	1	0	10.9514	1	0.816
BT_0505	1	0	9.56473	1	0.624
BT_0506	1	0	9.88191	1	0.524
BT_0507	1	0	7.07528	1	-
BT_0508	0.923	0	7.94664	1	-
BT_0509	0.923	0	8.22301	1	0.466
BT_0510	1	0	10.1971	0	-
BT_0511	1	0	12.1021	0	0.656
BT_0512	1	0	7.34764	0	-
BT_0513	1	0	8.78316	0	-
BT_0514	1	0	9.45413	0	-
BT_0515	1	0	9.42138	0	-
BT_0516	1	0	8.19568	0	-
BT_0517	0.706	0	9.25982	0	-
BT_0518	1	0	12.0907	0	0.749
BT_0519	0.922	0	10.5669	1	-
BT_0520	1	0	9.17606	1	-
BT_0521	1	0	8.99497	0	-
BT_0522	1	0	7.42124	0	-
BT_0523	1	0	8.93628	0	0.621
BT_0524	1	0	12.2101	0	0.785
BT_0525	1	0	10.6064	0	0.8
BT_0526	1	0	11.3064	0	0.694
BT_0527	0.775	0	8.82234	0	0.581
BT_0528	0.922	0	7.94692	0	0.611
BT_0529	0.848	0	8.23147	0	0.677
BT_0530	0.775	0	8.92809	0	0.7
BT_0531	0.847	0	9.37439	0	0.723
BT_0532	0.848	0	9.60349	0	0.594
BT_0533	0.639	0	10.1792	0	-
BT_0534	1	0	8.86041	0	-
BT_0535	1	0	13.1883	1	0.525
BT_0536	1	0	7.68857	0	-
BT_0537	1	0	8.71158	0	-
BT_0538	1	0	3.6437	1	-
BT_0539	1	0	12.2678	1	0.554
BT_0540	0.848	0	9.44193	0	-
BT_0541	0.922	0	8.93941	0	0.438
BT_0542	1	0	12.1426	1	0.621
BT_0543	1	0	7.72416	0	0.433
BT_0544	1	0	5.71105	0	0.491
BT_0545	0.847	0	8.92283	0	-
BT_0546	1	1	7.65022	0	0.263
BT_0547	1	1	8.4496	0	0.188
BT_0548	0.574	0	8.72861	0	0.575
BT_0549	1	0	11.3391	1	-
BT_0550	1	0	12.0784	0	0.685
BT_0551	0.923	0	6.98722	0	0.471
BT_0552	0.923	1	5.56797	0	0.176
BT_0553	0.848	0	8.22403	0	0.328
BT_0554	0.338	0	11.2993	1	0.613
BT_0555	0.922	0	11.6107	1	0.61
BT_0556	0.848	0	11.746	1	0.719
BT_0557	0.922	0	11.6612	1	0.673
BT_0558	1	0	12.3553	1	0.765
BT_0559	1	0	9.77036	0	-
BT_0560	1	1	10.0882	1	0.189
BT_0561	1	0	10.0977	1	0.557
BT_0562	1	0	10.1564	1	-
BT_0563	1	0	8.46015	1	-
BT_0564	1	0	9.10441	1	-
BT_0565	1	0	13.2175	0	0.689
BT_0566	1	0	10.8185	0	-
BT_0567	1	0	10.5458	0	-
BT_0568	0.922	0	10.5206	0	0.601
BT_0569	0.922	0	11.8677	1	-
BT_0570	0.776	0	11.2095	0	0.599
BT_0571	1	0	11.8732	1	0.663
BT_0572	1	0	12.5111	1	0.763
BT_0573	0.922	0	12.7736	1	-
BT_0574	1	0	13.5598	1	-
BT_0575	1	0	11.6179	1	0.659
BT_0576	1	0	11.1761	0	0.688
BT_0577	1	1	12.1466	0	0.137
BT_0578	0.848	0	10.9147	1	0.592
BT_0579	1	0	10.8036	1	-
BT_0580	1	0	12.3796	1	0.811
BT_0581	0.922	0	10.4025	0	-
BT_0582	0.922	0	9.29434	1	0.681
BT_0583	0.922	0	10.2299	1	0.629
BT_0584	1	0	9.55938	1	0.544
BT_0585	1	0	10.0105	1	0.639
BT_0586	1	0	13.4641	1	0.824
BT_0587	1	0	11.8845	0	0.765
BT_0588	1	0	9.67297	0	-
BT_0589	0.183	1	12.7803	0	0.13
BT_0590	0.284	1	13.14	0	0.15
BT_0591	1	0	12.0469	1	0.719
BT_0592	0.922	0	7.69555	0	-
BT_0593	1	0	8.28829	0	-
BT_0594	1	0	5.76717	0	-
BT_0595	1	1	7.81978	1	0.224
BT_0596	1	0	10.7809	1	0.875
BT_0597	1	0	11.1687	1	0.691
BT_0598	1	0	9.00511	1	0.451
BT_0599	0.922	0	10.3084	1	0.701
BT_0600	1	0	9.57471	1	0.633
BT_0601	1	0	10.7924	1	0.713
BT_0602	1	0	11.6034	1	0.614
BT_0603	1	0	10.5294	1	0.684
BT_0604	1	0	9.12404	1	0.675
BT_0605	1	0	7.26232	1	0.688
BT_0606	0.922	0	8.54766	1	0.516
BT_0607	1	0	9.90611	1	0.85
BT_0608	0.922	0	9.62345	1	0.689
BT_0609	1	0	9.27038	1	0.681
BT_0610	1	0	10.6945	1	0.519
BT_0611	0.922	0	9.3722	1	-
BT_0612	0.922	0	11.1756	1	0.608
BT_0613	1	0	9.93633	1	0.706
BT_0614	1	0	10.2177	1	0.614
BT_0615	1	0	9.85852	1	-
BT_0616	1	0	10.1449	1	0.763
BT_0617	0.775	0	12.381	1	0.758
BT_0618	1	0	12.627	1	0.658
BT_0619	0.922	0	12.1543	1	-
BT_0620	0.847	0	12.1922	1	0.753
BT_0621	0.847	0	11.8274	1	-
BT_0622	1	0	11.3075	1	0.623
BT_0623	0.848	0	14.3446	1	0.913
BT_0624	0.338	1	10.5049	0	0.245
BT_0625	0.088	1	10.83	1	0.155
BT_0626	0.043	1	12.8712	1	0.09
BT_0627	0.923	0	13.3225	1	0.897
BT_0628	1	0	10.8604	1	-
BT_0629	0.922	0	11.5862	1	0.61
BT_0630	0.922	0	12.6287	1	0.681
BT_0631	1	0	12.5203	1	0.81
BT_0632	0.848	0	12.0738	1	0.814
BT_0633	0.922	0	11.2573	1	0.68
BT_0634	0.922	0	10.269	1	0.66
BT_0635	1	0	11.1243	1	0.878
BT_0636	1	0	10.4286	1	0.473
BT_0637	1	0	11.0337	0	0.515
BT_0638	0.394	0	11.3538	0	0.711
BT_0639	1	0	6.71513	0	-
BT_0640	1	0	10.1129	0	-
BT_0641	1	0	12.1363	1	0.901
BT_0642	0.922	0	11.9173	0	0.711
BT_0643	0.922	0	12.1141	0	0.5
BT_0644	0.706	0	13.0849	1	0.827
BT_0645	0.922	0	14.0916	1	0.892
BT_0646	1	0	14.5627	1	0.917
BT_0647	1	0	11.6938	0	0.712
BT_0648	0.775	0	8.2988	0	-
BT_0649	1	0	9.75594	0	-
BT_0650	0.848	0	8.91662	0	0.469
BT_0651	0.776	0	8.55247	0	-
BT_0652	0.775	0	9.57732	0	-
BT_0653	0.923	0	9.88952	0	-
BT_0654	1	0	10.3986	0	-
BT_0655	0.775	0	15.0544	0	0.776
BT_0656	1	0	11.4221	0	-
BT_0657	0.512	0	11.8859	1	0.52
BT_0658	1	0	12.2009	1	0.595
BT_0659	1	0	9.60926	0	0.539
BT_0660	1	0	10.7446	0	0.68
BT_0661	1	0	9.07835	1	-
BT_0662	1	0	5.23238	1	-
BT_0663	1	0	7.38554	1	-
BT_0664	1	0	6.56279	1	-
BT_0665	1	0	2.67294	1	-
BT_0666	1	0	6.473	1	-
BT_0667	0.848	0	4.83727	1	-
BT_0668	0.923	0	6.91486	1	0.449
BT_0669	1	0	9.25767	1	-
BT_0670	1	0	7.06447	1	-
BT_0671	1	0	7.49133	1	0.585
BT_0672	1	0	7.30576	1	0.475
BT_0673	1	0	11.6387	0	-
BT_0674	1	0	11.092	1	0.525
BT_0675	0.922	0	10.7074	1	0.522
BT_0676	1	0	9.03451	1	0.62
BT_0677	1	0	9.08656	0	-
BT_0678	1	0	10.9057	1	-
BT_0679	1	0	11.2246	1	-
BT_0680	1	0	10.0984	1	-
BT_0681	0.922	0	9.63667	0	-
BT_0682	0.922	0	10.0556	0	0.587
BT_0683	1	0	10.3659	1	-
BT_0684	1	0	11.2682	0	0.472
BT_0685	1	0	12.3707	0	0.815
BT_0686	1	0	11.537	1	-
BT_0687	1	0	12.0737	0	-
BT_0688	1	1	10.0701	0	0.275
BT_0689	1	0	10.4207	0	-
BT_0690	1	0	10.3733	0	-
BT_0691	1	0	10.0379	0	0.575
BT_0692	0.922	0	10.432	0	-
BT_0693	1	0	13.2869	1	0.519
BT_0694	1	0	14.1117	1	-
BT_0695	1	0	13.8445	1	0.425
BT_0696	1	0	10.0053	0	0.499
BT_0697	1	0	10.9337	1	-
BT_0698	0.639	1	11.7563	1	0.246
BT_0699	1	0	10.4479	1	0.777
BT_0700	0.847	0	12.8785	0	0.707
BT_0701	1	0	13.2802	1	0.878
BT_0702	1	0	11.6303	1	-
BT_0703	1	0	10.8545	1	-
BT_0704	0.922	0	12.2898	1	0.522
BT_0705	1	0	10.0409	1	0.552
BT_0706	1	0	6.19907	0	-
BT_0707	1	0	4.90339	0	-
BT_0708	1	0	9.90976	1	-
BT_0709	1	0	5.41876	0	-
BT_0710	1	0	7.79761	0	-
BT_0711	0.339	0	13.9613	1	0.641
BT_0712	0.512	0	13.5753	1	-
BT_0713	1	0	12.4295	1	-
BT_0714	0.512	0	12.7189	1	0.628
BT_0715	0.394	0	14.2295	1	0.834
BT_0716	0.394	0	14.0045	1	0.739
BT_0717	0.575	0	13.8522	1	-
BT_0718	0.339	0	13.7245	1	0.675
BT_0719	0.339	0	12.1639	1	0.658
BT_0720	1	0	9.36835	1	0.448
BT_0721	1	0	10.8722	1	-
BT_0722	1	0	10.8475	0	0.887
BT_0723	1	0	10.3993	0	0.725
BT_0724	1	0	9.80885	0	0.763
BT_0725	1	0	11.0439	0	0.558
BT_0726	1	0	7.32127	1	-
BT_0727	1	0	10.1727	0	-
BT_0728	1	0	9.74717	0	0.657
BT_0729	1	0	11.7537	0	0.558
BT_0730	1	0	12.2504	1	0.542
BT_0731	1	0	11.9252	0	-
BT_0732	1	0	9.75202	0	-
BT_0733	1	0	9.56293	0	-
BT_0734	0.922	0	7.13979	1	-
BT_0735	1	0	12.053	0	-
BT_0736	1	0	11.6826	0	0.567
BT_0737	1	0	10.5909	1	0.7
BT_0738	0.452	0	12.6635	0	0.737
BT_0739	0.923	0	11.3892	0	0.743
BT_0740	1	0	11.514	0	-
BT_0741	0.922	0	12.5544	0	0.809
BT_0742	0.848	0	13.2122	0	0.78
BT_0743	1	1	11.1143	1	0.097
BT_0744	1	0	10.9722	1	-
BT_0745	0.451	1	11.7027	1	0.258
BT_0746	1	0	11.4789	1	0.664
BT_0747	1	0	11.7547	1	0.848
BT_0748	0.135	1	13.2215	0	0.23
BT_0749	1	0	11.1904	1	0.567
BT_0750	1	0	12.7374	1	0.744
BT_0751	1	0	11.5006	1	0.493
BT_0752	1	0	9.62016	1	-
BT_0753	1	0	8.98953	1	0.737
BT_0754	1	0	10.1814	1	-
BT_0755	0.923	0	10.5785	1	-
BT_0756	1	0	10.7335	1	-
BT_0757	1	0	11.3314	1	-
BT_0758	1	1	8.96983	1	0.297
BT_0759	1	0	5.55642	0	-
BT_0760	1	0	6.85938	0	0.47
BT_0761	1	0	10.0389	1	-
BT_0762	1	0	10.166	0	-
BT_0763	0.923	0	8.80574	1	-
BT_0764	1	0	10.072	1	0.503
BT_0765	1	0	10.4669	1	-
BT_0766	1	0	13.397	1	0.829
BT_0767	1	0	11.2034	1	0.545
BT_0768	1	0	9.26168	1	-
BT_0769	1	0	13.0212	1	0.699
BT_0770	0.922	0	13.2911	1	0.854
BT_0771	0.776	0	13.6135	1	0.876
BT_0772	1	0	11.2844	0	0.649
BT_0773	1	0	12.0531	0	0.665
BT_0774	1	0	11.1376	0	-
BT_0775	0.922	0	11.5997	0	-
BT_0776	1	0	12.1178	0	-
BT_0777	0.922	0	12.2064	0	-
BT_0778	1	0	10.9611	0	-
BT_0779	1	0	10.1986	1	-
BT_0780	1	0	11.1402	0	0.64
BT_0781	1	0	11.219	0	0.59
BT_0782	1	0	5.64042	1	-
BT_0783	1	0	3.94543	0	-
BT_0784	1	0	8.75856	1	0.939
BT_0785	0.512	0	13.8096	1	0.826
BT_0786	1	0	9.67996	1	0.59
BT_0787	0.848	0	11.5154	0	-
BT_0788	0.776	0	11.7507	0	0.682
BT_0789	0.232	1	13.4473	0	0.235
BT_0790	0.706	0	10.6302	0	-
BT_0791	1	0	9.68488	1	-
BT_0792	1	0	10.3893	1	-
BT_0793	1	0	11.5749	1	-
BT_0794	1	0	9.23239	1	-
BT_0795	1	1	8.17654	0	0.285
BT_0796	1	0	6.98678	1	-
BT_0797	1	0	9.32415	1	-
BT_0798	0.922	0	7.03707	1	-
BT_0799	0.923	0	7.80333	1	-
BT_0800	0.848	0	4.91866	1	-
BT_0801	1	0	5.24996	1	-
BT_0802	1	0	7.88021	1	0.468
BT_0803	1	0	7.68912	1	-
BT_0804	1	0	10.4467	1	-
BT_0805	1	0	10.8984	0	0.693
BT_0806	0.134	1	12.6168	1	0.041
BT_0807	1	0	13.6623	1	-
BT_0808	0.706	0	12.7046	1	-
BT_0809	1	0	12.0022	1	0.533
BT_0810	1	0	9.18923	1	-
BT_0811	1	0	11.484	0	0.681
BT_0812	1	0	10.0279	1	0.843
BT_0813	0.922	0	11.4469	1	0.659
BT_0814	0.922	0	10.31	1	-
BT_0815	1	0	13.6612	0	0.825
BT_0816	1	0	13.5779	0	-
BT_0817	1	0	13.0902	0	0.76
BT_0818	1	0	9.15718	0	-
BT_0819	1	0	11.7492	1	0.741
BT_0820	0.923	0	11.5346	0	0.667
BT_0821	1	0	11.8327	1	0.596
BT_0822	0.848	0	11.2459	1	0.575
BT_0823	1	0	11.8762	0	0.651
BT_0824	0.923	0	10.2851	1	-
BT_0825	0.848	0	12.3779	1	-
BT_0826	1	0	12.5615	0	0.633
BT_0827	1	0	13.2993	0	0.785
BT_0828	0.923	0	11.1278	1	0.857
BT_0829	1	0	11.9409	1	0.781
BT_0830	1	0	11.3635	1	0.852
BT_0831	1	0	12.0376	0	0.764
BT_0832	0.848	0	11.6204	0	0.769
BT_0833	1	0	12.7915	1	0.738
BT_0834	0.639	1	10.9508	0	0.205
BT_0835	0.922	0	12.1895	0	-
BT_0836	1	0	12.5115	0	-
BT_0837	0.776	0	12.7657	0	-
BT_0838	0.848	0	9.46334	1	-
BT_0839	1	0	5.60488	1	-
BT_0840	0.922	0	10.1049	0	0.594
BT_0841	1	0	10.0611	0	0.594
BT_0842	1	0	10.4119	0	-
BT_0843	1	0	9.76904	0	-
BT_0844	1	0	10.6898	0	0.682
BT_0845	0.847	0	10.4	0	-
BT_0846	0.848	0	11.8163	0	-
BT_0847	1	0	4.88235	1	-
BT_0848	1	0	11.4255	0	0.915
BT_0849	1	0	5.88194	1	-
BT_0850	1	1	4.81001	1	0.309
BT_0851	1	0	6.15738	1	-
BT_0852	1	0	6.18477	1	-
BT_0853	0.922	0	10.372	0	-
BT_0854	1	0	12.2027	1	-
BT_0855	1	0	8.82555	0	-
BT_0856	1	0	9.50801	0	0.499
BT_0857	1	0	7.03147	1	-
BT_0858	1	0	7.91018	1	-
BT_0859	0.923	0	7.91144	1	0.421
BT_0860	1	0	9.0251	1	-
BT_0861	1	0	7.62395	1	-
BT_0862	1	0	7.25268	1	0.424
BT_0863	0.922	0	6.5928	1	0.419
BT_0864	1	0	7.9694	1	0.423
BT_0865	1	0	9.76364	0	0.504
BT_0866	0.923	0	8.97745	0	-
BT_0867	1	0	9.56466	0	-
BT_0868	1	0	12.9333	1	0.778
BT_0869	1	0	13.896	1	-
BT_0870	1	0	12.943	0	0.618
BT_0871	0.848	0	12.658	1	0.64
BT_0872	0.233	1	13.4957	1	0.137
BT_0873	0.922	0	11.9066	1	0.658
BT_0874	1	0	9.93513	1	-
BT_0875	0.922	0	12.6333	0	0.66
BT_0876	0.922	0	12.5301	0	0.756
BT_0877	1	0	12.295	0	0.827
BT_0878	1	0	9.30735	1	-
BT_0879	1	0	9.63731	1	0.601
BT_0880	1	0	8.47898	1	-
BT_0881	1	0	8.418	0	-
BT_0882	0.848	0	11.9302	1	-
BT_0883	0.923	1	13.1326	1	0.244
BT_0884	1	0	10.5925	1	-
BT_0885	1	0	10.6293	1	-
BT_0886	1	0	10.6577	1	0.61
BT_0887	1	0	9.98787	0	-
BT_0888	1	1	12.6959	1	0.254
BT_0889	0.338	1	12.2962	1	0.215
BT_0890	0.922	1	11.6149	1	0.325
BT_0891	1	0	12.1857	1	0.855
BT_0892	1	0	11.8537	1	0.655
BT_0893	0.134	0	11.8542	0	0.599
BT_0894	0	1	11.7709	1	0.12
BT_0895	0.394	1	11.2042	1	0.234
BT_0896	1	0	10.227	0	0.625
BT_0897	1	0	14.3617	0	0.86
BT_0898	0.848	0	12.9099	0	0.667
BT_0899	0.183	1	13.3382	1	0.084
BT_0900	1	0	14.319	1	0.902
BT_0901	0.923	0	13.9951	1	0.822
BT_0902	0.922	0	14.6521	1	0.947
BT_0903	1	0	11.5825	1	0.668
BT_0904	1	0	11.7981	1	0.655
BT_0905	1	0	12.0727	1	0.744
BT_0906	1	0	12.4144	1	-
BT_0907	1	0	12.2613	1	0.546
BT_0908	1	0	12.5822	1	-
BT_0909	0.923	0	12.8529	1	0.719
BT_0910	0.923	0	13.0872	1	0.773
BT_0911	1	0	12.3764	1	0.766
BT_0912	1	0	13.0195	1	0.924
BT_0913	1	0	12.6253	1	0.734
BT_0914	0.043	1	13.0285	1	0.224
BT_0915	0.706	0	14.5752	1	-
BT_0916	0.232	0	14.1755	1	-
BT_0917	1	0	9.69458	1	0.523
BT_0918	1	0	-	1	-
BT_0919	1	0	-	1	-
BT_0920	0.135	1	11.7594	1	0.215
BT_0921	1	0	9.29673	0	-
BT_0922	0.922	1	14.3846	1	0.236
BT_0923	1	0	14.2009	1	0.661
BT_0924	1	0	12.5929	0	0.622
BT_0925	0.923	0	12.2523	0	0.586
BT_0926	1	0	11.5559	0	0.706
BT_0927	1	0	11.3922	1	-
BT_0928	1	1	11.3559	1	0.273
BT_0929	0.135	1	12.5501	1	0.161
BT_0930	1	0	5.14951	0	-
BT_0931	1	0	10.5303	1	-
BT_0932	1	0	8.62719	0	-
BT_0933	1	0	6.71992	1	-
BT_0934	1	1	7.37651	1	0.393
BT_0935	1	0	7.66567	1	-
BT_0936	1	0	5.39586	0	-
BT_0937	0.922	0	7.43486	1	0.739
BT_0938	1	0	13.2101	0	0.689
BT_0939	1	0	8.79941	1	-
BT_0940	1	0	8.14871	1	0.652
BT_0941	1	0	7.38657	1	-
BT_0942	1	0	8.70875	1	-
BT_0943	1	0	7.56497	1	-
BT_0944	1	0	8.07642	1	-
BT_0945	1	0	8.85433	1	-
BT_0946	1	0	10.5761	0	-
BT_0947	1	1	6.15139	1	0.293
BT_0948	1	0	7.67301	1	-
BT_0949	1	0	3.4255	1	-
BT_0950	0.923	0	7.92288	1	-
BT_0951	1	0	8.0064	1	-
BT_0952	1	0	10.3329	1	0.571
BT_0953	1	0	8.27865	1	-
BT_0954	1	0	11.7055	0	0.593
BT_0955	1	0	11.6873	0	0.742
BT_0956	1	0	10.3126	0	0.676
BT_0957	1	0	9.60704	0	0.718
BT_0958	1	0	10.5437	0	0.446
BT_0959	1	0	9.44652	1	0.639
BT_0960	1	0	8.81251	1	-
BT_0961	1	0	10.1592	1	0.662
BT_0962	1	0	10.4627	1	0.496
BT_0963	0.922	0	10.6703	1	0.486
BT_0964	1	0	8.79452	1	0.42
BT_0965	1	0	8.88763	1	0.548
BT_0966	1	0	8.78687	1	-
BT_0967	1	0	5.67987	1	-
BT_0968	1	0	8.58923	1	0.382
BT_0969	1	0	11.9784	1	0.532
BT_0970	1	0	11.7252	0	0.71
BT_0971	1	0	9.9279	1	0.576
BT_0972	1	1	9.77358	0	0.248
BT_0973	1	0	10.9939	1	-
BT_0974	0.922	0	11.4966	1	-
BT_0975	1	0	10.7216	1	0.68
BT_0976	1	1	10.1712	0	0.186
BT_0977	1	0	7.56255	1	-
BT_0978	1	0	7.17799	1	-
BT_0979	0.922	0	10.1661	1	-
BT_0980	1	0	9.85827	1	-
BT_0981	1	0	10.7478	1	0.432
BT_0982	1	0	5.29073	1	-
BT_0983	0.922	0	8.52377	1	-
BT_0984	1	0	9.25388	1	0.419
BT_0985	1	0	8.55165	1	-
BT_0986	1	0	7.95906	1	-
BT_0987	1	0	10.0801	1	-
BT_0988	1	0	11.4631	1	0.406
BT_0989	1	0	9.27639	1	0.5
BT_0990	1	0	10.4176	1	-
BT_0991	1	0	9.19373	0	-
BT_0992	1	0	6.50935	1	0.396
BT_0993	1	0	7.49459	1	-
BT_0994	1	0	7.32274	0	-
BT_0995	1	0	6.2785	1	-
BT_0996	1	0	8.48845	1	-
BT_0997	1	0	7.80891	1	-
BT_0998	0.923	0	12.0238	0	0.516
BT_0999	1	0	10.4315	0	0.63
BT_1000	0.848	0	8.20116	1	0.575
BT_1001	1	0	5.56451	1	0.433
BT_1002	1	0	8.35868	1	-
BT_1003	0.922	0	8.35729	1	-
BT_1004	1	0	10.0237	1	-
BT_1005	1	0	5.73742	0	-
BT_1006	0.922	0	11.4814	1	-
BT_1007	1	0	12.2297	1	0.853
BT_1008	1	0	9.42629	1	0.578
BT_1009	0.922	0	8.87933	1	-
BT_1010	1	0	7.99789	0	-
BT_1011	1	0	6.54733	0	-
BT_1012	1	0	7.39018	0	-
BT_1013	1	0	7.6535	0	0.352
BT_1014	1	0	6.98846	1	-
BT_1015	1	0	11.8082	0	0.659
BT_1016	0.922	0	10.2945	1	0.579
BT_1017	1	0	6.95067	1	0.449
BT_1018	1	0	8.688	1	-
BT_1019	0.922	0	8.58306	1	0.498
BT_1020	1	0	7.31215	1	0.374
BT_1021	1	1	7.78702	1	0.241
BT_1022	1	0	8.83258	1	-
BT_1023	1	0	8.34968	1	-
BT_1024	1	0	7.57266	1	-
BT_1025	1	0	6.59439	1	-
BT_1026	0.922	0	6.81555	1	-
BT_1027	1	0	6.74127	1	-
BT_1028	1	0	8.69331	1	-
BT_1029	1	0	7.91362	1	-
BT_1030	1	0	7.50082	1	0.489
BT_1031	0.922	0	5.30412	1	-
BT_1032	1	0	13.0139	1	0.739
BT_1033	1	0	12.818	1	0.776
BT_1034	1	0	8.51335	1	-
BT_1035	0.923	0	8.81345	1	0.432
BT_1036	1	0	9.99215	1	0.777
BT_1037	1	0	9.61334	1	0.675
BT_1038	1	0	10.7512	1	0.639
BT_1039	1	0	10.6339	1	0.479
BT_1040	0.922	0	10.4633	1	-
BT_1041	1	0	8.35832	1	0.513
BT_1042	1	0	11.2323	0	0.531
BT_1043	1	0	11.6003	0	-
BT_1044	1	0	11.56	0	0.531
BT_1045	1	0	11.4727	0	0.675
BT_1046	1	0	7.83297	0	0.397
BT_1047	1	0	8.33781	0	-
BT_1048	1	0	8.83027	0	-
BT_1049	1	0	7.99956	0	-
BT_1050	1	0	7.69252	0	-
BT_1051	0.922	0	10.3476	0	-
BT_1052	1	0	11.4151	1	0.871
BT_1053	1	1	11.1272	0	0.288
BT_1054	0.922	0	11.6939	0	-
BT_1055	0.922	1	10.3175	0	0.284
BT_1056	1	0	11.4832	0	-
BT_1057	0.922	0	11.5597	0	0.395
BT_1058	1	0	12.8922	1	0.78
BT_1059	0.923	0	12.788	1	0.808
BT_1060	0.922	0	12.2986	0	0.779
BT_1061	1	0	8.99595	0	-
BT_1062	1	0	7.71919	1	-
BT_1063	1	0	7.91846	1	-
BT_1064	1	0	8.93367	1	-
BT_1065	1	0	6.70194	1	-
BT_1066	1	1	7.91608	1	0.297
BT_1067	0.922	0	7.25259	1	0.459
BT_1068	1	0	4.55434	1	-
BT_1069	1	0	12.5352	1	0.786
BT_1070	1	0	13.0199	1	0.801
BT_1071	1	0	13.5304	1	0.867
BT_1072	1	0	9.87546	0	-
BT_1073	1	0	10.3817	0	-
BT_1074	1	0	9.89556	0	-
BT_1075	1	0	9.87705	0	-
BT_1076	1	0	9.20712	0	-
BT_1077	1	0	12.029	0	0.661
BT_1078	1	0	12.2093	0	0.847
BT_1079	0.922	0	9.41674	1	-
BT_1080	1	0	10.6652	1	0.657
BT_1081	1	0	10.0353	1	-
BT_1082	1	0	9.87279	0	0.505
BT_1083	0.088	0	11.6781	0	-
BT_1084	1	0	11.6703	0	-
BT_1085	1	0	13.5893	0	0.97
BT_1086	0.922	0	12.5452	0	0.741
BT_1087	1	0	12.4416	0	0.58
BT_1088	1	0	12.9883	0	0.652
BT_1089	0.574	0	10.8125	1	-
BT_1090	1	0	10.4348	0	-
BT_1091	0.922	0	12.35	1	0.659
BT_1092	1	0	7.59171	1	-
BT_1093	1	0	6.07855	1	-
BT_1094	1	0	5.22343	1	-
BT_1095	1	0	8.16179	1	-
BT_1096	1	0	5.99265	1	-
BT_1097	1	0	7.29144	1	-
BT_1098	0.922	0	13.5948	1	-
BT_1099	1	0	12.3462	1	-
BT_1100	1	0	12.6981	1	0.687
BT_1101	1	0	12.7968	1	0.657
BT_1102	1	0	12.8655	1	0.644
BT_1103	1	0	13.4381	1	0.742
BT_1104	1	0	14.3448	1	0.664
BT_1105	0.847	0	14.0432	1	0.74
BT_1106	1	0	14.0867	1	0.765
BT_1107	1	0	14.357	1	-
BT_1108	1	0	13.0068	1	0.745
BT_1109	1	0	12.7214	1	0.656
BT_1110	1	0	13.2457	1	0.765
BT_1111	0.922	0	9.57278	0	0.757
BT_1112	1	0	4.92671	0	-
BT_1113	0.922	0	8.85948	1	-
BT_1114	1	0	10.3806	1	0.638
BT_1115	1	0	11.4263	1	0.622
BT_1116	0.922	0	11.3383	1	0.627
BT_1117	1	0	12.0662	1	-
BT_1118	1	0	9.89944	1	0.576
BT_1119	1	0	10.5415	1	0.6
BT_1120	1	0	8.69296	0	-
BT_1121	1	0	8.29212	1	-
BT_1122	1	0	7.18475	1	-
BT_1123	0.922	0	10.4912	0	-
BT_1124	1	1	6.13527	1	0.229
BT_1125	1	0	8.68622	1	-
BT_1126	1	0	4.26972	1	-
BT_1127	1	0	9.08931	1	-
BT_1128	1	0	4.20022	0	-
BT_1129	1	0	8.83999	0	-
BT_1130	1	0	8.66469	0	-
BT_1131	1	0	4.17243	0	-
BT_1132	1	0	5.75216	0	-
BT_1133	1	0	7.95174	1	-
BT_1134	1	0	7.53962	1	0.681
BT_1135	1	0	12.0776	1	0.892
BT_1136	1	0	7.11308	0	-
BT_1137	1	0	5.31668	0	-
BT_1138	1	0	8.79246	1	-
BT_1139	1	0	9.98276	1	-
BT_1140	1	0	10.0809	1	0.871
BT_1141	0.922	0	10.078	0	0.555
BT_1142	1	0	10.6699	1	0.646
BT_1143	1	0	9.57512	1	-
BT_1144	1	0	13.407	0	0.821
BT_1145	0.922	0	12.7503	0	-
BT_1146	1	0	12.6813	0	0.712
BT_1147	0.923	0	12.5111	0	0.551
BT_1148	0.922	0	12.1089	1	0.722
BT_1149	1	0	11.3499	1	0.631
BT_1150	0.922	0	11.3013	1	-
BT_1151	1	0	12.4794	1	0.852
BT_1152	1	0	13.8991	1	0.831
BT_1153	0.639	0	14.1144	1	0.909
BT_1154	1	0	11.3638	1	0.659
BT_1155	0.922	0	13.2466	1	0.85
BT_1156	1	0	13.2306	1	0.766
BT_1157	0.922	0	12.8674	1	0.861
BT_1158	1	0	13.4591	1	0.925
BT_1159	1	0	13.1185	1	0.816
BT_1160	1	0	13.5592	1	0.777
BT_1161	1	0	12.1805	1	-
BT_1162	0.923	0	10.5727	0	0.743
BT_1163	1	0	9.32681	0	0.781
BT_1164	1	0	9.11915	0	0.43
BT_1165	0.923	0	9.1432	0	0.598
BT_1166	0.922	0	8.34387	0	-
BT_1167	1	0	8.39484	0	-
BT_1168	0.922	0	7.22083	1	-
BT_1169	1	0	7.77143	0	-
BT_1170	1	0	8.35915	0	-
BT_1171	0.922	0	10.606	1	-
BT_1172	1	0	8.17448	1	-
BT_1173	1	0	7.22419	1	-
BT_1174	1	0	5.94909	0	-
BT_1175	1	0	11.2788	0	0.528
BT_1176	1	0	9.62679	0	-
BT_1177	0.922	0	9.02514	0	-
BT_1178	1	0	10.7362	0	0.527
BT_1179	1	0	10.3823	0	-
BT_1180	0.922	0	9.65111	0	-
BT_1181	1	0	9.07869	0	-
BT_1182	1	0	9.39131	0	-
BT_1183	1	0	10.0792	0	-
BT_1184	1	0	9.39822	0	-
BT_1185	0.923	0	13.5131	1	0.915
BT_1186	0.923	0	13.0583	1	0.698
BT_1187	1	0	8.21165	0	-
BT_1188	1	0	7.11062	0	-
BT_1189	1	0	7.52553	0	-
BT_1190	1	0	7.87346	1	-
BT_1191	1	0	10.03	1	-
BT_1192	1	0	12.2496	1	0.595
BT_1193	1	0	9.84922	0	-
BT_1194	1	0	14.5796	0	0.674
BT_1195	0.922	0	12.0195	0	-
BT_1196	0.848	0	13.482	1	-
BT_1197	1	0	14.3771	1	0.869
BT_1198	1	0	13.0975	0	0.626
BT_1199	0.922	0	11.3857	0	-
BT_1200	1	0	12.2794	0	-
BT_1201	1	0	10.1964	1	0.609
BT_1202	1	0	12.6527	0	-
BT_1203	1	0	11.8639	0	-
BT_1204	0.923	0	11.6046	0	0.721
BT_1205	1	0	11.6914	0	0.608
BT_1206	1	0	10.3025	0	0.688
BT_1207	0.848	0	11.9195	0	0.747
BT_1208	1	0	8.47869	0	0.681
BT_1209	0.776	0	13.2078	1	0.877
BT_1210	0.775	0	13.6329	1	0.756
BT_1211	0.923	0	12.1481	1	-
BT_1212	1	0	8.05033	0	-
BT_1213	1	0	8.99282	0	-
BT_1214	1	0	7.73922	0	-
BT_1215	1	1	8.30014	0	0.19
BT_1216	0.922	0	9.47515	0	-
BT_1217	1	0	10.0728	0	-
BT_1218	1	0	10.9975	0	0.595
BT_1219	1	0	12.8858	1	-
BT_1220	0.922	0	14.1793	1	0.752
BT_1221	0.848	0	13.7644	1	0.88
BT_1222	0.848	0	14.2145	1	0.815
BT_1223	1	0	9.96926	0	0.522
BT_1224	1	0	12.3714	0	-
BT_1225	1	0	11.2365	0	-
BT_1226	1	0	13.2114	0	0.767
BT_1227	1	0	12.3524	0	0.721
BT_1228	1	0	12.7231	1	0.7
BT_1229	1	0	10.9845	1	0.472
BT_1230	1	0	5.61088	0	-
BT_1231	1	0	3.36015	1	-
BT_1232	1	0	6.20815	0	0.767
BT_1233	1	0	10.9463	1	0.743
BT_1234	1	0	10.8975	0	0.718
BT_1235	1	0	9.92639	1	-
BT_1236	0.922	0	10.0421	1	0.465
BT_1237	1	0	10.1132	1	-
BT_1238	0.922	0	11.6043	0	0.59
BT_1239	1	0	11.8979	1	-
BT_1240	0.922	0	11.6762	0	0.635
BT_1241	1	0	5.9726	0	0.73
BT_1242	0.923	0	11.6548	1	0.73
BT_1243	0.284	0	13.2335	0	-
BT_1244	0.575	0	12.596	0	-
BT_1245	1	0	-	1	-
BT_1246	1	0	-	1	-
BT_1247	1	0	9.06801	1	0.409
BT_1248	1	0	6.54271	1	0.576
BT_1249	1	0	9.03736	1	-
BT_1250	1	0	9.74197	1	0.505
BT_1251	1	0	10.4065	1	0.659
BT_1252	1	0	9.57258	0	0.784
BT_1253	1	0	10.5816	0	-
BT_1254	1	0	10.4736	0	0.501
BT_1255	1	0	10.8438	1	0.62
BT_1256	1	0	10.1487	1	0.92
BT_1257	1	0	10.7783	0	-
BT_1258	1	0	11.7973	1	0.659
BT_1259	0.922	0	11.4124	0	0.547
BT_1260	1	0	10.3265	0	0.704
BT_1261	1	0	7.31928	0	-
BT_1262	1	0	9.35517	1	-
BT_1263	1	1	9.96895	0	0.308
BT_1264	1	0	7.2989	0	-
BT_1265	1	0	8.97011	1	-
BT_1266	1	0	8.64941	1	-
BT_1267	1	0	6.30112	1	-
BT_1268	1	0	8.2543	1	-
BT_1269	1	0	6.37067	1	-
BT_1270	1	0	10.547	0	-
BT_1271	0.183	0	13.3573	0	-
BT_1272	1	0	11.1854	0	0.773
BT_1273	0.922	0	11.1442	0	-
BT_1274	1	1	10.8525	0	0.281
BT_1275	0.922	0	10.3529	0	-
BT_1276	1	0	9.73125	0	-
BT_1277	1	0	9.32911	0	-
BT_1278	0.922	0	9.6405	0	-
BT_1279	1	0	9.71691	0	0.742
BT_1280	1	0	10.228	0	-
BT_1281	1	0	9.84682	0	0.478
BT_1282	1	0	8.99035	0	-
BT_1283	1	0	8.80699	0	-
BT_1284	1	0	9.8482	0	-
BT_1285	1	0	11.029	0	-
BT_1286	1	0	9.159	0	-
BT_1287	1	0	12.6084	0	-
BT_1288	0.848	0	9.87132	1	-
BT_1289	0.848	0	9.966	1	0.576
BT_1290	0.848	0	9.2993	1	-
BT_1291	0.776	0	11.4244	1	0.751
BT_1292	0.923	0	13.4025	0	0.825
BT_1293	1	0	12.5222	1	0.867
BT_1294	1	0	12.3017	1	0.835
BT_1295	1	0	12.0305	1	0.653
BT_1296	1	0	12.8792	1	0.834
BT_1297	1	0	12.5534	1	0.713
BT_1298	1	0	13.1787	1	0.867
BT_1299	1	0	13.6043	1	0.827
BT_1300	1	0	13.619	1	0.765
BT_1301	0.923	0	13.337	1	0.717
BT_1302	1	0	9.99491	1	-
BT_1303	1	0	9.85762	1	-
BT_1304	1	0	9.33525	1	0.912
BT_1305	1	0	9.33442	1	0.913
BT_1306	1	0	8.91222	1	0.795
BT_1307	1	0	14.0566	1	0.782
BT_1308	1	0	10.61	1	0.813
BT_1309	1	0	12.0166	1	0.771
BT_1310	1	0	8.78851	1	0.604
BT_1311	0.183	1	14.2611	1	0.239
BT_1312	0.848	0	12.7142	1	0.823
BT_1313	0.923	0	11.0114	1	0.524
BT_1314	0.922	0	10.8715	1	0.546
BT_1315	0.848	0	10.2547	0	0.66
BT_1316	0.922	0	12.3111	1	0.632
BT_1317	0.639	1	13.4546	1	0.29
BT_1318	0.922	0	9.00329	0	-
BT_1319	1	0	8.92906	0	-
BT_1320	0.776	0	9.55934	1	0.597
BT_1321	0.922	0	8.81827	1	-
BT_1322	0.848	0	8.23653	1	0.563
BT_1323	1	0	8.0833	1	-
BT_1324	0.922	0	9.79046	0	-
BT_1325	0.451	1	13.0385	0	0.139
BT_1326	0.922	0	10.9372	0	0.689
BT_1327	1	0	10.9433	0	0.835
BT_1328	1	0	13.4295	1	0.66
BT_1329	0.922	0	14.6241	1	0.797
BT_1330	0.922	0	12.5865	0	0.625
BT_1331	0.922	0	14.0016	0	0.804
BT_1332	0.706	0	13.1441	0	0.911
BT_1333	1	0	13.7759	0	0.858
BT_1334	1	0	12.731	1	0.602
BT_1335	0.338	1	11.0666	0	0.163
BT_1336	1	0	12.317	1	0.683
BT_1337	1	0	13.2091	1	0.65
BT_1338	1	0	12.1442	1	0.785
BT_1339	0.848	0	11.6498	1	0.758
BT_1340	1	0	12.2974	1	0.9
BT_1341	1	0	12.9201	1	0.857
BT_1342	0.922	0	12.1216	1	0.83
BT_1343	0.848	0	11.4984	1	0.633
BT_1344	1	0	12.5856	1	0.841
BT_1345	1	0	12.9202	1	0.871
BT_1346	1	0	11.821	1	0.639
BT_1347	0.923	0	12.2513	1	0.86
BT_1348	1	0	12.5882	1	0.872
BT_1349	1	0	12.4707	1	0.934
BT_1350	1	0	13.2137	1	0.857
BT_1351	0.922	0	12.6569	1	0.777
BT_1352	1	0	12.4802	1	0.833
BT_1353	0.922	0	12.494	1	0.735
BT_1354	1	0	11.3899	1	0.835
BT_1355	1	0	12.096	1	0.889
BT_1356	1	0	12.6154	1	0.697
BT_1357	1	0	13.1093	1	0.783
BT_1358	1	0	13.3878	1	0.851
BT_1359	1	0	11.8472	1	0.82
BT_1360	0.923	0	11.8747	1	0.742
BT_1361	1	0	12.1497	1	0.668
BT_1362	0.232	1	12.3452	1	0.192
BT_1363	0.706	1	12.4663	1	0.244
BT_1364	0.338	1	13.614	1	0.201
BT_1365	1	0	13.4739	0	-
BT_1366	1	0	11.9517	1	0.676
BT_1367	0.923	0	10.4369	1	0.681
BT_1368	0.284	1	11.5647	1	0.218
BT_1369	1	1	10.5684	1	0.241
BT_1370	1	0	11.9767	1	-
BT_1371	1	0	13.8481	0	0.795
BT_1372	1	0	10.7295	0	0.65
BT_1373	1	0	14.7515	1	0.924
BT_1374	0.776	0	11.5432	1	0.751
BT_1375	0.923	0	12.7469	1	0.897
BT_1376	0.775	0	11.9352	1	0.817
BT_1377	0.775	0	13.0265	1	0.712
BT_1378	0.848	0	10.2445	1	-
BT_1379	0.775	0	10.517	1	0.591
BT_1380	0.848	0	10.8813	1	0.619
BT_1381	0.847	0	10.7242	1	0.664
BT_1382	1	0	10.9624	0	-
BT_1383	0.923	0	11.8352	1	0.667
BT_1384	1	1	8.28012	1	0.341
BT_1385	1	0	9.00123	1	-
BT_1386	1	0	8.09281	1	-
BT_1387	1	0	8.0141	1	-
BT_1388	1	0	8.41335	1	0.702
BT_1389	1	0	9.70951	1	0.723
BT_1390	1	0	10.4253	1	-
BT_1391	1	0	14.0184	1	0.803
BT_1392	1	0	6.62057	1	-
BT_1393	0.922	0	11.2022	1	0.517
BT_1394	1	0	9.168	1	-
BT_1395	1	0	8.01151	1	-
BT_1396	1	0	11.413	0	0.556
BT_1397	1	0	8.12554	1	-
BT_1398	1	0	8.91755	1	-
BT_1399	1	0	8.88568	1	-
BT_1400	1	0	9.08038	1	0.54
BT_1401	1	0	5.9068	1	-
BT_1402	1	0	4.80482	1	-
BT_1403	1	0	11.8193	0	0.692
BT_1404	1	0	8.99634	1	-
BT_1405	0.922	0	7.57044	0	-
BT_1406	1	0	8.70342	1	-
BT_1407	1	0	10.5706	1	0.34
BT_1408	0.848	0	11.1128	1	-
BT_1409	1	0	9.89414	1	-
BT_1410	1	0	10.2325	1	0.572
BT_1411	1	0	9.03114	0	-
BT_1412	0.922	0	10.4996	1	-
BT_1413	1	0	10.2748	0	0.597
BT_1414	1	0	8.67034	1	0.86
BT_1415	0.922	0	8.91486	1	0.805
BT_1416	0.922	0	9.76363	1	0.877
BT_1417	0.922	0	9.50892	1	0.828
BT_1418	1	0	8.33123	1	0.928
BT_1419	1	0	7.9055	1	-
BT_1420	1	0	8.77309	1	-
BT_1421	1	0	10.9411	1	0.806
BT_1422	1	0	10.2826	0	-
BT_1423	1	0	9.45685	0	0.679
BT_1424	1	0	8.50243	1	-
BT_1425	1	0	11.6875	1	-
BT_1426	1	0	7.59583	1	-
BT_1427	1	0	6.44651	1	-
BT_1428	0.847	0	12.653	0	0.882
BT_1429	1	0	10.2131	1	-
BT_1430	0.923	0	8.95584	1	-
BT_1431	0.847	0	9.61267	0	-
BT_1432	1	0	12.2529	1	-
BT_1433	1	0	12.2429	1	0.672
BT_1434	1	0	10.3131	1	-
BT_1435	1	0	13.9773	1	0.917
BT_1436	1	0	13.1483	1	0.743
BT_1437	0.922	0	10.2851	1	-
BT_1438	1	0	7.24783	0	0.593
BT_1439	1	0	12.9134	1	0.644
BT_1440	1	0	13.0744	1	0.694
BT_1441	1	0	9.62781	0	-
BT_1442	0.847	0	11.5768	0	0.419
BT_1443	0.848	0	11.6657	0	0.622
BT_1444	0.922	0	11.8756	0	0.603
BT_1445	0.706	0	11.9403	0	0.578
BT_1446	0.847	0	11.9766	0	0.605
BT_1447	1	0	10.6174	1	-
BT_1448	1	0	11.7102	1	-
BT_1449	0.775	0	12.4522	1	0.641
BT_1450	1	0	12.892	1	0.638
BT_1451	1	0	11.712	0	0.619
BT_1452	1	0	11.4942	0	0.589
BT_1453	1	0	11.9099	0	0.585
BT_1454	1	0	9.73417	1	-
BT_1455	1	0	9.50131	1	-
BT_1456	1	0	8.26999	0	0.65
BT_1457	1	0	8.08808	1	-
BT_1458	1	0	8.67231	1	-
BT_1459	1	0	9.04944	1	-
BT_1460	0.923	0	7.08421	1	-
BT_1461	1	0	9.67873	0	-
BT_1462	1	0	7.48133	0	-
BT_1463	1	0	8.36588	1	0.625
BT_1464	1	0	11.3348	0	0.753
BT_1465	0.848	0	8.91738	1	-
BT_1466	0.848	0	8.12243	1	-
BT_1467	1	0	8.04486	1	-
BT_1468	0.922	0	7.36036	1	-
BT_1469	1	0	10.4805	0	-
BT_1470	1	0	9.41537	0	-
BT_1471	1	0	11.7796	0	0.54
BT_1472	1	0	11.221	0	0.521
BT_1473	0.922	0	8.91296	1	-
BT_1474	0.922	0	9.43901	1	-
BT_1475	0.922	1	9.84671	1	0.197
BT_1476	1	0	11.6088	1	-
BT_1477	1	0	11.8462	0	-
BT_1478	1	0	10.2149	1	-
BT_1479	0.922	0	11.9602	1	-
BT_1480	1	0	12.3371	1	-
BT_1481	1	0	11.8869	1	-
BT_1482	0.706	0	10.8234	0	-
BT_1483	0.922	0	9.74288	0	-
BT_1484	1	1	11.4864	1	0.154
BT_1485	1	0	11.7482	0	-
BT_1486	1	0	12.6688	0	-
BT_1487	0.776	0	12.2748	0	-
BT_1488	1	0	12.6348	0	-
BT_1489	0.923	0	11.4384	0	-
BT_1490	1	0	11.6601	0	-
BT_1491	1	0	12.8138	0	0.777
BT_1492	1	0	13.0418	0	0.498
BT_1493	1	0	13.6932	0	0.713
BT_1494	1	0	13.1315	0	-
BT_1495	0.775	1	11.7295	1	0.289
BT_1496	0.848	0	11.9912	1	-
BT_1497	0.233	0	13.1804	1	-
BT_1498	1	0	10.6638	1	-
BT_1499	1	0	13.8986	0	0.726
BT_1500	0.574	1	13.3613	0	0.153
BT_1501	1	0	9.4914	1	-
BT_1502	0.922	0	10.6652	1	0.494
BT_1503	1	0	8.88404	1	-
BT_1504	1	0	1.68001	0	-
BT_1505	1	0	7.16862	1	-
BT_1506	1	0	5.68856	1	-
BT_1507	1	0	8.48814	1	-
BT_1508	1	0	7.2577	0	-
BT_1509	1	0	9.41096	1	-
BT_1510	1	0	11.7804	0	-
BT_1511	1	0	8.40293	1	-
BT_1512	1	0	8.48941	1	-
BT_1513	1	0	10.2773	1	0.556
BT_1514	1	0	8.73985	0	-
BT_1515	1	0	6.20317	0	-
BT_1516	1	0	7.7223	0	-
BT_1517	1	0	11.8924	0	-
BT_1518	1	0	10.0275	0	-
BT_1519	1	0	8.8444	0	-
BT_1520	1	0	5.66498	0	-
BT_1521	0.847	0	6.55502	1	-
BT_1522	1	0	10.4974	1	-
BT_1523	0.706	0	10.9504	1	0.601
BT_1524	1	0	10.7035	1	0.751
BT_1525	0.775	0	10.9136	1	0.648
BT_1526	1	0	13.494	1	0.892
BT_1527	1	0	7.80291	1	-
BT_1528	1	0	11.3995	1	-
BT_1529	1	0	12.9066	1	0.6
BT_1530	1	0	12.7843	1	0.587
BT_1531	1	0	11.0268	1	0.605
BT_1532	1	0	12.302	1	0.668
BT_1533	1	0	12.891	1	0.508
BT_1534	1	0	12.8889	1	-
BT_1535	1	0	13.0976	1	0.602
BT_1536	1	0	12.8619	1	0.709
BT_1537	1	0	12.9335	1	0.595
BT_1538	1	0	11.2032	1	0.754
BT_1539	0.776	0	13.1027	0	-
BT_1540	1	0	11.3145	0	0.724
BT_1541	0.922	1	9.10697	0	0.295
BT_1542	1	0	11.4846	0	0.695
BT_1543	1	0	6.42214	0	-
BT_1544	1	0	10.0258	0	0.578
BT_1545	1	0	9.21017	0	-
BT_1546	0.922	0	9.31303	0	-
BT_1547	1	0	10.7259	0	-
BT_1548	0.706	0	13.4982	1	0.661
BT_1549	1	0	11.8438	1	0.63
BT_1550	1	0	10.8038	1	0.473
BT_1551	1	0	10.7484	0	0.661
BT_1552	1	0	9.53797	0	0.569
BT_1553	0.922	0	9.86011	0	0.602
BT_1554	1	0	11.0675	0	0.53
BT_1555	0.848	0	11.4945	1	0.553
BT_1556	1	0	10.6614	1	0.589
BT_1557	1	0	11.3124	1	0.639
BT_1558	1	0	10.9485	1	0.812
BT_1559	1	0	10.2833	1	0.652
BT_1560	0.848	0	13.2128	1	0.795
BT_1561	1	0	12.993	1	0.676
BT_1562	1	0	10.5718	0	-
BT_1563	1	0	10.1191	1	-
BT_1564	0.775	0	11.1648	1	0.811
BT_1565	1	0	7.16743	0	-
BT_1566	1	0	11.6854	1	-
BT_1567	0.922	0	10.927	1	0.754
BT_1568	1	0	11.0448	1	0.819
BT_1569	0.922	0	11.8176	1	0.774
BT_1570	1	0	6.94375	1	0.434
BT_1571	1	0	7.8678	1	-
BT_1572	1	0	9.55336	1	-
BT_1573	1	0	12.0408	0	0.664
BT_1574	1	0	12.2368	1	0.856
BT_1575	0.848	0	12.8805	0	0.642
BT_1576	1	0	12.9659	0	0.79
BT_1577	0.639	0	11.906	0	0.607
BT_1578	1	0	11.8916	0	0.686
BT_1579	1	0	13.4647	0	0.802
BT_1580	1	0	13.541	0	0.779
BT_1581	1	0	10.4938	1	0.812
BT_1582	1	0	9.78622	0	-
BT_1583	0.922	0	11.1108	1	-
BT_1584	1	0	6.47551	1	0.695
BT_1585	1	0	7.47229	0	-
BT_1586	1	0	6.52394	0	-
BT_1587	1	0	11.4334	1	0.682
BT_1588	1	0	10.9501	1	0.651
BT_1589	1	0	3.22486	1	-
BT_1590	1	0	9.5749	0	0.539
BT_1591	1	0	8.97164	0	0.402
BT_1592	0.922	0	11.0957	1	0.643
BT_1593	0.183	1	10.4855	0	0.183
BT_1594	1	0	10.2578	1	0.55
BT_1595	0.574	1	12.8392	0	0.108
BT_1596	0.922	0	9.81306	0	-
BT_1597	1	0	9.17227	0	-
BT_1598	0.923	0	8.27312	0	-
BT_1599	1	0	10.7222	0	0.636
BT_1600	1	0	10.3958	0	0.58
BT_1601	0.183	1	13.2462	0	0.178
BT_1602	1	0	12.1388	1	0.511
BT_1603	1	0	-	0	-
BT_1604	1	0	7.89452	0	-
BT_1605	0.922	0	8.19183	0	-
BT_1606	1	0	9.57407	0	-
BT_1607	0.338	0	12.9369	0	0.717
BT_1608	1	0	10.3131	0	-
BT_1609	1	0	10.668	0	0.904
BT_1610	0.135	1	12.0927	1	0.13
BT_1611	1	0	6.85487	1	-
BT_1612	0.922	0	10.2452	0	0.852
BT_1613	1	0	13.048	1	0.947
BT_1614	1	0	13.0796	1	0.946
BT_1615	1	0	13.6013	0	0.736
BT_1616	1	0	7.89597	0	0.528
BT_1617	1	0	10.0243	0	-
BT_1618	0.922	0	8.84653	0	0.699
BT_1619	1	0	9.9374	0	0.467
BT_1620	1	0	8.63594	0	-
BT_1621	1	0	9.22798	0	0.481
BT_1622	0.923	0	9.20169	0	-
BT_1623	1	0	11.5941	1	-
BT_1624	1	0	11.7098	1	-
BT_1625	1	0	11.3241	1	-
BT_1626	0.922	0	10.3755	1	0.483
BT_1627	1	0	9.69423	1	-
BT_1628	0.922	0	9.99617	1	-
BT_1629	1	0	7.58964	1	-
BT_1630	0.922	0	9.08246	1	-
BT_1631	1	0	9.08225	1	0.372
BT_1632	0.922	0	9.321	1	-
BT_1633	0.922	0	11.8471	1	-
BT_1634	0.922	0	11.9561	1	0.493
BT_1635	0.923	0	11.3584	0	0.349
BT_1636	1	0	11.2314	0	0.582
BT_1637	1	1	7.10653	0	0.284
BT_1638	1	0	6.09768	0	-
BT_1639	1	0	11.7686	1	-
BT_1640	1	0	8.19451	0	-
BT_1641	1	0	7.95113	0	-
BT_1642	1	0	11.3639	1	0.48
BT_1643	1	0	5.56692	1	-
BT_1644	1	0	6.45864	1	-
BT_1645	0.922	0	6.901	1	-
BT_1646	0.922	0	6.51627	1	0.753
BT_1647	1	0	6.91117	1	0.507
BT_1648	1	0	8.16907	1	-
BT_1649	0.922	0	7.23208	1	0.599
BT_1650	0.922	0	5.98715	1	-
BT_1651	0.848	0	8.15658	1	-
BT_1652	1	0	6.59592	1	-
BT_1653	0.922	0	6.78699	1	-
BT_1654	1	0	6.06454	1	0.422
BT_1655	1	0	7.68175	1	-
BT_1656	1	0	8.7229	1	-
BT_1657	1	0	8.18778	1	-
BT_1658	0.848	0	14.0819	1	0.702
BT_1659	1	0	13.7709	1	0.812
BT_1660	1	0	13.3599	1	0.684
BT_1661	1	0	10.4275	0	0.46
BT_1662	1	0	11.221	1	0.589
BT_1663	1	0	11.4785	1	0.445
BT_1664	1	0	12.1818	1	-
BT_1665	1	0	11.8552	1	-
BT_1666	1	0	10.3531	1	0.58
BT_1667	1	0	12.6596	1	-
BT_1668	1	0	11.2746	1	0.635
BT_1669	0.043	1	12.9072	0	0.215
BT_1670	1	0	10.3928	0	-
BT_1671	0.922	0	11.2252	0	-
BT_1672	0.183	1	13.8207	0	0.185
BT_1673	0.922	0	10.0004	0	-
BT_1674	0.848	0	8.3713	0	-
BT_1675	0.922	0	11.4719	0	-
BT_1676	1	0	11.5639	1	0.621
BT_1677	1	0	11.6966	1	0.636
BT_1678	0.922	0	11.7165	1	0.577
BT_1679	1	0	11.3463	1	-
BT_1680	1	0	11.5603	1	0.632
BT_1681	0.848	0	12.4625	1	0.631
BT_1682	1	0	7.85923	1	-
BT_1683	1	0	8.57675	1	-
BT_1684	1	0	11.3163	0	0.642
BT_1685	1	0	13.5589	0	0.868
BT_1686	0.775	0	13.734	0	0.865
BT_1687	1	0	13.7917	0	0.809
BT_1688	0.706	0	13.8173	0	0.818
BT_1689	1	0	13.7062	0	0.751
BT_1690	1	0	9.64405	0	0.503
BT_1691	0.339	1	14.8965	1	0.217
BT_1692	0.395	0	13.4733	0	-
BT_1693	1	0	11.1175	0	-
BT_1694	0.923	0	11.681	0	0.387
BT_1695	1	0	11.3417	0	-
BT_1696	1	0	11.01	1	0.79
BT_1697	0.922	0	12.4617	1	0.81
BT_1698	1	0	11.5531	1	0.734
BT_1699	1	0	12.2103	1	-
BT_1700	1	1	12.0167	1	0.192
BT_1701	1	0	6.34161	1	-
BT_1702	1	0	6.66509	0	-
BT_1703	1	0	6.8845	0	0.458
BT_1704	1	0	-	1	-
BT_1705	1	0	7.34927	0	-
BT_1706	1	0	7.35987	0	-
BT_1707	1	0	11.8239	1	0.945
BT_1708	1	0	5.5118	1	-
BT_1709	1	0	3.40753	1	-
BT_1710	0.847	0	4.25486	1	0.529
BT_1711	1	0	6.28554	1	-
BT_1712	1	0	6.50941	1	0.619
BT_1713	0.922	0	6.52828	1	-
BT_1714	1	0	6.56021	1	0.538
BT_1715	1	0	6.57693	1	0.683
BT_1716	0.848	0	6.32084	1	-
BT_1717	1	0	5.882	1	-
BT_1718	0.848	0	7.21848	1	0.528
BT_1719	1	0	7.88062	1	-
BT_1720	0.922	0	7.42896	1	-
BT_1721	1	0	7.36239	1	-
BT_1722	0.923	0	4.57272	1	-
BT_1723	1	0	6.71982	1	-
BT_1724	1	0	-	1	-
BT_1725	1	0	2.39063	1	-
BT_1726	1	0	8.17989	1	-
BT_1727	1	0	11.6625	1	0.795
BT_1728	1	0	11.3909	1	0.619
BT_1729	0.848	0	11.7401	1	0.731
BT_1730	1	0	11.057	1	-
BT_1731	1	0	11.642	1	-
BT_1732	0.922	1	11.9396	1	0.278
BT_1733	0.848	0	13.2584	0	0.79
BT_1734	1	0	11.1341	0	0.543
BT_1735	1	0	11.1074	0	0.627
BT_1736	1	0	10.6858	0	-
BT_1737	1	0	11.6423	1	0.682
BT_1738	1	0	8.49029	1	-
BT_1739	1	0	12.0223	0	0.653
BT_1740	1	0	12.9592	1	0.744
BT_1741	1	0	12.4373	1	-
BT_1742	0.922	0	10.7289	1	0.591
BT_1743	1	0	8.66084	1	-
BT_1744	1	0	10.339	0	0.646
BT_1745	1	0	9.92965	1	-
BT_1746	1	0	12.1052	0	0.832
BT_1747	1	0	14.0318	0	0.894
BT_1748	1	0	10.3888	0	-
BT_1749	1	0	9.72017	1	0.725
BT_1750	0.922	0	9.91484	1	-
BT_1751	0.922	0	9.50951	1	0.613
BT_1752	0.923	0	10.8958	0	-
BT_1753	1	0	10.0857	1	-
BT_1754	1	0	11.4146	1	-
BT_1755	1	0	9.64854	1	-
BT_1756	1	0	10.485	0	-
BT_1757	1	0	13.5155	1	0.659
BT_1758	1	0	12.7375	1	0.677
BT_1759	0.922	0	13.1432	1	0.734
BT_1760	1	0	13.413	1	0.578
BT_1761	0.847	0	12.9974	1	0.694
BT_1762	1	0	12.9041	1	0.623
BT_1763	1	0	13.1365	1	0.579
BT_1764	1	0	11.7391	0	-
BT_1765	1	0	12.2988	1	0.682
BT_1766	1	0	10.1261	1	-
BT_1767	0.923	0	11.3985	0	0.541
BT_1768	0.848	0	9.28066	0	-
BT_1769	1	0	10.1077	0	-
BT_1770	1	0	11.5534	0	0.509
BT_1771	1	0	8.35582	1	-
BT_1772	1	0	7.27664	1	-
BT_1773	0.922	0	8.82974	1	-
BT_1774	1	0	8.58902	1	-
BT_1775	0.922	0	8.35979	1	-
BT_1776	1	0	8.1535	0	-
BT_1777	1	0	8.81568	1	-
BT_1778	1	0	7.71266	1	0.411
BT_1779	0.923	0	7.84004	1	-
BT_1780	1	0	8.60905	1	0.396
BT_1781	1	0	8.4022	1	0.541
BT_1782	1	0	11.2142	1	-
BT_1783	1	0	12.0251	1	0.586
BT_1784	1	0	13.5747	0	0.636
BT_1785	1	0	7.05481	1	-
BT_1786	1	0	6.45659	1	0.503
BT_1787	0.922	0	9.00886	0	-
BT_1788	1	0	7.58507	0	-
BT_1789	1	0	13.1041	0	0.831
BT_1790	1	0	8.58941	1	0.71
BT_1791	0.848	0	8.58713	1	-
BT_1792	1	0	8.85848	1	-
BT_1793	1	0	11.0459	1	-
BT_1794	1	0	6.94798	1	-
BT_1795	1	0	7.64561	1	-
BT_1796	0.923	0	9.3381	1	0.446
BT_1797	0.923	0	11.8514	1	-
BT_1798	1	0	13.0931	0	0.756
BT_1799	0.922	0	12.2492	0	0.592
BT_1800	0.923	0	8.25577	0	-
BT_1801	1	0	9.24375	0	-
BT_1802	1	0	8.53329	0	-
BT_1803	0.922	0	9.81281	0	-
BT_1804	0.706	0	13.4844	0	0.839
BT_1805	0.848	0	13.4328	0	0.852
BT_1806	0.922	0	13.8236	0	0.794
BT_1807	1	0	10.7136	0	-
BT_1808	1	0	10.6298	0	-
BT_1809	1	0	11.3462	0	-
BT_1810	0.922	0	11.826	0	-
BT_1811	1	0	12.6009	1	0.704
BT_1812	1	0	12.7332	1	0.549
BT_1813	1	0	10.4843	1	-
BT_1814	1	0	11.0644	1	0.519
BT_1815	1	0	10.9443	1	0.542
BT_1816	1	0	10.9353	1	0.781
BT_1817	1	0	10.7214	1	-
BT_1818	1	0	10.8937	0	0.668
BT_1819	0.922	0	13.7995	1	0.915
BT_1820	1	0	12.3187	0	0.532
BT_1821	1	0	11.5378	0	-
BT_1822	1	0	8.44235	0	0.597
BT_1823	1	0	9.89159	0	-
BT_1824	0.922	0	9.59277	0	-
BT_1825	1	0	8.93133	0	-
BT_1826	0.923	0	8.62166	1	-
BT_1827	1	0	9.42743	1	0.553
BT_1828	0.923	0	11.4523	1	-
BT_1829	0.285	1	14.1227	1	0.148
BT_1830	0.183	0	14.6527	1	-
BT_1831	1	0	10.5305	0	-
BT_1832	1	0	10.1269	0	0.605
BT_1833	1	0	11.4587	1	0.504
BT_1834	1	0	11.9748	0	0.647
BT_1835	0.922	0	11.2597	0	-
BT_1836	1	0	11.4701	0	-
BT_1837	1	0	10.0467	0	-
BT_1838	1	0	11.1794	0	0.511
BT_1839	1	0	10.5275	1	-
BT_1840	0.135	1	11.8727	1	0.174
BT_1841	0.922	0	11.5656	1	0.697
BT_1842	1	0	11.3723	1	0.505
BT_1843	0.775	0	12.7621	1	0.85
BT_1844	1	0	12.3528	1	0.644
BT_1845	1	0	11.6244	1	0.757
BT_1846	1	0	11.8772	1	-
BT_1847	1	0	14.6599	1	0.652
BT_1848	0.922	0	9.90862	0	-
BT_1849	1	0	8.46639	0	-
BT_1850	1	0	9.53229	1	0.532
BT_1851	1	0	11.4934	1	0.572
BT_1852	0.922	0	11.3826	1	0.551
BT_1853	0.922	0	10.5998	0	0.562
BT_1854	0.848	0	10.4476	0	-
BT_1855	1	0	9.19298	0	-
BT_1856	1	0	11.9396	1	0.733
BT_1857	0.775	0	11.1617	1	0.811
BT_1858	1	0	10.8146	1	0.74
BT_1859	0.775	0	10.5598	1	0.771
BT_1860	0.847	0	10.5043	1	0.725
BT_1861	0.775	0	10.9451	1	0.813
BT_1862	1	0	12.7469	1	0.9
BT_1863	1	0	-	0	0.709
BT_1864	1	0	5.97365	1	0.599
BT_1865	0.922	0	6.5529	1	-
BT_1866	0.922	0	8.35806	1	-
BT_1867	0.922	0	4.81422	1	-
BT_1868	1	0	6.357	1	-
BT_1869	1	0	-	0	-
BT_1870	1	0	-	0	-
BT_1871	1	0	14.6902	1	0.913
BT_1872	1	0	14.7118	1	0.801
BT_1873	1	1	9.32259	1	0.22
BT_1874	1	0	8.62142	1	-
BT_1875	1	0	9.24903	1	0.372
BT_1876	1	0	9.85452	1	0.796
BT_1877	1	0	9.30446	1	-
BT_1878	1	0	11.4813	1	0.727
BT_1879	0.922	0	12.0103	0	-
BT_1880	0.451	1	11.6223	0	0.199
BT_1881	1	0	13.2981	0	0.574
BT_1882	0.512	0	11.4085	0	0.637
BT_1883	1	0	11.0171	1	0.613
BT_1884	1	0	7.02479	1	0.753
BT_1885	0.923	0	8.04274	1	-
BT_1886	0.922	0	7.68713	1	-
BT_1887	1	0	8.46161	1	-
BT_1888	1	0	9.76538	0	-
BT_1889	1	0	9.07588	1	-
BT_1890	1	0	7.67646	0	-
BT_1891	1	0	-	0	-
BT_1892	1	0	-	0	-
BT_1893	1	0	-	1	-
BT_1894	1	0	9.79291	0	0.473
BT_1895	1	0	13.5529	0	0.967
BT_1896	1	0	13.4987	0	0.887
BT_1897	1	0	10.7891	0	0.586
BT_1898	0.922	0	10.0159	0	0.709
BT_1899	1	0	10.1577	1	0.593
BT_1900	1	0	5.17007	1	-
BT_1901	1	0	6.32208	0	0.506
BT_1902	0.923	0	5.93965	0	-
BT_1903	1	0	7.76346	0	-
BT_1904	1	0	8.72127	0	-
BT_1905	1	0	9.62081	1	-
BT_1906	1	0	7.07472	1	-
BT_1907	1	0	9.60024	0	0.516
BT_1908	1	0	12.2081	1	0.719
BT_1909	1	0	4.44879	0	-
BT_1910	0.923	0	9.97986	0	-
BT_1911	1	0	12.2056	0	0.579
BT_1912	1	0	5.71749	1	-
BT_1913	0.639	0	11.1342	0	0.522
BT_1914	1	0	9.00383	1	-
BT_1915	0.394	0	12.56	0	0.78
BT_1916	1	0	12.8115	0	0.639
BT_1917	0.512	0	13.3165	0	0.737
BT_1918	1	0	11.4101	0	-
BT_1919	0.847	0	11.1474	1	-
BT_1920	1	0	4.29122	0	0.978
BT_1921	1	0	10.8436	1	0.746
BT_1922	1	0	10.7286	1	-
BT_1923	1	0	12.3578	0	0.785
BT_1924	1	0	11.1524	0	0.581
BT_1925	1	0	8.61273	1	-
BT_1926	0.922	0	6.71125	1	-
BT_1927	1	0	9.23464	1	0.399
BT_1928	1	0	7.33029	0	-
BT_1929	1	0	5.9833	0	-
BT_1930	1	0	7.6134	1	-
BT_1931	1	0	10.6555	0	-
BT_1932	1	0	8.03362	1	-
BT_1933	1	0	7.24935	0	-
BT_1934	1	0	10.0052	1	0.436
BT_1935	1	0	10.9565	1	0.53
BT_1936	1	0	10.5724	1	0.664
BT_1937	1	0	11.0178	1	0.636
BT_1938	1	0	10.9296	1	0.518
BT_1939	1	0	10.6475	1	0.395
BT_1940	1	0	10.6314	1	0.476
BT_1941	1	0	7.5107	1	-
BT_1942	1	1	7.84126	1	0.334
BT_1943	1	0	6.75711	1	-
BT_1944	1	0	7.23218	0	-
BT_1945	1	0	7.38548	1	-
BT_1946	1	0	5.35948	1	-
BT_1947	1	0	7.29192	1	-
BT_1948	1	0	7.20506	0	-
BT_1949	1	0	10.3453	1	-
BT_1950	1	0	11.4646	1	-
BT_1951	1	0	12.273	1	-
BT_1952	1	0	13.2463	1	0.681
BT_1953	1	0	13.1949	1	0.44
BT_1954	1	0	13.4271	1	0.686
BT_1955	1	0	14.2701	1	0.766
BT_1956	1	0	14.1532	1	0.814
BT_1957	1	0	15.2345	1	0.896
BT_1958	1	0	6.74702	1	0.782
BT_1959	1	0	4.72693	1	-
BT_1960	1	0	6.53986	1	-
BT_1961	1	0	6.67453	1	-
BT_1962	1	0	-	1	0.58
BT_1963	0.922	0	11.1705	0	-
BT_1964	1	1	7.02949	1	0.288
BT_1965	1	0	7.48157	1	-
BT_1966	1	0	9.23817	1	-
BT_1967	1	0	8.06498	1	-
BT_1968	1	0	10.3307	0	-
BT_1969	0.775	0	11.822	0	0.525
BT_1970	1	0	12.1627	0	0.843
BT_1971	1	0	12.317	0	-
BT_1972	1	0	11.3211	1	0.545
BT_1973	1	0	14.7085	0	0.886
BT_1974	1	0	12.6176	0	0.719
BT_1975	0.338	1	11.3878	1	0.16
BT_1976	1	0	8.88377	1	0.604
BT_1977	1	0	11.9616	1	0.545
BT_1978	0.775	0	11.9619	1	0.713
BT_1979	1	0	12.8725	0	0.657
BT_1980	1	0	10.6825	0	-
BT_1981	1	0	7.2705	0	-
BT_1982	1	0	7.12531	0	-
BT_1983	1	0	9.00873	0	-
BT_1984	0.922	0	9.30507	1	-
BT_1985	1	0	9.75426	1	0.851
BT_1986	0.512	0	11.8984	0	0.594
BT_1987	1	0	5.47339	0	0.418
BT_1988	1	0	8.40309	1	-
BT_1989	1	0	7.73504	0	-
BT_1990	1	0	6.66314	0	-
BT_1991	1	0	4.44117	0	-
BT_1992	1	0	7.19262	0	0.48
BT_1993	0.923	0	7.70395	0	0.349
BT_1994	1	0	9.68966	0	-
BT_1995	1	0	9.63486	0	-
BT_1996	1	0	-	0	-
BT_1997	1	0	7.27815	1	-
BT_1998	1	0	14.1795	0	0.42
[truncated: 2,780 more rows]

## Sheet: 4_NC_007651
Burkholderia thailandensis E264 chromosome I
Synonym	Fitness	Binary essentiality	Expressiveness	Strand
BTH_I0001	0.922	0	136.167	1
BTH_I0002	1	0	63.5	1
BTH_I0003	0.922	0	12.1667	0
BTH_I0004	0.577	0	7278.17	1
BTH_I0005	1	0	62.1667	0
BTH_I0006	1	0	345.5	0
BTH_I0007	1	0	132.5	1
BTH_I0008	1	0	167	1
BTH_I0009	0.922	0	76.8333	1
BTH_I0010	1	0	127.167	0
BTH_I0011	1	0	290.667	1
BTH_I0012	1	0	23	1
BTH_I0013	1	0	24.3333	1
BTH_I0014	1	0	31	1
BTH_I0015	1	0	31.3333	1
BTH_I0016	1	0	14.8333	1
BTH_I0017	1	0	10.5	1
BTH_I0018	1	0	20.3333	1
BTH_I0019	1	0	16.5	0
BTH_I0020	1	0	17.8333	0
BTH_I0021	1	0	139.333	1
BTH_I0022	1	0	26	1
BTH_I0023	1	0	17.3333	0
BTH_I0024	0.922	0	16.1667	1
BTH_I0025	0.922	0	14	1
BTH_I0026	0.922	0	16	1
BTH_I0027	1	0	27.5	1
BTH_I0028	0.922	0	12.1667	1
BTH_I0029	1	0	2.5	1
BTH_I0030	0.923	0	25.6667	1
BTH_I0031	1	0	11	1
BTH_I0032	1	0	25.3333	1
BTH_I0033	1	0	19.3333	0
BTH_I0034	1	0	20.3333	1
BTH_I0035	1	0	36.5	1
BTH_I0036	1	0	19.1667	1
BTH_I0037	1	0	27.1667	1
BTH_I0038	1	0	10.8333	1
BTH_I0039	0.922	0	15.3333	1
BTH_I0040	1	0	13.6667	1
BTH_I0041	1	0	20.5	1
BTH_I0042	1	0	16.8333	1
BTH_I0043	1	0	17.6667	1
BTH_I0044	1	0	11.1667	1
BTH_I0045	1	0	4.16667	0
BTH_I0046	1	0	10	0
BTH_I0047	1	0	6.16667	0
BTH_I0048	1	0	5.66667	0
BTH_I0049	1	0	14	0
BTH_I0050	0.923	0	9.83333	0
BTH_I0051	1	0	42.5	0
BTH_I0052	1	0	22.3333	0
BTH_I0053	1	0	5.16667	0
BTH_I0054	0.923	0	9.66667	0
BTH_I0055	1	0	27.8333	1
BTH_I0056	1	0	20.6667	1
BTH_I0057	1	0	20.1667	0
BTH_I0058	0.923	0	13.6667	0
BTH_I0059	1	0	6.16667	0
BTH_I0060	1	0	40	1
BTH_I0061	1	0	18.8333	1
BTH_I0062	1	0	8.66667	1
BTH_I0063	1	0	14.3333	0
BTH_I0064	0.922	0	7.33333	1
BTH_I0065	1	0	25.1667	0
BTH_I0066	1	0	38.1667	0
BTH_I0067	1	0	12.8333	1
BTH_I0068	1	0	28.3333	1
BTH_I0069	1	0	49	1
BTH_I0070	1	0	10.1667	0
BTH_I0071	1	0	15.5	0
BTH_I0072	1	0	17	1
BTH_I0073	0.922	0	34.6667	1
BTH_I0074	1	0	425.833	0
BTH_I0075	1	0	112	1
BTH_I0076	1	0	81	1
BTH_I0077	1	0	45.1667	0
BTH_I0078	1	0	16.6667	1
BTH_I0079	1	0	57.3333	1
BTH_I0080	1	0	401.5	0
BTH_I0081	1	0	298	1
BTH_I0082	1	0	1110.5	1
BTH_I0083	1	0	256.833	1
BTH_I0084	1	0	74.5	0
BTH_I0085	1	0	20.1667	1
BTH_I0086	1	0	7.33333	1
BTH_I0087	0.847	0	39.8333	1
BTH_I0088	1	0	16.8333	0
BTH_I0089	1	0	33.8333	0
BTH_I0090	1	0	354	0
BTH_I0091	1	0	18.5	1
BTH_I0092	1	0	97.8333	1
BTH_I0093	0.923	0	372.5	1
BTH_I0094	1	0	797.333	1
BTH_I0095	1	0	579	1
BTH_I0096	0.923	0	207.833	0
BTH_I0097	1	0	270.5	1
BTH_I0098	1	0	173	1
BTH_I0099	1	0	519.833	0
BTH_I0100	1	0	63.5	1
BTH_I0101	1	0	39.6667	1
BTH_I0102	1	0	135.5	1
BTH_I0103	1	0	374.833	1
BTH_I0104	1	0	43.8333	0
BTH_I0105	1	0	44.8333	0
BTH_I0106	1	0	34.5	0
BTH_I0107	1	0	58.8333	1
BTH_I0108	1	0	30.1667	0
BTH_I0109	1	0	38	0
BTH_I0110	1	0	29.1667	0
BTH_I0111	1	0	26.1667	0
BTH_I0112	1	0	313.833	1
BTH_I0113	1	0	127.833	1
BTH_I0114	1	0	194.167	1
BTH_I0115	1	0	127.833	1
BTH_I0116	1	0	178.333	1
BTH_I0117	1	0	237.333	0
BTH_I0118	1	0	244.667	0
BTH_I0119	1	0	124.667	0
BTH_I0121	1	0	67	1
BTH_I0122	1	0	13.3333	1
BTH_I0123	0.922	0	49	0
BTH_I0124	1	0	168.5	1
BTH_I0125	0.453	1	305.833	0
BTH_I0126	1	1	88.8333	0
BTH_I0127	0.923	0	11.8333	0
BTH_I0128	0.337	0	255	1
BTH_I0129	0.182	1	21.8333	1
BTH_I0130	1	0	67.6667	1
BTH_I0131	0.923	0	102.333	1
BTH_I0132	1	0	49.3333	1
BTH_I0133	1	0	119.667	1
BTH_I0134	1	0	96.3333	1
BTH_I0135	1	1	74.8333	1
BTH_I0137	0.923	0	75.6667	1
BTH_I0138	0.922	0	71.1667	1
BTH_I0139	0.845	0	68.6667	1
BTH_I0140	1	0	8.33333	1
BTH_I0141	1	0	10	1
BTH_I0142	0.637	1	30.6667	0
BTH_I0143	0.637	0	31.1667	0
BTH_I0144	0.635	0	22.5	0
BTH_I0145	0.637	1	15.3333	0
BTH_I0146	0.571	1	105.5	0
BTH_I0147	0.511	1	70.5	1
BTH_I0148	0.34	1	21.5	1
BTH_I0149	0.184	1	51.6667	1
BTH_I0150	1	0	40.6667	1
BTH_I0151	1	0	50	1
BTH_I0152	1	0	21	0
BTH_I0153	1	0	17	1
BTH_I0154	1	0	22.6667	0
BTH_I0155	1	0	66.3333	0
BTH_I0156	0.922	0	60.6667	0
BTH_I0157	0.847	0	26.8333	0
BTH_I0158	1	0	56.5	0
BTH_I0159	1	0	75.1667	0
BTH_I0160	0.847	0	540.167	0
BTH_I0161	1	0	36.1667	1
BTH_I0162	1	0	76	1
BTH_I0163	1	0	95.5	1
BTH_I0164	1	0	99.8333	0
BTH_I0165	0.923	0	309	0
BTH_I0166	0.922	0	1632.33	0
BTH_I0167	1	0	5.83333	0
BTH_I0168	0.922	0	337.667	0
BTH_I0169	1	0	11.3333	0
BTH_I0170	1	0	12.1667	0
BTH_I0171	1	0	85.3333	0
BTH_I0172	0.573	0	39.1667	0
BTH_I0173	0.847	0	91.8333	0
BTH_I0174	0.045	1	736.667	1
BTH_I0175	1	0	340.833	1
BTH_I0176	1	0	60	1
BTH_I0177	1	0	23	1
BTH_I0178	0.922	0	115.5	1
BTH_I0179	1	0	231.5	0
BTH_I0180	1	0	15.3333	0
BTH_I0181	1	0	35.5	0
BTH_I0182	1	0	85.6667	1
BTH_I0183	1	0	27.1667	1
BTH_I0184	1	0	24.6667	0
BTH_I0185	0.923	0	12.8333	1
BTH_I0186	1	0	4.83333	1
BTH_I0187	0.922	0	23.5	1
BTH_I0188	1	0	11.3333	1
BTH_I0189	1	0	13.1667	1
BTH_I0190	1	0	9.66667	1
BTH_I0191	1	0	8.66667	1
BTH_I0192	1	0	42.3333	0
BTH_I0193	0.922	0	19.1667	0
BTH_I0194	0.922	0	14	1
BTH_I0195	1	0	3.33333	0
BTH_I0196	1	0	4.33333	0
BTH_I0197	1	0	7.5	0
BTH_I0198	1	0	3.33333	0
BTH_I0199	1	0	20.1667	0
BTH_I0200	1	0	15.6667	0
BTH_I0201	1	0	69.6667	1
BTH_I0202	1	0	69	1
BTH_I0203	1	0	90.6667	1
BTH_I0204	1	0	5.16667	1
BTH_I0205	1	0	8.83333	1
BTH_I0206	1	0	88.8333	1
BTH_I0207	0.922	0	21.8333	0
BTH_I0208	1	0	30.8333	0
BTH_I0209	1	0	63.1667	0
BTH_I0210	1	0	39.6667	0
BTH_I0211	0.847	1	343	0
BTH_I0212	1	0	10.8333	0
BTH_I0213	0.847	0	65.1667	0
BTH_I0214	1	0	92.3333	0
BTH_I0215	1	0	30.8333	1
BTH_I0216	1	0	72.6667	1
BTH_I0217	1	0	27.6667	1
BTH_I0218	1	0	565	1
BTH_I0219	1	0	25.5	1
BTH_I0220	0.923	0	228.5	1
BTH_I0221	0.923	0	49.8333	1
BTH_I0222	0.923	0	24	1
BTH_I0223	0.776	0	54	1
BTH_I0224	0.922	0	45.8333	1
BTH_I0225	1	0	11.5	1
BTH_I0226	1	0	15.1667	0
BTH_I0227	1	0	19.5	0
BTH_I0228	1	0	23.8333	0
BTH_I0229	1	0	32.8333	0
BTH_I0230	0.922	0	122.333	0
BTH_I0231	1	0	153.833	1
BTH_I0232	0.776	0	14.3333	0
BTH_I0233	0.922	0	64.6667	1
BTH_I0234	1	0	14	1
BTH_I0235	1	0	27.1667	1
BTH_I0236	0.572	1	23.8333	1
BTH_I0237	1	0	58.1667	0
BTH_I0238	1	0	33.1667	0
BTH_I0239	1	0	13.5	0
BTH_I0240	1	0	9.66667	1
BTH_I0241	1	0	19.1667	1
BTH_I0242	1	0	14.6667	1
BTH_I0243	1	0	28.6667	1
BTH_I0244	1	0	17.8333	1
BTH_I0245	1	0	17.8333	1
BTH_I0246	1	0	18.3333	1
BTH_I0247	1	0	11.6667	1
BTH_I0248	1	0	19	1
BTH_I0249	1	0	83.8333	1
BTH_I0250	1	0	46.1667	1
BTH_I0251	0.922	0	40.6667	1
BTH_I0252	1	0	16.1667	1
BTH_I0253	1	0	87.8333	0
BTH_I0254	1	0	6.33333	1
BTH_I0255	1	0	8.83333	1
BTH_I0256	1	0	46.8333	0
BTH_I0257	0.92	0	617	1
BTH_I0258	1	0	36.1667	1
BTH_I0259	1	0	18	1
BTH_I0260	1	0	160	1
BTH_I0261	1	0	254.833	0
BTH_I0262	1	0	143.5	0
BTH_I0263	1	0	9.83333	0
BTH_I0264	1	0	17.3333	0
BTH_I0265	1	0	384	1
BTH_I0266	1	0	1939.5	1
BTH_I0267	1	0	11.6667	0
BTH_I0268	1	0	8.5	0
BTH_I0269	1	0	21.5	1
BTH_I0270	1	0	13.6667	1
BTH_I0271	1	0	13.5	1
BTH_I0272	0.848	0	14.3333	1
BTH_I0273	1	0	22.5	0
BTH_I0274	1	0	29	1
BTH_I0275	1	0	16.1667	1
BTH_I0276	1	0	18.3333	0
BTH_I0277	1	0	14.6667	0
BTH_I0278	1	0	17.3333	0
BTH_I0279	0.847	1	151.667	1
BTH_I0280	1	0	40	1
BTH_I0281	1	0	27.8333	1
BTH_I0282	1	0	24.5	1
BTH_I0283	1	0	33.5	0
BTH_I0284	1	0	76.1667	1
BTH_I0285	1	0	23.8333	1
BTH_I0286	1	0	46	1
BTH_I0287	1	0	248.333	1
BTH_I0288	0.706	1	123.833	0
BTH_I0289	0.233	1	50.3333	0
BTH_I0290	0.922	0	36.6667	0
BTH_I0291	0.574	1	99	0
BTH_I0292	1	1	5	0
BTH_I0293	1	0	12.5	1
BTH_I0294	0.847	1	39	1
BTH_I0295	1	0	25.8333	1
BTH_I0296	1	0	31.8333	0
BTH_I0297	1	0	1898.67	0
BTH_I0298	1	0	30	0
BTH_I0299	1	0	26	0
BTH_I0300	1	0	58.6667	0
BTH_I0301	1	0	11	0
BTH_I0302	1	0	214.333	0
BTH_I0303	1	0	7.83333	1
BTH_I0304	1	0	47.8333	1
BTH_I0305	1	0	35.6667	1
BTH_I0306	1	0	19.3333	1
BTH_I0307	1	0	25.6667	0
BTH_I0308	1	0	63.8333	1
BTH_I0309	0.92	0	30.5	0
BTH_I0310	1	0	14.3333	1
BTH_I0311	1	0	10.6667	0
BTH_I0312	1	0	11.8333	0
BTH_I0313	0.922	0	20.5	0
BTH_I0314	1	0	12	0
BTH_I0315	1	0	43.1667	0
BTH_I0316	1	0	5.5	1
BTH_I0317	1	0	18.5	0
BTH_I0318	1	0	42.3333	0
BTH_I0319	1	0	36	0
BTH_I0320	1	0	20.1667	1
BTH_I0321	1	0	29.8333	1
BTH_I0322	1	0	17.8333	1
BTH_I0323	0.923	0	10.5	0
BTH_I0324	1	0	83.5	0
BTH_I0325	1	0	18.3333	1
BTH_I0326	1	0	44.5	1
BTH_I0327	1	0	51.1667	1
BTH_I0328	1	0	62.8333	1
BTH_I0329	1	0	15.1667	0
BTH_I0330	1	0	16	1
BTH_I0331	1	0	48	1
BTH_I0332	1	0	17	1
BTH_I0333	1	0	10.1667	1
BTH_I0334	1	0	7.66667	1
BTH_I0335	1	0	10.6667	1
BTH_I0336	1	0	4.16667	1
BTH_I0337	0.774	0	38.5	0
BTH_I0338	0.922	0	6.16667	0
BTH_I0339	0.923	0	3.33333	0
BTH_I0340	0.846	0	17.8333	0
BTH_I0341	1	0	16	0
BTH_I0342	1	0	13.8333	0
BTH_I0343	1	0	9	0
BTH_I0344	1	0	49.8333	0
BTH_I0345	0.846	0	78.3333	0
BTH_I0346	1	0	200	0
BTH_I0347	1	0	12.6667	1
BTH_I0348	1	0	5.5	0
BTH_I0349	1	0	38	0
BTH_I0350	1	0	22.1667	0
BTH_I0351	1	0	25.3333	1
BTH_I0352	1	0	91.3333	0
BTH_I0353	0.922	0	805.167	0
BTH_I0354	0.775	0	144	0
BTH_I0355	0.234	1	57	0
BTH_I0356	1	0	181.833	1
BTH_I0357	0.923	0	90	0
BTH_I0358	1	0	98	0
BTH_I0359	1	0	1062.83	0
BTH_I0360	1	0	20.3333	0
BTH_I0361	1	0	154.167	0
BTH_I0362	1	0	28.1667	1
BTH_I0363	1	0	23.8333	1
BTH_I0364	1	0	30	1
BTH_I0365	1	0	19.1667	1
BTH_I0366	0.923	0	228.5	1
BTH_I0367	0.848	0	21.3333	1
BTH_I0368	1	0	12.3333	0
BTH_I0369	0.773	1	10.8333	0
BTH_I0370	0.338	1	12.6667	0
BTH_I0371	1	0	1	0
BTH_I0372	0.922	0	18.3333	0
BTH_I0373	1	0	41.1667	1
BTH_I0374	1	0	23.3333	1
BTH_I0375	1	0	32.8333	1
BTH_I0376	1	0	5.83333	1
BTH_I0377	1	0	9.66667	1
BTH_I0378	1	0	132.5	1
BTH_I0379	1	0	23.3333	1
BTH_I0380	1	0	157.5	1
BTH_I0381	1	0	53.6667	1
BTH_I0382	0.845	0	206.5	1
BTH_I0383	1	0	24.1667	0
BTH_I0384	1	0	12	1
BTH_I0385	0.572	0	147.333	1
BTH_I0386	0.638	1	94.5	1
BTH_I0387	0.92	0	6.66667	0
BTH_I0388	1	0	11.1667	1
BTH_I0389	1	0	6.33333	0
BTH_I0390	1	0	3.33333	1
BTH_I0391	1	0	11.8333	1
BTH_I0392	1	0	17.5	0
BTH_I0393	1	0	14.1667	1
BTH_I0394	1	0	31.1667	1
BTH_I0395	1	0	21.3333	1
BTH_I0396	1	0	16.6667	1
BTH_I0397	1	0	17.6667	1
BTH_I0398	1	0	15.1667	1
BTH_I0399	0.922	0	22.5	1
BTH_I0400	1	0	10.6667	1
BTH_I0401	1	0	12.8333	1
BTH_I0402	0.923	0	129.167	0
BTH_I0403	1	0	21.1667	1
BTH_I0404	1	0	67.8333	0
BTH_I0405	0.847	0	17.5	0
BTH_I0406	0.922	0	428.833	0
BTH_I0407	0.922	0	43.3333	1
BTH_I0408	1	0	33.5	1
BTH_I0409	1	0	112.167	1
BTH_I0410	0.922	0	60.1667	1
BTH_I0411	1	0	95.5	1
BTH_I0412	0.576	0	90.1667	1
BTH_I0413	0.849	0	74.5	1
BTH_I0414	0.846	0	69.5	0
BTH_I0415	0.922	0	269.167	0
BTH_I0416	0.848	0	63.5	0
BTH_I0417	0.922	0	127.833	1
BTH_I0418	1	0	87.3333	1
BTH_I0419	1	0	140.167	1
BTH_I0420	0.511	0	8.5	1
BTH_I0421	1	0	25.3333	1
BTH_I0422	0.848	0	21.1667	0
BTH_I0423	0.923	0	15.8333	0
BTH_I0424	0.774	1	46.8333	1
BTH_I0425	1	0	153.833	1
BTH_I0426	0.923	0	437.333	1
BTH_I0427	0.923	0	260.833	1
BTH_I0428	1	0	525.333	1
BTH_I0429	1	0	135.333	1
BTH_I0430	1	0	356	1
BTH_I0431	1	0	207.833	0
BTH_I0432	0.923	0	35	1
BTH_I0433	1	0	67.5	1
BTH_I0434	0.847	0	93.8333	1
BTH_I0435	1	0	93	1
BTH_I0436	1	0	96.3333	1
BTH_I0437	1	0	47.3333	0
BTH_I0438	1	0	22.1667	1
BTH_I0439	0.923	0	60.8333	1
BTH_I0440	1	0	34.1667	1
BTH_I0441	1	0	22.6667	1
BTH_I0442	1	0	15.1667	1
BTH_I0443	1	0	26.1667	1
BTH_I0444	1	0	2.33333	1
BTH_I0445	1	0	15	1
BTH_I0446	0.923	0	16.6667	1
BTH_I0447	0.847	0	15.1667	1
BTH_I0448	1	0	8.66667	1
BTH_I0449	1	0	7.83333	1
BTH_I0450	0.849	0	20.6667	1
BTH_I0451	0.923	0	8.5	0
BTH_I0452	1	0	16.6667	0
BTH_I0453	0.847	0	36.1667	0
BTH_I0454	0.773	0	40.8333	0
BTH_I0455	1	0	88.8333	0
BTH_I0456	0.572	1	333.833	0
BTH_I0457	1	0	180.667	1
BTH_I0458	1	0	180	1
BTH_I0459	0.775	0	21.1667	0
BTH_I0460	1	0	63	0
BTH_I0461	1	0	34.3333	0
BTH_I0462	1	0	8.66667	0
BTH_I0463	1	0	5.33333	0
BTH_I0464	0.923	0	12	0
BTH_I0465	1	0	78	1
BTH_I0466	0.044	1	15	0
BTH_I0467	1	0	15.6667	1
BTH_I0468	0.922	0	43.1667	1
BTH_I0469	0.282	1	89.5	1
BTH_I0470	0.923	0	117.667	1
BTH_I0471	0.775	0	54.8333	0
BTH_I0472	0.089	1	16	0
BTH_I0473	0.638	0	120.667	0
BTH_I0474	0.136	1	120	0
BTH_I0476	0.391	1	596.833	0
BTH_I0477	0.508	1	45.6667	0
BTH_I0478	0.923	0	112.5	0
BTH_I0479	0.923	0	48.1667	1
BTH_I0480	1	0	8.66667	1
BTH_I0481	1	0	55.3333	0
BTH_I0482	0.922	0	131.333	0
BTH_I0483	0.708	1	138	0
BTH_I0484	0.847	1	203.5	0
BTH_I0485	0.922	0	2381.17	0
BTH_I0486	1	0	1133.33	0
BTH_I0487	0.637	1	81	0
BTH_I0488	0.772	1	91.1667	0
BTH_I0489	0.846	1	82.6667	0
BTH_I0490	0.923	0	30.3333	0
BTH_I0491	0.922	1	52.1667	0
BTH_I0492	0.848	0	23.5	1
BTH_I0493	0.64	0	34	1
BTH_I0494	0.922	0	9	1
BTH_I0495	1	0	27.5	1
BTH_I0496	0.922	0	70.1667	1
BTH_I0497	0.922	0	48.5	0
BTH_I0498	0.849	0	43.3333	0
BTH_I0499	1	0	49.8333	1
BTH_I0500	0.183	1	58.3333	1
BTH_I0501	1	0	32.1667	0
BTH_I0502	1	0	31.8333	1
BTH_I0503	1	0	187.167	0
BTH_I0504	1	0	184.333	0
BTH_I0505	1	0	127.167	0
BTH_I0506	1	0	108.667	0
BTH_I0507	1	0	9.83333	0
BTH_I0508	1	0	113.833	0
BTH_I0509	1	0	163.833	0
BTH_I0510	1	0	48.5	0
BTH_I0511	1	0	429.5	0
BTH_I0512	1	0	124.667	0
BTH_I0513	1	0	306.333	1
BTH_I0514	0.641	0	124.667	1
BTH_I0515	1	0	1913.33	1
BTH_I0516	1	0	2738.33	1
BTH_I0517	1	0	57.8333	1
BTH_I0518	1	0	108	1
BTH_I0519	1	0	8.83333	1
BTH_I0520	0.705	0	10.6667	0
BTH_I0521	0.922	0	6	0
BTH_I0522	1	0	16.3333	0
BTH_I0523	1	0	14.6667	0
BTH_I0524	1	0	15.8333	1
BTH_I0525	1	0	6.33333	1
BTH_I0526	1	0	12.5	1
BTH_I0527	1	0	6	0
BTH_I0528	1	0	6.33333	0
BTH_I0529	1	0	20	0
BTH_I0530	1	0	23.6667	0
BTH_I0531	1	0	12.1667	0
BTH_I0532	1	0	58.3333	0
BTH_I0533	1	0	18.6667	0
BTH_I0534	1	0	22.6667	1
BTH_I0535	1	0	14.6667	1
BTH_I0536	1	0	15.3333	1
BTH_I0537	1	0	9.5	1
BTH_I0538	1	0	24.3333	1
BTH_I0539	1	0	22.1667	1
BTH_I0540	1	0	15.5	0
BTH_I0541	1	0	22	1
BTH_I0542	1	0	24.1667	1
BTH_I0543	1	0	115.833	0
BTH_I0544	1	0	24	0
BTH_I0545	1	0	11.5	1
BTH_I0546	1	0	10.1667	1
BTH_I0547	0.922	0	19.8333	1
BTH_I0548	0.848	0	72	0
BTH_I0549	0.922	0	69.1667	0
BTH_I0550	1	0	63	1
BTH_I0551	1	0	43.5	1
BTH_I0552	1	0	37.5	1
BTH_I0553	0.393	1	253.167	1
BTH_I0554	1	0	374.833	1
BTH_I0555	0.773	0	45	1
BTH_I0556	0.703	1	80.8333	1
BTH_I0557	1	0	10.1667	1
BTH_I0558	1	1	162.167	1
BTH_I0559	1	1	62.3333	1
BTH_I0560	0.232	1	89.8333	1
BTH_I0561	1	0	50.3333	1
BTH_I0562	1	0	82.1667	1
BTH_I0563	1	0	86.8333	1
BTH_I0564	1	0	75.5	1
BTH_I0565	0.923	0	32.3333	1
BTH_I0566	1	0	34.8333	1
BTH_I0567	1	0	22.1667	1
BTH_I0568	1	0	3.16667	1
BTH_I0569	1	0	12.5	0
BTH_I0570	1	0	102.333	1
BTH_I0571	0.922	0	30	0
BTH_I0572	0.923	0	22.8333	1
BTH_I0573	0.922	0	11	0
BTH_I0574	0.922	0	62	0
BTH_I0575	0.51	1	175.833	1
BTH_I0576	0.573	0	55.1667	1
BTH_I0577	0.774	1	25.8333	1
BTH_I0578	0.847	0	26.6667	1
BTH_I0579	0.922	0	12.6667	0
BTH_I0580	1	0	653.5	1
BTH_I0581	0.922	0	22.3333	0
BTH_I0582	0.339	0	43.3333	0
BTH_I0583	0.775	1	24.8333	0
BTH_I0584	0.335	1	25.3333	0
BTH_I0585	0.336	1	64.8333	0
BTH_I0586	0.635	1	20.8333	0
BTH_I0587	0.922	0	80.5	0
BTH_I0588	1	0	4.16667	0
BTH_I0589	0.337	0	42.8333	0
BTH_I0590	0.922	0	17.1667	0
BTH_I0591	0.923	0	38.3333	0
BTH_I0592	1	0	24	0
BTH_I0593	0.922	0	12.5	1
BTH_I0594	1	0	17	1
BTH_I0595	0.774	0	32.6667	1
BTH_I0596	1	0	28.5	0
BTH_I0597	1	0	2.33333	0
BTH_I0598	1	0	12.1667	0
BTH_I0599	0.849	0	26.3333	0
BTH_I0600	0.922	0	15.1667	0
BTH_I0601	1	0	223.167	1
BTH_I0602	1	0	2034.67	0
BTH_I0603	1	0	144.833	0
BTH_I0604	1	0	88.5	1
BTH_I0605	1	0	877.167	1
BTH_I0606	1	0	57.6667	1
BTH_I0607	1	0	21	0
BTH_I0608	1	0	160.833	0
BTH_I0609	1	0	213.833	0
BTH_I0610	1	0	5.5	1
BTH_I0611	1	0	43.5	0
BTH_I0612	1	0	116.667	1
BTH_I0613	1	0	13.5	1
BTH_I0614	1	0	37.5	0
BTH_I0615	1	0	57.1667	0
BTH_I0616	1	0	10.8333	0
BTH_I0617	1	0	258.667	1
BTH_I0618	0.847	0	21.5	0
BTH_I0619	1	0	273.833	0
BTH_I0620	1	0	23	1
BTH_I0621	1	0	15	0
BTH_I0622	1	0	19.1667	0
BTH_I0623	1	0	14.3333	1
BTH_I0624	1	0	7.5	1
BTH_I0625	0.641	0	8.83333	1
BTH_I0626	1	0	16.8333	1
BTH_I0627	1	0	89	0
BTH_I0628	0.923	0	20.8333	0
BTH_I0629	1	0	80.1667	0
BTH_I0630	1	0	15.8333	1
BTH_I0631	1	0	11.8333	1
BTH_I0632	1	0	59	1
BTH_I0633	1	0	33.3333	0
BTH_I0634	1	0	116	0
BTH_I0635	1	0	146.333	0
BTH_I0636	1	0	98	1
BTH_I0637	0.922	0	54.5	1
BTH_I0638	1	0	357	0
BTH_I0640	1	0	47.6667	0
BTH_I0641	1	0	28.1667	0
BTH_I0642	1	0	167.667	0
BTH_I0643	0.776	0	247.833	1
BTH_I0644	0.922	0	41	1
BTH_I0645	0.922	0	244.667	1
BTH_I0646	0.776	0	125.333	1
BTH_I0647	0.847	0	143.667	1
BTH_I0648	0.923	0	33	1
BTH_I0649	1	0	19	1
BTH_I0650	1	0	30.8333	1
BTH_I0651	1	0	21.6667	1
BTH_I0652	1	0	65.3333	1
BTH_I0653	0.923	0	25.5	0
BTH_I0654	1	0	24.5	1
BTH_I0655	1	0	13	0
BTH_I0656	1	0	22.3333	0
BTH_I0657	1	0	129.333	0
BTH_I0658	0.847	0	33.8333	0
BTH_I0659	1	0	211.5	0
BTH_I0660	0.847	0	238.5	0
BTH_I0661	1	0	18.6667	1
BTH_I0662	1	0	3.66667	1
BTH_I0663	0.184	0	101.667	1
BTH_I0664	0.847	0	34	1
BTH_I0665	0.339	1	102.167	1
BTH_I0666	0.706	0	187.667	1
BTH_I0667	0.923	0	55.1667	1
BTH_I0668	0.922	0	10.5	1
BTH_I0669	0.336	1	9.16667	1
BTH_I0670	1	0	36.6667	0
BTH_I0671	1	0	45.3333	0
BTH_I0672	0.847	0	23.5	0
BTH_I0673	0.922	0	33.3333	1
BTH_I0674	0.923	0	12	1
BTH_I0675	1	0	75.6667	1
BTH_I0676	1	0	42.1667	1
BTH_I0677	1	0	178.5	1
BTH_I0678	1	0	18.1667	1
BTH_I0679	1	0	26.3333	0
BTH_I0680	1	0	64.6667	1
BTH_I0681	0.922	0	54.6667	1
BTH_I0682	1	0	34.1667	1
BTH_I0683	0.849	0	36.3333	0
BTH_I0684	1	0	7.33333	1
BTH_I0685	1	0	35.8333	0
BTH_I0686	0.922	0	82	1
BTH_I0687	1	0	14.1667	1
BTH_I0688	1	0	9.83333	0
BTH_I0689	1	0	10.3333	0
BTH_I0690	1	0	28.3333	0
BTH_I0691	1	0	15.1667	0
BTH_I0692	1	0	12.3333	1
BTH_I0693	1	0	3.16667	1
BTH_I0694	1	0	11.8333	1
BTH_I0695	0.923	0	40.6667	1
BTH_I0696	1	0	24.1667	1
BTH_I0697	1	0	20.6667	1
BTH_I0698	1	0	1.5	1
BTH_I0699	0.847	0	14.6667	1
BTH_I0700	1	0	12.1667	0
BTH_I0701	1	0	16.1667	0
BTH_I0702	1	0	12.1667	0
BTH_I0703	0.848	0	6.33333	0
BTH_I0704	1	0	75	0
BTH_I0705	0.923	0	20.5	1
BTH_I0706	1	0	6.5	1
BTH_I0707	1	0	7	1
BTH_I0708	1	0	17.5	1
BTH_I0709	1	0	40.3333	0
BTH_I0710	1	0	41.3333	0
BTH_I0711	1	0	144.333	0
BTH_I0712	1	0	89.6667	1
BTH_I0713	1	0	57.6667	0
BTH_I0714	1	0	37.3333	1
BTH_I0715	1	0	91.1667	0
BTH_I0716	1	0	300.833	0
BTH_I0717	0.635	0	431.833	0
BTH_I0718	0.922	0	34.8333	1
BTH_I0719	0.923	0	100.833	0
BTH_I0720	1	0	52.5	0
BTH_I0721	1	0	15.3333	1
BTH_I0722	0.706	1	90.8333	0
BTH_I0723	0.232	0	91.8333	0
BTH_I0724	1	0	117.333	1
BTH_I0725	1	0	79.6667	1
BTH_I0726	1	0	24.3333	1
BTH_I0727	1	0	16.3333	0
BTH_I0728	1	0	26.5	1
BTH_I0729	0.341	1	31.5	1
BTH_I0730	1	0	211.5	0
BTH_I0731	0.283	0	79.6667	1
BTH_I0732	0.847	1	408	0
BTH_I0733	1	0	245	1
BTH_I0734	1	0	56.1667	1
BTH_I0735	0.338	1	180.667	0
BTH_I0736	0.508	0	58.8333	1
BTH_I0737	1	0	87	1
BTH_I0738	1	0	44.8333	0
BTH_I0739	0.135	1	619.667	0
BTH_I0740	0.447	1	20.1667	0
BTH_I0741	0.636	0	377.5	0
BTH_I0742	0.448	1	149.5	0
BTH_I0743	1	0	13.6667	1
BTH_I0744	0.773	0	2850.17	1
BTH_I0745	1	0	17.8333	1
BTH_I0746	1	0	5.5	0
BTH_I0747	1	0	38.8333	0
BTH_I0748	1	0	6.83333	1
BTH_I0749	1	0	3.83333	1
BTH_I0750	0.922	0	52.1667	1
BTH_I0751	1	0	45.8333	0
BTH_I0752	0.923	0	19.8333	0
BTH_I0753	1	0	7.83333	0
BTH_I0754	1	0	78.5	0
BTH_I0755	1	0	17.1667	1
BTH_I0756	0.923	0	114	0
BTH_I0757	1	0	80.8333	0
BTH_I0758	1	0	19.5	0
BTH_I0759	0.846	1	208.333	1
BTH_I0760	0.922	0	28.1667	1
BTH_I0761	1	0	4974.5	0
BTH_I0762	0.922	0	1907.83	1
BTH_I0763	1	0	605.167	1
BTH_I0764	1	0	27.1667	1
BTH_I0765	1	0	14	1
BTH_I0766	1	0	16.8333	1
BTH_I0767	0.509	0	18.6667	0
BTH_I0768	0.23	1	64	0
BTH_I0769	0.392	1	37.3333	0
BTH_I0770	0.134	1	56.1667	0
BTH_I0771	0.284	1	36.5	0
BTH_I0772	0.776	0	52.1667	1
BTH_I0773	1	0	27.8333	1
BTH_I0774	1	0	22.8333	1
BTH_I0775	1	0	201.5	1
BTH_I0776	0.775	0	90.3333	1
BTH_I0777	0.847	0	25.6667	1
BTH_I0778	0.775	0	26.3333	0
BTH_I0779	0.707	0	3648.67	0
BTH_I0780	0.231	1	1790.83	0
BTH_I0781	0.923	0	12.5	0
BTH_I0782	0.845	0	285.167	1
BTH_I0783	0.391	0	74.6667	1
BTH_I0784	1	0	35.1667	1
BTH_I0785	1	0	46	1
BTH_I0786	1	0	27.1667	1
BTH_I0787	1	0	37.5	1
BTH_I0788	1	0	41.8333	1
BTH_I0789	0.923	0	150.333	1
BTH_I0790	0.922	0	7.83333	0
BTH_I0791	1	0	74.6667	0
BTH_I0792	0.922	0	37.3333	0
BTH_I0793	1	0	39	1
BTH_I0794	1	0	166.333	0
BTH_I0795	0.922	0	22.3333	0
BTH_I0796	1	0	24	1
BTH_I0797	1	0	47.6667	0
BTH_I0798	1	0	16.6667	1
BTH_I0799	1	0	55.6667	0
BTH_I0800	1	0	7.16667	0
BTH_I0801	1	0	15.3333	1
BTH_I0802	1	0	10.1667	0
BTH_I0803	1	0	14	0
BTH_I0804	1	0	40.1667	0
BTH_I0805	1	0	36.5	1
BTH_I0806	1	0	36.1667	0
BTH_I0807	1	0	166.833	1
BTH_I0808	1	0	47	1
BTH_I0809	1	0	214	1
BTH_I0810	1	0	29	1
BTH_I0811	0.922	0	35.3333	1
BTH_I0812	1	0	169.833	1
BTH_I0813	1	0	56	0
BTH_I0814	0.847	0	62.8333	1
BTH_I0815	0.922	0	8.16667	1
BTH_I0816	0.923	0	36.5	1
BTH_I0817	0.847	0	54	1
BTH_I0818	0.847	0	32.3333	1
BTH_I0819	0.922	0	18.6667	1
BTH_I0820	1	0	13	0
BTH_I0821	0.508	1	44.8333	0
BTH_I0822	0.572	1	94.5	0
BTH_I0823	0.776	0	61.6667	1
BTH_I0824	0.847	1	21.3333	1
BTH_I0825	1	0	10.6667	1
BTH_I0826	1	0	49.1667	0
BTH_I0827	0.923	1	47.1667	0
BTH_I0828	1	0	35.8333	1
BTH_I0829	0.338	1	76.8333	1
BTH_I0830	1	0	121	0
BTH_I0831	1	0	283.833	0
BTH_I0832	1	0	1569.5	0
BTH_I0833	1	0	327.167	0
BTH_I0834	0.923	0	27.1667	1
BTH_I0835	1	0	3.83333	1
BTH_I0836	1	0	13.8333	1
BTH_I0837	1	0	5.5	1
BTH_I0838	1	0	7.16667	1
BTH_I0839	1	0	6.66667	1
BTH_I0840	1	0	9.66667	0
BTH_I0841	1	0	5.5	0
BTH_I0842	1	0	3.5	0
BTH_I0843	1	0	12.8333	0
BTH_I0844	0.848	0	8.16667	1
BTH_I0845	1	0	23.8333	1
BTH_I0846	1	0	70.6667	1
BTH_I0847	0.849	0	48.8333	0
BTH_I0848	0.638	1	26.8333	0
BTH_I0849	0.848	0	46.5	0
BTH_I0850	1	0	798.167	0
BTH_I0851	0.774	0	70.8333	1
BTH_I0852	0.847	0	19.8333	1
BTH_I0853	1	0	3060.5	0
BTH_I0854	1	0	198.333	1
BTH_I0855	1	0	66	1
BTH_I0856	0.135	0	62.6667	0
BTH_I0857	1	0	702.167	0
BTH_I0858	0.705	0	28.1667	1
BTH_I0859	1	0	75.8333	1
BTH_I0860	1	1	120.833	1
BTH_I0861	1	0	56.3333	1
BTH_I0862	1	0	8.16667	1
BTH_I0863	1	0	9.66667	0
BTH_I0864	0.705	1	69	0
BTH_I0865	1	0	22.8333	0
BTH_I0866	1	0	209.833	0
BTH_I0867	1	0	1205.17	0
BTH_I0868	1	0	315.333	1
BTH_I0869	0.922	0	27.6667	0
BTH_I0870	1	0	10.1667	1
BTH_I0871	0.922	0	35.6667	0
BTH_I0872	0.45	1	34.3333	1
BTH_I0873	0.636	0	108.833	1
BTH_I0874	1	0	35.3333	1
BTH_I0875	1	0	35	0
BTH_I0876	1	0	34.3333	0
BTH_I0877	1	0	12.1667	0
BTH_I0878	0.393	1	125.333	1
BTH_I0879	0.923	0	19.1667	0
BTH_I0880	1	0	11.1667	0
BTH_I0881	1	0	38.3333	0
BTH_I0882	0.922	1	30.8333	1
BTH_I0883	0.922	0	76.6667	1
BTH_I0884	1	0	613.333	0
BTH_I0885	1	0	30.5	0
BTH_I0886	1	0	17.6667	1
BTH_I0887	0.923	0	33	0
BTH_I0888	0.922	0	38	0
BTH_I0889	1	0	32.5	0
BTH_I0890	0.922	0	45	0
BTH_I0891	1	0	6.83333	1
BTH_I0892	1	0	22.6667	0
BTH_I0893	1	0	61.3333	1
BTH_I0894	1	0	17.6667	1
BTH_I0895	1	0	759.333	0
BTH_I0896	1	0	142.667	1
BTH_I0897	1	0	46	1
BTH_I0898	1	0	18.6667	0
BTH_I0899	1	0	48.1667	0
BTH_I0900	0.923	0	67.5	1
BTH_I0901	0.922	0	16	1
BTH_I0902	1	0	16.5	0
BTH_I0903	1	0	11.1667	0
BTH_I0904	0.923	0	131.833	0
BTH_I0905	1	0	26.1667	0
BTH_I0906	1	0	6.33333	0
BTH_I0907	1	0	56.8333	1
BTH_I0908	1	0	8.33333	0
BTH_I0909	1	0	55.5	0
BTH_I0910	1	0	18.3333	0
BTH_I0911	1	0	23.1667	0
BTH_I0912	1	0	51.1667	1
BTH_I0913	1	0	33	1
BTH_I0914	1	0	15.3333	1
BTH_I0915	1	0	12.3333	1
BTH_I0916	1	0	86.6667	0
BTH_I0917	1	0	22.5	1
BTH_I0918	1	0	21.8333	1
BTH_I0919	1	0	21.3333	1
BTH_I0920	1	0	29.5	1
BTH_I0921	1	0	1204.17	0
BTH_I0922	1	0	239	0
BTH_I0923	1	0	38	1
BTH_I0924	1	0	8.5	1
BTH_I0925	1	0	33.6667	1
BTH_I0926	1	0	565.5	1
BTH_I0928	0.922	0	100.833	0
BTH_I0930	1	0	24	1
BTH_I0931	1	0	60.5	1
BTH_I0932	1	0	24.3333	1
BTH_I0933	1	0	139.167	1
BTH_I0934	1	0	23.6667	1
BTH_I0935	1	0	57.8333	1
BTH_I0936	1	0	38.8333	1
BTH_I0937	1	0	71.5	0
BTH_I0938	1	0	122.5	1
BTH_I0939	0.848	0	12	1
BTH_I0940	0.448	0	29.3333	1
BTH_I0941	0.571	0	22	1
BTH_I0942	1	0	18.3333	1
BTH_I0943	1	0	12.5	0
BTH_I0944	0.923	0	26	1
BTH_I0945	1	0	14.3333	1
BTH_I0946	0.923	0	10.8333	1
BTH_I0947	1	0	40.5	0
BTH_I0948	1	0	69.5	0
BTH_I0949	1	0	37.6667	0
BTH_I0950	1	0	127.167	0
BTH_I0951	1	0	104.5	0
BTH_I0952	1	0	9.66667	0
BTH_I0953	1	0	11.6667	0
BTH_I0954	1	0	13	1
BTH_I0955	1	0	207	1
BTH_I0956	1	0	7	1
BTH_I0957	1	0	18.3333	1
BTH_I0958	1	0	20.6667	1
BTH_I0959	0.922	0	34.5	1
BTH_I0960	1	0	18	1
BTH_I0961	1	0	26.6667	0
BTH_I0962	0.847	0	65.3333	0
BTH_I0963	1	0	9.33333	0
BTH_I0964	0.923	0	50.8333	0
BTH_I0965	1	0	178.833	0
BTH_I0966	1	0	2099.17	1
BTH_I0967	1	0	188.167	1
BTH_I0968	1	0	62.3333	0
BTH_I0969	1	0	7.66667	1
BTH_I0970	0.922	0	113.667	0
BTH_I0971	0.773	0	66.6667	0
BTH_I0972	1	0	440.333	1
BTH_I0973	0.923	0	105.667	0
BTH_I0974	1	0	33.6667	0
BTH_I0975	1	0	50.1667	1
BTH_I0976	0.923	0	14	0
BTH_I0977	0.846	0	22.1667	0
BTH_I0978	1	0	9.33333	1
BTH_I0979	1	0	22.3333	1
BTH_I0980	1	0	14.3333	1
BTH_I0981	1	0	36.1667	1
BTH_I0982	1	0	9	0
BTH_I0983	1	0	42.6667	0
BTH_I0984	0.044	1	55.1667	1
BTH_I0985	0.391	1	38.1667	1
BTH_I0986	1	0	20.5	1
BTH_I0987	1	0	45	1
BTH_I0988	1	0	34.3333	1
BTH_I0989	0.774	0	21.1667	1
BTH_I0990	0.922	0	17.5	1
BTH_I0991	1	0	40.8333	0
BTH_I0992	1	0	276.5	1
BTH_I0993	1	0	26.5	0
BTH_I0994	1	0	7.83333	0
BTH_I0995	0.923	0	7.33333	0
BTH_I0996	1	0	16.6667	0
BTH_I0997	1	0	17.5	0
BTH_I0998	1	0	8.83333	0
BTH_I0999	1	0	10.3333	0
BTH_I1000	1	0	3.16667	1
BTH_I1001	1	0	4.16667	1
BTH_I1002	1	0	11.5	0
BTH_I1003	0.92	0	83.6667	0
BTH_I1004	1	0	144.667	0
BTH_I1005	1	0	172.167	1
BTH_I1006	0.923	0	170.667	1
BTH_I1007	1	0	24.6667	0
BTH_I1008	0.923	0	63.5	0
BTH_I1009	0.923	0	50.8333	0
BTH_I1010	1	0	18.3333	0
BTH_I1011	0.923	0	47	0
BTH_I1012	0.395	1	12.5	0
BTH_I1013	0.773	1	32.5	0
BTH_I1014	0.775	0	39.6667	0
BTH_I1015	0.923	0	70.6667	0
BTH_I1016	0.777	0	74.8333	0
BTH_I1017	1	0	15	1
BTH_I1018	0.922	0	16	1
BTH_I1019	1	0	58.5	1
BTH_I1020	1	0	153.833	1
BTH_I1021	1	0	48.3333	1
BTH_I1022	1	0	64	1
BTH_I1023	1	0	19	1
BTH_I1024	1	0	37.1667	1
BTH_I1025	0.923	0	94.5	1
BTH_I1026	1	0	37	1
BTH_I1027	1	0	42.6667	1
BTH_I1028	1	0	134	1
BTH_I1029	1	0	12	1
BTH_I1030	1	0	23.3333	1
BTH_I1031	1	0	39.1667	1
BTH_I1032	0.922	0	8.16667	1
BTH_I1033	1	0	14.3333	1
BTH_I1034	1	0	10.1667	0
BTH_I1035	1	0	6.5	0
BTH_I1036	1	0	90	0
BTH_I1037	1	0	379	0
BTH_I1038	0.848	0	12.1667	0
BTH_I1039	0.776	0	22	0
BTH_I1040	1	0	17.8333	0
BTH_I1041	1	0	8.5	0
BTH_I1042	1	0	16.1667	0
BTH_I1043	1	0	129.5	0
BTH_I1044	1	0	176.667	0
BTH_I1045	0.848	0	332.833	1
BTH_I1046	0.847	0	232.833	1
BTH_I1047	0.775	1	131.667	1
BTH_I1048	0.846	1	61.3333	1
BTH_I1049	0.847	1	117.5	1
BTH_I1050	0.922	0	49.3333	1
BTH_I1051	0.922	0	21.8333	0
BTH_I1052	1	0	36	0
BTH_I1053	1	0	163	0
BTH_I1054	1	0	13.5	1
BTH_I1055	0.232	1	805.667	1
BTH_I1056	0.775	1	98.1667	1
BTH_I1057	1	0	45.8333	1
BTH_I1058	0.235	1	55.5	1
BTH_I1059	0.922	1	31.5	1
BTH_I1061	0.847	1	295.667	1
BTH_I1062	0.776	1	312.667	1
BTH_I1063	0.847	1	229.333	1
BTH_I1064	0.847	1	104	1
BTH_I1065	0.847	1	222.333	1
BTH_I1066	0.847	1	126.5	1
BTH_I1067	0.776	1	72.6667	1
BTH_I1068	0.847	1	126.5	1
BTH_I1069	0.776	1	97.5	1
BTH_I1070	0.847	1	75.6667	1
BTH_I1071	0.776	1	270.833	1
BTH_I1072	0.775	1	75.5	1
BTH_I1073	0.847	1	122.5	1
BTH_I1074	0.922	1	77.6667	1
BTH_I1075	1	0	75.6667	1
BTH_I1076	1	0	78	1
BTH_I1077	1	0	73.3333	1
BTH_I1078	1	0	35.1667	1
BTH_I1079	1	0	12.3333	1
BTH_I1080	1	0	36.5	1
BTH_I1081	1	0	13	1
BTH_I1082	1	0	27.5	1
BTH_I1083	1	0	42.6667	0
BTH_I1084	1	0	26.5	0
BTH_I1085	1	0	31.5	0
BTH_I1086	1	0	291.833	0
BTH_I1087	1	0	598.167	1
BTH_I1088	1	0	57.3333	0
BTH_I1089	1	0	20.6667	0
BTH_I1090	0.922	0	56.8333	1
BTH_I1091	1	0	51.1667	1
BTH_I1092	1	0	77	0
BTH_I1093	1	0	46.1667	0
BTH_I1094	1	0	67.3333	0
BTH_I1095	1	0	221	0
BTH_I1101	1	0	68.1667	1
BTH_I1102	1	0	534.333	1
BTH_I1103	1	0	192.167	0
BTH_I1104	1	0	76.1667	1
BTH_I1105	0.922	0	123	1
BTH_I1106	1	0	111.833	1
BTH_I1107	1	0	524.333	0
BTH_I1108	0.703	1	47.5	1
BTH_I1109	0.707	0	395.167	1
BTH_I1110	0.575	1	390.5	1
BTH_I1111	0.635	1	312.667	1
BTH_I1112	0.511	1	206.5	1
BTH_I1113	0.282	1	78.6667	1
BTH_I1114	0.134	1	52.3333	1
BTH_I1115	0.182	1	252	1
BTH_I1116	0.182	1	49.8333	1
BTH_I1117	0.336	1	97.6667	1
BTH_I1118	0.087	1	38.8333	1
BTH_I1119	0.087	1	53.8333	1
BTH_I1120	0.183	1	132	1
BTH_I1121	0.45	1	142.833	1
BTH_I1122	0.18	1	116.5	1
BTH_I1123	0.001	1	326.333	1
BTH_I1124	1	0	277.667	1
BTH_I1125	0.573	1	309	1
BTH_I1126	1	0	136.5	0
BTH_I1127	0.134	1	153.333	1
BTH_I1128	0.775	0	28.1667	1
BTH_I1129	1	0	44.3333	1
BTH_I1130	0.848	0	35.6667	1
BTH_I1131	1	0	58.3333	0
BTH_I1132	1	0	367.833	0
BTH_I1133	0.284	1	35.1667	0
BTH_I1134	0.922	0	19.8333	0
BTH_I1135	1	0	13.6667	0
BTH_I1136	0.922	0	13.8333	0
BTH_I1137	0.923	0	58.5	0
BTH_I1139	0.337	1	345	0
BTH_I1140	0.233	1	4910.67	1
BTH_I1141	0.135	1	959.333	1
BTH_I1142	0.135	1	90.8333	1
BTH_I1143	0.847	1	120.667	1
BTH_I1144	1	0	129.167	0
BTH_I1145	0.922	0	2273.33	0
BTH_I1146	0.134	1	89.6667	1
BTH_I1147	1	0	57	1
BTH_I1148	0.708	0	476.167	0
BTH_I1149	0.184	1	71.5	0
BTH_I1150	1	0	44.1667	1
BTH_I1151	0.923	0	24.6667	1
BTH_I1152	1	0	33.5	1
BTH_I1153	0.134	1	78.5	1
BTH_I1154	0.181	1	1921.67	1
BTH_I1155	1	0	853.167	1
BTH_I1156	1	0	8.83333	1
BTH_I1157	1	0	217.333	0
BTH_I1158	1	0	777.167	0
BTH_I1159	0.922	0	168.333	0
BTH_I1160	1	0	41.5	0
BTH_I1161	0.922	0	58.1667	0
BTH_I1162	0.231	1	89.1667	0
BTH_I1163	0.283	1	67.8333	0
BTH_I1164	0.847	1	230.167	0
BTH_I1165	0.923	0	147.667	0
BTH_I1166	1	0	106.333	0
BTH_I1167	1	0	253.5	0
BTH_I1168	0.922	0	52	1
BTH_I1169	1	0	47.1667	1
BTH_I1170	1	1	30.5	1
BTH_I1171	0.638	0	13.5	1
BTH_I1172	0.922	0	20	1
BTH_I1173	1	0	59.8333	1
BTH_I1174	1	0	60.8333	1
BTH_I1175	1	0	36	1
BTH_I1176	1	0	9.83333	1
BTH_I1177	1	0	7.33333	1
BTH_I1178	1	0	15	1
BTH_I1179	1	0	21.1667	1
BTH_I1180	1	0	23.8333	1
BTH_I1181	1	0	19.1667	1
BTH_I1182	1	0	13.1667	1
BTH_I1183	1	0	11	1
BTH_I1184	1	0	49	1
BTH_I1185	1	0	10.1667	1
BTH_I1186	1	0	30	0
BTH_I1187	0.775	1	90.8333	0
BTH_I1188	0.508	1	9	0
BTH_I1189	0.848	0	130.333	1
BTH_I1190	1	0	369.833	1
BTH_I1191	1	0	266.333	1
BTH_I1192	0.922	0	2.16667	0
BTH_I1193	0.922	0	45.8333	0
BTH_I1194	1	0	48.5	0
BTH_I1195	0.453	1	124.833	1
BTH_I1196	0.454	0	220.5	1
BTH_I1197	1	0	7	0
BTH_I1198	1	0	31	0
BTH_I1199	0.922	0	6.16667	0
BTH_I1200	1	0	17.3333	1
BTH_I1201	1	0	19.6667	0
BTH_I1202	1	0	31.6667	0
BTH_I1203	1	0	33	1
BTH_I1204	1	0	24.3333	1
BTH_I1205	1	0	15.3333	1
BTH_I1206	0.923	1	2472.67	0
BTH_I1207	0.773	0	54	1
BTH_I1208	0.336	1	50.1667	1
BTH_I1209	1	0	26.1667	1
BTH_I1210	0.845	0	20.3333	1
BTH_I1211	0.183	1	72.3333	1
BTH_I1212	0.703	0	48	1
BTH_I1213	0.335	1	13.1667	1
BTH_I1214	0.922	1	33	1
BTH_I1215	0.704	1	29.1667	1
BTH_I1216	1	0	14.1667	0
BTH_I1217	1	0	55.6667	1
BTH_I1218	1	1	17.5	1
BTH_I1219	0.922	0	35.6667	1
BTH_I1220	1	0	41.5	1
BTH_I1221	0.571	1	73	0
BTH_I1222	1	0	12.6667	0
BTH_I1223	1	0	22.6667	1
BTH_I1224	1	1	588.667	1
BTH_I1225	1	0	1273.83	1
BTH_I1226	1	0	169.833	1
BTH_I1227	0.922	0	124.833	1
BTH_I1228	1	0	132.667	1
BTH_I1229	0.922	0	194.833	0
BTH_I1230	0.922	0	21	1
BTH_I1231	1	0	8.16667	1
BTH_I1232	0.922	0	102.167	0
BTH_I1233	0.044	1	701.333	1
BTH_I1234	0.233	1	102.5	1
BTH_I1235	0.571	1	1532.17	1
BTH_I1236	1	0	22.3333	0
BTH_I1237	1	0	43.5	1
BTH_I1238	1	0	48.3333	1
BTH_I1239	0.922	0	12.5	0
BTH_I1240	0.135	0	60.5	1
BTH_I1241	1	0	5.5	1
BTH_I1242	0.923	0	9.83333	1
BTH_I1243	1	0	18.1667	1
BTH_I1244	1	0	0.166667	1
BTH_I1245	1	0	13.8333	0
BTH_I1246	1	0	8.33333	0
BTH_I1247	0.575	0	91.3333	0
BTH_I1248	0.776	0	36.6667	0
BTH_I1249	1	0	22	0
BTH_I1250	0.847	0	65.5	0
BTH_I1251	0.922	0	139.333	0
BTH_I1252	0.923	0	67.3333	0
BTH_I1253	0.774	1	8	0
BTH_I1254	0.776	0	39.3333	0
BTH_I1255	1	0	129.667	1
BTH_I1256	1	0	36	0
BTH_I1257	0.232	1	51.6667	0
BTH_I1258	1	0	27.6667	0
BTH_I1259	1	0	31.1667	1
BTH_I1260	1	0	46.8333	1
BTH_I1261	1	0	40.3333	1
BTH_I1262	1	0	13.6667	0
BTH_I1263	0.922	0	15.3333	0
BTH_I1264	1	0	2.83333	1
BTH_I1265	0.923	0	23.6667	0
BTH_I1266	1	0	15.3333	0
BTH_I1267	1	0	15.3333	0
BTH_I1268	1	0	39.1667	0
BTH_I1269	1	0	84.8333	0
BTH_I1270	0.923	0	42.5	0
BTH_I1271	1	0	109	1
BTH_I1272	1	0	87.8333	1
BTH_I1273	1	0	63.8333	1
BTH_I1274	1	0	13.5	1
BTH_I1275	0.335	1	92.6667	0
BTH_I1276	0.637	1	46	0
BTH_I1277	0.706	1	263.667	0
BTH_I1278	0.922	0	40.6667	0
BTH_I1279	1	0	12	0
BTH_I1280	1	0	10.1667	1
BTH_I1281	0.922	0	188.167	1
BTH_I1282	0.847	0	90.6667	1
BTH_I1283	1	0	31	1
BTH_I1284	0.848	0	1361.67	1
BTH_I1285	1	0	35	1
BTH_I1286	0.572	1	72.6667	1
BTH_I1287	0.847	1	8.16667	0
BTH_I1288	0.707	0	43.8333	0
BTH_I1289	1	0	18.8333	0
BTH_I1290	1	0	35.8333	0
BTH_I1291	1	0	39.6667	0
BTH_I1292	1	0	45.6667	0
BTH_I1293	1	0	27.3333	1
BTH_I1294	1	0	160.5	1
BTH_I1295	1	0	23.8333	0
BTH_I1296	0.922	0	32.8333	0
BTH_I1297	1	0	46.6667	0
BTH_I1298	1	0	13.3333	0
BTH_I1299	0.848	0	13.5	1
BTH_I1300	1	0	25.8333	0
BTH_I1301	0.285	1	286.333	0
BTH_I1302	0.849	0	109.167	1
BTH_I1303	0.335	1	84	1
BTH_I1304	0.923	0	53.1667	1
BTH_I1305	1	0	97.8333	0
BTH_I1306	0.231	1	222.667	1
BTH_I1307	1	0	57	1
BTH_I1308	0.34	1	723.667	1
BTH_I1309	0.577	1	191.833	1
BTH_I1310	0.923	0	14.5	1
BTH_I1311	0.638	1	38.5	0
BTH_I1312	1	0	86.8333	0
BTH_I1313	0.574	1	151.333	0
BTH_I1314	0.707	0	56.5	0
BTH_I1315	0.847	0	174.167	0
BTH_I1316	0.845	0	35.8333	0
BTH_I1317	0.922	0	72	1
BTH_I1318	1	0	19.3333	1
BTH_I1319	0.573	0	10.5	0
BTH_I1320	0.922	0	28.8333	0
BTH_I1321	1	0	59.5	1
BTH_I1322	1	0	61.5	0
BTH_I1323	1	0	28.5	0
BTH_I1324	1	0	35.8333	0
BTH_I1325	1	0	23.8333	0
BTH_I1326	1	0	57.8333	0
BTH_I1327	1	0	94.6667	1
BTH_I1328	1	0	136.167	1
BTH_I1329	1	0	75.5	1
BTH_I1330	0.923	0	70.6667	1
BTH_I1331	1	0	166.667	1
BTH_I1332	1	0	47	1
BTH_I1333	1	0	27.1667	1
BTH_I1334	1	0	10.1667	0
BTH_I1335	1	0	44.3333	0
BTH_I1336	1	0	62	0
BTH_I1337	1	0	117.167	0
BTH_I1338	1	0	371.5	1
BTH_I1339	1	0	13.1667	1
BTH_I1340	0.923	0	49.1667	1
BTH_I1341	0.923	0	34.1667	1
BTH_I1342	1	0	17.3333	1
BTH_I1343	1	0	81.1667	1
BTH_I1344	1	0	7.66667	1
BTH_I1345	1	0	12.5	0
BTH_I1346	1	0	33.3333	1
BTH_I1347	1	0	30.1667	0
BTH_I1348	1	0	27.6667	0
BTH_I1349	1	0	19.1667	0
BTH_I1350	1	0	14.6667	1
BTH_I1351	1	0	14	1
BTH_I1352	1	0	9.33333	1
BTH_I1353	1	0	9	1
BTH_I1354	1	0	11.5	1
BTH_I1355	1	0	11.1667	1
BTH_I1356	1	0	20.8333	1
BTH_I1357	1	0	17.3333	1
BTH_I1358	1	0	15.8333	1
BTH_I1359	1	0	8.66667	1
BTH_I1360	0.703	0	16.1667	1
BTH_I1361	1	0	4.66667	1
BTH_I1362	1	0	17.3333	1
BTH_I1363	0.776	0	27	0
BTH_I1364	1	0	54.8333	1
BTH_I1365	1	0	501.833	1
BTH_I1366	0.923	0	207.667	1
BTH_I1367	1	0	483.167	1
BTH_I1368	1	0	160.5	1
BTH_I1369	1	0	303	1
BTH_I1371	1	0	410.167	0
BTH_I1372	0.847	0	1449.67	0
BTH_I1373	0.703	0	608.667	0
BTH_I1374	1	0	59.8333	0
BTH_I1375	1	0	66	0
BTH_I1376	0.706	0	72.1667	0
BTH_I1377	0.922	0	44.8333	0
BTH_I1378	1	0	36.1667	0
BTH_I1379	0.511	1	175	1
BTH_I1380	0.923	0	91	1
BTH_I1381	1	0	9.83333	1
BTH_I1382	1	0	15.3333	1
BTH_I1383	1	0	13	1
BTH_I1384	1	0	31.8333	1
BTH_I1385	1	0	135.833	0
BTH_I1386	1	0	174.167	0
BTH_I1387	0.922	0	812.333	0
BTH_I1388	1	0	428	1
BTH_I1389	1	0	44.6667	1
BTH_I1390	0.923	0	343.833	0
BTH_I1391	1	0	36.5	1
BTH_I1392	1	0	20.1667	1
BTH_I1393	1	0	76.8333	0
BTH_I1394	1	0	320.333	1
BTH_I1395	1	0	259.167	1
BTH_I1396	1	0	147.833	1
BTH_I1397	1	0	570.333	1
BTH_I1398	1	0	155.833	1
BTH_I1399	1	0	16	0
BTH_I1400	1	0	12	0
BTH_I1401	1	0	17.6667	0
BTH_I1402	0.922	0	103.333	0
BTH_I1403	1	0	1274.5	0
BTH_I1404	1	0	36.8333	1
BTH_I1405	1	0	23.3333	0
BTH_I1406	1	0	14	1
BTH_I1407	1	0	7.66667	0
BTH_I1408	1	0	22.3333	1
BTH_I1409	1	0	28.6667	1
BTH_I1410	1	0	13.3333	1
BTH_I1411	1	0	25.1667	1
BTH_I1412	0.923	0	8.16667	1
BTH_I1413	1	0	3.5	1
BTH_I1414	1	0	4.5	1
BTH_I1415	0.847	0	2.5	1
BTH_I1416	1	0	5.5	0
BTH_I1417	1	0	67.8333	0
BTH_I1418	1	0	31	0
BTH_I1419	1	0	238.167	1
BTH_I1420	0.922	0	28	1
BTH_I1421	1	0	1138	1
BTH_I1422	1	0	36	0
BTH_I1423	1	0	5.66667	1
BTH_I1424	1	0	15.6667	0
BTH_I1425	1	0	15.8333	0
BTH_I1426	1	0	21.5	0
BTH_I1427	1	0	8.5	0
BTH_I1428	0.92	0	18.3333	0
BTH_I1429	1	0	27	0
BTH_I1430	1	0	70.8333	1
BTH_I1431	1	0	38.6667	1
BTH_I1432	1	0	51.6667	1
BTH_I1433	1	0	43.3333	1
BTH_I1434	1	0	353	1
BTH_I1435	1	0	10.6667	1
BTH_I1436	1	0	22	0
BTH_I1437	1	0	83	1
BTH_I1438	1	0	13.6667	1
BTH_I1439	1	0	80.8333	0
BTH_I1440	1	0	71.1667	0
BTH_I1441	1	0	51.1667	0
BTH_I1442	1	0	615.667	0
BTH_I1443	1	0	446.833	1
BTH_I1444	0.923	0	198	1
BTH_I1445	1	0	53.6667	1
BTH_I1446	1	0	64.6667	1
BTH_I1447	1	0	124.167	1
BTH_I1448	1	0	61.5	1
BTH_I1449	1	0	126.167	1
BTH_I1450	1	0	74.1667	0
BTH_I1451	1	0	54	0
BTH_I1452	1	0	49.8333	0
BTH_I1453	1	0	106.167	0
BTH_I1454	1	0	77.6667	0
BTH_I1455	1	0	64.8333	1
BTH_I1456	1	0	78.3333	1
BTH_I1457	0.283	1	7192.33	1
BTH_I1458	0.394	1	5350.83	1
BTH_I1459	1	0	35.3333	0
BTH_I1460	0.922	0	1465.5	1
BTH_I1461	1	0	14.8333	1
BTH_I1462	1	0	342.667	1
BTH_I1463	0.393	1	146.333	1
BTH_I1464	1	0	42.1667	1
BTH_I1465	0.847	0	68.8333	1
BTH_I1466	0.705	0	24.8333	1
BTH_I1467	0.922	0	29.3333	1
BTH_I1468	1	0	30.8333	0
BTH_I1469	0.847	0	160.333	1
BTH_I1470	0.846	0	308.167	1
BTH_I1471	0.923	0	202.167	1
BTH_I1472	1	0	101.167	1
BTH_I1473	0.776	0	172.5	1
BTH_I1474	0.776	0	103.333	1
BTH_I1475	1	0	134.5	1
BTH_I1476	1	0	96.8333	1
BTH_I1477	1	0	204.5	1
BTH_I1478	1	0	158.333	1
BTH_I1479	0.922	0	70	1
BTH_I1480	0.923	0	175.667	1
BTH_I1481	1	0	63.1667	1
BTH_I1482	0.848	0	353.833	1
BTH_I1483	1	0	80.3333	1
BTH_I1484	1	0	34.6667	0
BTH_I1485	0.775	0	20.8333	0
BTH_I1486	1	0	15.6667	0
BTH_I1487	0.922	0	19.8333	0
BTH_I1488	1	0	21.5	0
BTH_I1489	0.848	1	79	1
BTH_I1490	0.775	1	45	1
BTH_I1491	1	0	33.8333	1
BTH_I1492	0.39	1	4.5	1
BTH_I1493	1	0	17.8333	0
BTH_I1494	1	0	7.5	0
BTH_I1495	1	0	8.83333	0
BTH_I1496	0.848	0	11.1667	0
BTH_I1497	0.923	0	4.66667	0
BTH_I1498	0.923	0	25.5	0
BTH_I1499	0.923	0	13.3333	0
BTH_I1500	1	0	6.33333	0
BTH_I1501	1	0	12	0
BTH_I1502	1	0	10.1667	0
BTH_I1503	1	0	6.5	0
BTH_I1504	1	0	23.6667	0
BTH_I1505	1	0	50.5	1
BTH_I1506	0.922	0	86.5	0
BTH_I1507	0.848	0	86.3333	0
BTH_I1508	1	0	137.167	0
BTH_I1509	0.923	0	228	0
BTH_I1510	1	0	32	1
BTH_I1511	1	0	79.8333	1
BTH_I1512	0.776	0	38.3333	1
BTH_I1513	0.776	0	24.6667	0
BTH_I1515	1	0	32	1
BTH_I1516	1	0	11.3333	0
BTH_I1517	1	0	14	1
BTH_I1518	1	0	17.3333	1
BTH_I1519	1	0	30.1667	0
BTH_I1520	1	0	40.8333	1
BTH_I1521	0.922	0	51.3333	1
BTH_I1522	0.848	0	96.3333	0
BTH_I1523	1	0	9.33333	0
BTH_I1524	1	0	26	1
BTH_I1525	1	0	13.1667	0
BTH_I1526	0.773	0	21.1667	0
BTH_I1527	1	0	69.1667	1
BTH_I1528	1	0	24.6667	0
BTH_I1529	0.637	1	129	0
BTH_I1530	0.704	0	317.5	0
BTH_I1531	0.923	0	114	0
BTH_I1532	1	0	54.8333	0
BTH_I1533	1	0	74.3333	0
BTH_I1534	1	0	96.8333	0
BTH_I1535	1	0	61.5	1
BTH_I1536	1	0	105.333	0
BTH_I1537	1	0	79.5	0
BTH_I1538	1	0	44.3333	1
BTH_I1540	0.922	0	252	1
BTH_I1541	0.635	1	60.1667	0
BTH_I1542	0.571	1	24.8333	0
BTH_I1543	0.637	1	45.3333	0
BTH_I1544	1	0	25.5	0
BTH_I1545	1	0	20.3333	0
BTH_I1546	0.846	0	10.5	1
BTH_I1547	1	0	18.1667	0
BTH_I1548	1	0	22.1667	0
BTH_I1549	1	0	13.8333	0
BTH_I1550	1	0	63.1667	0
BTH_I1551	0.923	0	41.1667	0
BTH_I1552	0.848	0	201.833	0
BTH_I1553	1	0	320.333	1
BTH_I1554	1	0	473.667	1
BTH_I1555	1	0	126	1
BTH_I1556	1	0	155.167	1
BTH_I1557	1	0	17.1667	0
BTH_I1558	1	0	32.1667	0
BTH_I1559	0.922	0	37.5	0
BTH_I1560	0.396	1	83.3333	0
BTH_I1561	0.704	0	92.8333	1
BTH_I1562	0.449	1	62.6667	1
BTH_I1563	1	0	20.3333	1
BTH_I1564	1	0	177.333	0
BTH_I1565	0.044	1	149.333	1
BTH_I1568	1	0	93	1
BTH_I1569	0.923	0	395.167	1
BTH_I1570	0.922	0	214.333	1
BTH_I1571	0.773	1	176.5	1
BTH_I1572	1	0	5.5	1
BTH_I1573	0.922	0	26.3333	0
BTH_I1574	1	0	30.5	1
BTH_I1575	1	0	138.5	0
BTH_I1576	1	0	11.1667	0
BTH_I1577	1	0	11.5	0
BTH_I1578	1	0	162.833	1
BTH_I1579	1	0	51	0
BTH_I1580	1	0	26.5	0
BTH_I1582	1	0	30.3333	0
BTH_I1583	0.923	0	7.83333	0
BTH_I1584	0.922	0	26.3333	0
BTH_I1585	0.922	0	50.5	1
BTH_I1586	0.183	1	68.8333	1
BTH_I1587	0.922	1	518.833	1
BTH_I1588	0.576	1	60.5	1
BTH_I1591	0.922	0	308	1
BTH_I1592	0.923	0	2733	0
BTH_I1593	1	0	791.5	0
BTH_I1594	1	0	31725.5	1
BTH_I1595	0.849	0	31	1
BTH_I1596	1	0	27.8333	0
BTH_I1597	1	0	14.5	1
BTH_I1598	1	0	10.3333	1
BTH_I1599	1	0	7.16667	1
BTH_I1600	1	0	7.66667	1
BTH_I1601	1	0	271.333	0
BTH_I1603	1	0	7.83333	1
BTH_I1604	0.704	1	135.667	0
BTH_I1605	0.922	0	59.5	0
BTH_I1606	0.775	0	11	1
BTH_I1607	1	0	3.16667	1
BTH_I1608	0.922	0	45.3333	0
BTH_I1609	1	0	23.8333	0
BTH_I1610	1	0	15.3333	0
BTH_I1611	1	0	31.6667	0
BTH_I1612	1	0	98.5	0
BTH_I1613	0.923	0	25.6667	0
BTH_I1614	1	0	141.833	0
BTH_I1615	1	0	11	0
BTH_I1616	1	0	36.8333	1
BTH_I1617	1	0	93	1
BTH_I1618	1	0	33	1
BTH_I1619	1	0	7.33333	0
BTH_I1620	1	0	95.6667	1
BTH_I1621	1	0	35.5	0
BTH_I1622	1	0	34.8333	0
BTH_I1623	1	0	11.6667	0
BTH_I1624	1	0	61.3333	0
BTH_I1625	1	0	14.3333	1
BTH_I1626	1	0	532.667	1
BTH_I1627	1	0	13.6667	0
BTH_I1629	1	0	47.8333	0
BTH_I1630	0.571	1	226.667	0
BTH_I1631	1	0	3725.33	0
BTH_I1632	0.182	1	105.5	1
BTH_I1633	1	1	641.333	1
BTH_I1634	0.774	0	77.8333	1
BTH_I1635	0.846	0	30.6667	1
BTH_I1636	1	0	23	1
BTH_I1637	0.182	1	232	1
BTH_I1638	0.45	1	343.333	1
BTH_I1639	0.923	0	60.3333	1
BTH_I1640	1	0	58.1667	1
BTH_I1641	0.705	1	59.3333	1
BTH_I1642	1	1	71.1667	1
BTH_I1643	0.704	0	38.1667	1
BTH_I1644	0.847	0	69.6667	1
BTH_I1645	0.848	0	46.8333	1
BTH_I1646	0.922	0	61.3333	1
BTH_I1647	1	0	69.1667	0
BTH_I1648	1	0	60	1
BTH_I1649	0.922	0	16.3333	0
BTH_I1650	1	0	19	1
BTH_I1651	1	0	21.1667	1
BTH_I1652	1	0	16.5	1
BTH_I1653	0.703	1	234.5	1
BTH_I1654	0.775	1	113.167	1
BTH_I1655	1	0	128.167	1
BTH_I1656	1	0	143	0
BTH_I1657	1	0	351.833	1
BTH_I1658	1	0	24.1667	1
BTH_I1659	1	0	119.5	0
BTH_I1660	1	0	54.1667	0
BTH_I1661	0.182	1	379.167	1
BTH_I1662	0.283	1	61.3333	1
BTH_I1663	0.135	1	97.8333	1
BTH_I1664	0.183	1	112.833	1
BTH_I1665	1	0	18.8333	1
BTH_I1666	0.923	0	200.5	1
BTH_I1667	0.922	0	18.1667	0
BTH_I1668	0.775	0	41.1667	0
BTH_I1669	1	0	61.5	0
BTH_I1670	0.572	0	53.1667	1
BTH_I1671	0.848	0	22.8333	0
BTH_I1672	0.847	0	57.1667	0
BTH_I1673	0.922	0	85.1667	1
BTH_I1674	0.135	0	41.5	0
BTH_I1675	1	0	11.8333	0
BTH_I1676	1	0	11.1667	1
BTH_I1677	1	0	21	1
BTH_I1678	1	0	26	0
BTH_I1679	1	0	244.5	1
BTH_I1680	0.337	1	141	1
BTH_I1681	1	0	26.8333	0
BTH_I1682	1	0	13.8333	0
BTH_I1683	1	0	44.3333	1
BTH_I1684	1	0	62.6667	1
BTH_I1685	0.775	0	31.5	0
BTH_I1686	1	0	6.83333	0
BTH_I1687	1	0	9.83333	0
BTH_I1688	1	0	11.8333	1
BTH_I1689	0.923	0	50.3333	0
BTH_I1690	1	0	6.5	0
BTH_I1691	0.848	0	6.16667	0
BTH_I1692	1	0	15	0
BTH_I1693	1	0	52.8333	0
BTH_I1696	0.572	1	313.167	0
BTH_I1697	1	0	41.8333	1
BTH_I1698	1	0	43.1667	1
BTH_I1699	1	1	27.5	1
BTH_I1700	1	0	11.5	1
BTH_I1701	1	0	12.5	1
BTH_I1702	1	0	39.1667	0
BTH_I1703	1	0	99.5	0
BTH_I1704	0.922	0	27.6667	0
BTH_I1705	1	0	9.83333	0
BTH_I1706	0.923	0	49	0
BTH_I1707	0.637	0	34.5	0
BTH_I1708	0.922	0	630.333	1
BTH_I1709	1	0	42.3333	1
BTH_I1710	1	0	51.3333	1
BTH_I1711	0.922	0	104.833	1
BTH_I1712	1	0	14.1667	0
BTH_I1713	0.922	0	13.3333	0
BTH_I1714	0.922	0	95	1
BTH_I1715	0.512	1	1052.67	1
BTH_I1716	0.396	1	76.5	1
BTH_I1717	0.511	1	65.8333	1
BTH_I1718	0.232	1	37.8333	1
BTH_I1719	0.133	1	34.1667	1
BTH_I1720	0.231	1	874.333	1
BTH_I1721	0.453	1	245.667	1
BTH_I1722	1	0	2.33333	1
BTH_I1723	0.773	0	467.167	1
BTH_I1724	0.922	0	182.167	1
BTH_I1725	1	0	214.833	1
BTH_I1726	1	0	58.8333	1
BTH_I1727	1	0	29.8333	1
BTH_I1728	0.847	0	82.3333	1
BTH_I1729	0.393	1	72.5	1
BTH_I1730	0.575	0	108.333	1
BTH_I1731	0.182	1	151.5	1
BTH_I1732	1	0	72.1667	1
BTH_I1733	0.847	1	20.6667	1
BTH_I1734	0.394	0	22.3333	1
BTH_I1735	1	0	17.3333	1
BTH_I1736	1	0	60.3333	0
BTH_I1737	0.454	1	340.667	0
BTH_I1738	1	0	15.5	0
BTH_I1739	0.777	0	36	1
BTH_I1740	0.043	1	808.833	1
BTH_I1744	1	0	233.833	0
BTH_I1745	0.923	0	14	0
BTH_I1746	1	0	7.83333	0
BTH_I1747	1	0	14.6667	1
BTH_I1748	1	0	95	1
BTH_I1749	0.923	0	29	0
BTH_I1750	1	0	48	0
BTH_I1751	1	0	43.5	0
BTH_I1752	0.847	0	27.5	1
BTH_I1753	1	0	22.3333	1
BTH_I1754	1	0	70.5	1
BTH_I1755	1	0	164.667	0
BTH_I1756	1	0	43	0
BTH_I1757	0.847	0	103.5	1
BTH_I1758	1	0	21.8333	1
BTH_I1759	1	0	30.6667	1
BTH_I1760	1	0	8.5	0
BTH_I1761	1	0	11	0
BTH_I1762	1	0	26	0
BTH_I1763	0.922	0	79.1667	0
BTH_I1764	1	0	24.3333	1
BTH_I1765	1	0	16	0
BTH_I1766	1	0	196.667	1
BTH_I1767	1	0	221	1
BTH_I1768	1	0	22.5	1
BTH_I1769	1	0	15.5	1
BTH_I1770	1	0	50.3333	1
BTH_I1771	1	0	28.8333	1
BTH_I1772	1	0	63.8333	1
BTH_I1773	0.923	0	54.6667	1
BTH_I1774	0.923	0	28.5	1
BTH_I1775	0.848	0	39.8333	1
BTH_I1776	0.923	0	37.3333	1
BTH_I1777	1	0	19.5	1
BTH_I1778	1	0	12.3333	1
BTH_I1779	1	0	22	1
BTH_I1780	1	0	12.1667	1
BTH_I1781	1	0	25.8333	0
BTH_I1782	1	0	33.5	1
BTH_I1783	1	0	60.3333	1
BTH_I1784	1	0	25	0
BTH_I1785	0.922	0	96	0
BTH_I1786	0.923	0	94.3333	0
BTH_I1787	1	0	66	0
BTH_I1788	1	0	76.3333	0
BTH_I1789	0.847	0	29.6667	1
BTH_I1790	1	0	29.3333	0
BTH_I1791	1	0	24.5	1
BTH_I1792	0.922	0	16.3333	0
BTH_I1793	0.576	0	7.66667	0
BTH_I1794	0.396	0	8.16667	0
BTH_I1795	0.847	0	3.16667	0
BTH_I1796	0.575	0	7.16667	0
BTH_I1797	0.64	0	18.1667	0
BTH_I1798	1	0	9.16667	0
BTH_I1799	1	0	11.6667	1
BTH_I1800	1	0	133.833	1
BTH_I1801	1	0	42.8333	1
BTH_I1802	1	0	22.6667	0
BTH_I1803	0.923	0	15.6667	1
BTH_I1804	1	0	13.8333	1
BTH_I1805	0.846	0	10.1667	1
BTH_I1806	1	0	22.5	1
BTH_I1807	1	0	6.33333	1
BTH_I1808	0.923	0	12.8333	0
BTH_I1809	1	0	32.6667	0
BTH_I1810	1	0	11.5	0
BTH_I1811	1	0	2.83333	0
BTH_I1812	0.923	0	13.6667	0
BTH_I1813	0.922	0	15.3333	0
BTH_I1814	0.923	0	20.5	0
BTH_I1815	1	0	9.16667	1
BTH_I1816	1	0	36.5	1
BTH_I1817	1	0	157.333	1
BTH_I1818	1	0	32.1667	1
BTH_I1819	1	0	17.1667	1
BTH_I1820	0.846	0	47.6667	1
BTH_I1821	1	0	160	1
BTH_I1822	1	0	183.167	1
BTH_I1823	1	0	66.3333	1
BTH_I1824	1	0	39.5	1
BTH_I1825	1	0	43.3333	1
BTH_I1826	1	0	69.1667	1
BTH_I1827	1	0	9	1
BTH_I1828	1	0	49.8333	1
BTH_I1829	1	0	48.8333	1
BTH_I1830	1	0	558	0
BTH_I1832	1	0	16.8333	0
BTH_I1833	1	0	7.5	1
BTH_I1834	1	0	3.5	1
BTH_I1835	1	0	9	1
BTH_I1836	0.847	0	120.667	0
BTH_I1837	1	0	215.5	0
BTH_I1838	0.922	0	32.1667	1
BTH_I1839	1	0	117.5	1
BTH_I1840	1	0	53.3333	1
BTH_I1841	1	0	28	1
BTH_I1842	1	0	29.5	1
BTH_I1843	1	0	73	0
BTH_I1844	0.509	1	255.667	1
BTH_I1845	1	0	28.1667	1
BTH_I1846	1	0	14.8333	1
BTH_I1847	0.922	0	44.3333	0
BTH_I1848	1	0	78.6667	0
BTH_I1849	0.922	0	11	0
BTH_I1850	1	0	7.66667	0
BTH_I1851	1	0	12.8333	0
BTH_I1852	1	0	2.83333	0
BTH_I1853	1	0	26	0
BTH_I1854	0.923	0	16.8333	0
BTH_I1855	0.923	0	12.1667	0
BTH_I1856	1	0	11.8333	0
BTH_I1858	1	0	90.8333	0
BTH_I1859	1	0	14.6667	1
BTH_I1860	0.848	0	41	0
BTH_I1861	0.337	1	37.6667	0
BTH_I1862	1	0	149.5	0
BTH_I1863	0.923	0	142.833	0
BTH_I1864	0.922	1	83.8333	1
BTH_I1865	0.774	0	42.1667	1
BTH_I1866	0.704	0	28.8333	1
BTH_I1867	1	0	3179.17	0
BTH_I1868	1	0	284.167	1
BTH_I1869	1	0	100.5	0
BTH_I1870	1	0	97.1667	1
BTH_I1871	1	0	38.3333	1
BTH_I1872	1	0	56.5	1
BTH_I1873	0.92	0	132.833	1
BTH_I1874	1	1	221.667	1
BTH_I1875	0.339	1	215.667	1
BTH_I1876	0.704	1	72.1667	1
BTH_I1877	0.703	1	68.1667	1
BTH_I1878	0.703	1	38.8333	1
BTH_I1879	0.846	1	18.5	1
BTH_I1880	0.773	0	71.3333	1
BTH_I1881	1	0	30	1
BTH_I1882	1	0	67.3333	0
BTH_I1883	0.135	1	67.6667	0
BTH_I1884	0.285	0	83.6667	0
BTH_I1885	0.922	0	10.5	0
BTH_I1886	1	0	10	0
BTH_I1887	0.448	1	45.5	1
BTH_I1888	0.508	0	36.3333	1
BTH_I1889	0.847	0	20.8333	1
BTH_I1890	0.922	0	5.33333	1
BTH_I1891	1	0	17.1667	1
BTH_I1892	0.231	1	533.833	1
BTH_I1893	0.922	1	81	1
BTH_I1894	0.184	0	133.333	1
BTH_I1895	0.635	0	38.8333	1
BTH_I1896	1	0	20.8333	0
BTH_I1897	0.922	0	94	0
BTH_I1898	1	0	80.1667	0
BTH_I1899	0.922	0	56.3333	1
BTH_I1900	1	0	15.6667	1
BTH_I1901	0.922	0	30.5	1
BTH_I1902	1	0	17.3333	1
BTH_I1903	1	0	113.167	1
BTH_I1904	0.286	0	103.833	1
BTH_I1905	1	0	20.3333	1
BTH_I1906	0.391	0	72.5	1
BTH_I1907	1	0	76.6667	1
BTH_I1908	0.923	0	22	1
BTH_I1909	1	0	57.6667	1
BTH_I1910	1	0	255	0
BTH_I1911	1	0	472.5	1
BTH_I1912	0.922	0	46.1667	0
BTH_I1913	0.846	0	42	0
BTH_I1914	1	0	99	1
BTH_I1915	1	0	31.1667	0
BTH_I1916	1	0	13.5	0
BTH_I1917	1	0	10.5	0
BTH_I1918	1	0	10.1667	1
BTH_I1919	1	0	14.5	1
BTH_I1920	1	0	13	1
BTH_I1921	1	0	6.16667	1
BTH_I1922	1	0	5.83333	1
BTH_I1923	0.847	0	79.3333	1
BTH_I1924	1	0	571.167	0
BTH_I1925	1	0	709	0
BTH_I1926	1	0	86.8333	0
BTH_I1927	1	0	20	0
BTH_I1928	1	0	307.333	0
BTH_I1929	1	0	495.5	1
BTH_I1930	1	0	228.833	0
BTH_I1931	1	0	204.667	0
BTH_I1932	1	0	136.667	1
BTH_I1933	1	0	430.667	1
BTH_I1934	0.774	1	135.167	0
BTH_I1935	0.922	0	25.8333	1
BTH_I1936	0.848	0	29.3333	1
BTH_I1937	0.508	1	32.3333	0
BTH_I1938	0.922	0	152.5	0
BTH_I1939	1	0	672.833	0
BTH_I1940	1	0	166.5	0
BTH_I1941	0.134	1	357	1
BTH_I1942	1	0	64	1
BTH_I1943	0.18	0	312.833	1
BTH_I1944	0.134	1	5.83333	1
BTH_I1945	0.638	1	169	1
BTH_I1947	1	0	17.8333	1
BTH_I1948	1	0	12.6667	1
BTH_I1949	1	0	9	0
BTH_I1950	1	0	26.3333	0
BTH_I1951	1	0	18.8333	0
BTH_I1952	1	0	32.6667	1
BTH_I1953	1	0	18.1667	1
BTH_I1954	1	0	21.8333	1
BTH_I1955	1	0	11.6667	1
BTH_I1956	1	0	30	1
BTH_I1957	1	0	61	1
BTH_I1958	0.923	0	61.5	1
BTH_I1959	0.849	0	32	1
BTH_I1960	0.922	0	57.3333	1
BTH_I1961	0.848	0	12	1
BTH_I1962	1	0	21.1667	1
BTH_I1963	1	0	11.5	1
BTH_I1964	1	0	5	1
BTH_I1965	0.923	0	55.5	1
BTH_I1966	0.923	0	25.6667	1
BTH_I1967	1	0	43.6667	1
BTH_I1968	1	0	47.5	1
BTH_I1969	1	0	62.8333	1
BTH_I1970	1	0	38	1
BTH_I1971	1	0	22.8333	1
BTH_I1972	1	0	49.5	1
BTH_I1973	0.397	0	29.3333	1
BTH_I1974	1	0	29.8333	0
BTH_I1975	1	0	13.3333	1
BTH_I1976	1	0	9.16667	1
BTH_I1977	0.392	1	83.5	0
BTH_I1978	1	0	36.1667	1
BTH_I1979	1	0	63.6667	1
BTH_I1980	1	0	51.3333	1
BTH_I1981	0.923	0	34.3333	1
BTH_I1982	1	0	572.333	1
BTH_I1983	0.922	0	17	0
BTH_I1984	0.044	1	64.1667	1
BTH_I1990	1	0	31.8333	1
BTH_I1991	1	0	12.1667	0
BTH_I1992	1	0	21.3333	1
BTH_I1993	0.922	0	23.3333	1
BTH_I1994	1	0	60.6667	0
BTH_I1995	1	0	8.16667	0
BTH_I1996	1	0	26.1667	1
BTH_I1997	1	0	43.5	1
BTH_I1998	1	0	478.333	0
BTH_I1999	0.923	0	5.33333	0
BTH_I2000	1	0	101.167	0
BTH_I2001	0.181	1	7.5	1
BTH_I2002	0.848	0	25.3333	1
BTH_I2003	0.922	1	16.8333	1
BTH_I2004	1	0	11.1667	1
BTH_I2005	0.922	0	5	0
BTH_I2006	1	1	53	0
BTH_I2007	0.775	0	47.6667	1
BTH_I2008	0.922	0	26	1
BTH_I2009	1	0	38.1667	1
BTH_I2010	1	0	39	0
BTH_I2011	1	0	113.667	1
BTH_I2012	0.923	0	37.5	0
BTH_I2013	0.846	0	15.8333	0
BTH_I2014	0.509	1	59	0
BTH_I2015	0.848	0	47.8333	0
BTH_I2016	0.572	0	111.167	0
BTH_I2017	1	0	49.5	0
BTH_I2018	1	0	15.1667	1
BTH_I2019	0.708	1	74	1
BTH_I2020	0.773	0	45.1667	1
BTH_I2021	1	0	42.6667	1
BTH_I2022	0	1	61.1667	1
BTH_I2023	0.848	0	50.6667	1
BTH_I2024	1	0	20.1667	0
BTH_I2025	1	0	30.8333	0
BTH_I2026	0.637	0	313.833	0
BTH_I2027	0.044	1	180.667	1
BTH_I2028	0.135	1	105	1
BTH_I2029	0.087	1	79.6667	1
BTH_I2030	0.088	1	103	1
BTH_I2031	0.282	1	71.6667	1
BTH_I2032	0.133	1	35.3333	1
BTH_I2033	0.391	1	61.3333	1
BTH_I2034	0.638	0	144.833	1
[truncated: 1,277 more rows]

## Sheet: 5_NC_011916
Caulobacter crescentus NA1000
Synonym	Fitness	Binary essentiality	Expressiveness	Strand	CC01
CCNA_00001	1	0	55.3	1	0.942
CCNA_00002	1	0	104.7	1	0.955
CCNA_00003	0.385	1	115.5	1	0.531
CCNA_00004	0.171	1	34.7	1	0.673
CCNA_00005	0.308	1	46.5	1	0.697
CCNA_00006	0.88	0	57.5	1	0.942
CCNA_00007	0.204	0	630	1	0.536
CCNA_00008	0.081	1	205	1	0.362
CCNA_00009	0.939	0	3.9	0	0.907
CCNA_00010	0.204	1	185	1	0.743
CCNA_00011	0.666	0	82	1	0.83
CCNA_00012	0.88	0	24	1	0.91
CCNA_00013	1	0	107.7	1	0.759
CCNA_00014	0.939	0	15	0	0.885
CCNA_00015	0.939	0	77.9	0	0.927
CCNA_00016	0.939	0	8.1	0	0.892
CCNA_00017	0.939	0	21.2	0	0.831
CCNA_00018	1	0	36.5	0	0.909
CCNA_00019	1	0	9.4	1	0.877
CCNA_00020	1	0	259.9	0	0.886
CCNA_00021	1	0	109.9	0	0.931
CCNA_00022	1	0	4	0	0.93
CCNA_00023	1	0	92.3	1	0.884
CCNA_00024	1	0	6.6	1	0.848
CCNA_00025	1	0	37.2	0	0.934
CCNA_00026	1	0	110.8	0	0.926
CCNA_00027	0.939	0	27.4	0	0.938
CCNA_00028	1	0	216.1	0	0.929
CCNA_00029	1	0	5.1	1	0.938
CCNA_00030	1	0	8.1	1	0.904
CCNA_00031	1	0	36.1	0	0.918
CCNA_00032	1	0	536.5	0	0.883
CCNA_00033	0.467	1	413.6	0	0.603
CCNA_00034	0.14	1	675.8	0	0.286
CCNA_00035	0.939	0	50.8	0	0.894
CCNA_00036	0.665	0	36	0	0.83
CCNA_00037	1	0	62.2	0	0.928
CCNA_00038	1	0	26.1	0	0.926
CCNA_00039	1	0	9.6	0	0.852
CCNA_00040	1	0	96.3	0	0.956
CCNA_00041	0.081	0	316.6	0	0.539
CCNA_00042	0.88	0	3830.8	0	0.745
CCNA_00043	0.053	1	704.1	0	0.667
CCNA_00044	0.767	0	4184.2	0	0.795
CCNA_00045	0.237	1	766.4	1	0.213
CCNA_00046	1	0	42.1	0	0.926
CCNA_00047	0.823	0	30.2	0	0.931
CCNA_00048	0.026	1	652.1	0	0.566
CCNA_00049	1	0	12.2	0	0.941
CCNA_00050	0.346	1	40	0	0.423
CCNA_00051	1	0	98.5	0	0.85
CCNA_00052	0.204	1	420.3	0	0.698
CCNA_00053	0.939	0	294.4	0	0.928
CCNA_00054	0.939	0	178.6	0	0.935
CCNA_00055	1	0	2324.2	0	0.91
CCNA_00056	0.939	0	17.2	0	0.885
CCNA_00057	0.11	1	6.6	0	0.701
CCNA_00058	1	0	68.3	0	0.885
CCNA_00059	1	0	59.8	0	0.927
CCNA_00060	1	0	53.4	0	0.842
CCNA_00061	1	0	158.1	1	0.948
CCNA_00062	0.081	1	91.2	0	0.469
CCNA_00063	0.308	1	18.4	0	0.683
CCNA_00064	1	0	3.5	0	0.908
CCNA_00065	1	0	75.6	0	0.931
CCNA_00066	1	0	2.2	0	0.9
CCNA_00067	1	0	14.2	0	0.929
CCNA_00068	0.308	1	12	0	0.567
CCNA_00069	0.081	1	37	0	0.705
CCNA_00070	0.272	1	14.1	1	0.407
CCNA_00071	0.556	1	5.8	1	0.513
CCNA_00072	1	0	8.4	1	0.834
CCNA_00073	0.939	0	18.9	1	0.887
CCNA_00074	1	0	67.8	0	0.916
CCNA_00075	1	0	21.5	0	0.898
CCNA_00076	1	0	33.9	0	0.862
CCNA_00077	1	0	60.1	0	0.913
CCNA_00078	1	0	31.4	0	0.941
CCNA_00079	1	0	6.9	0	0.901
CCNA_00080	1	0	17.8	1	0.879
CCNA_00081	1	0	16.2	0	0.92
CCNA_00082	0.556	1	143.8	0	0.49
CCNA_00083	0.939	0	23	0	0.892
CCNA_00084	0.88	0	117.5	1	0.937
CCNA_00085	0.939	0	83.6	1	0.913
CCNA_00086	1	0	141.9	0	0.852
CCNA_00087	0.823	0	9.7	0	0.93
CCNA_00088	0.939	0	44.3	1	0.912
CCNA_00089	1	0	105.4	0	0.91
CCNA_00090	0.88	0	35.6	0	0.913
CCNA_00091	0.939	0	7.8	0	0.931
CCNA_00092	1	0	61.8	0	0.935
CCNA_00093	1	0	15.7	0	0.98
CCNA_00094	0.823	0	336.9	0	0.935
CCNA_00095	1	0	169	0	0.918
CCNA_00096	1	0	5.3	1	0.842
CCNA_00097	1	0	2.1	1	0.893
CCNA_00098	1	0	438.4	0	0.938
CCNA_00099	1	0	10	0	0.896
CCNA_00100	0.308	0	27.2	0	0.445
CCNA_00101	1	0	7.6	0	0.829
CCNA_00102	1	0	56.3	1	0.836
CCNA_00103	0.939	0	19	1	0.91
CCNA_00104	0.822	0	8	0	0.879
CCNA_00105	1	0	26.1	1	0.908
CCNA_00106	0.425	1	9.1	1	0.543
CCNA_00107	0.384	1	128	0	0.742
CCNA_00108	1	0	29.2	0	0.924
CCNA_00109	1	0	118.2	0	0.894
CCNA_00110	1	0	61.2	0	0.944
CCNA_00111	1	0	66.4	1	0.963
CCNA_00112	1	0	6	1	0.909
CCNA_00113	1	0	19.2	1	0.923
CCNA_00114	1	0	22.4	1	0.915
CCNA_00115	1	0	21.6	1	0.918
CCNA_00116	0.14	1	28.4	0	0.483
CCNA_00117	0.204	1	41.3	1	0.339
CCNA_00118	1	0	36.1	1	0.922
CCNA_00119	0.88	0	27.3	1	0.946
CCNA_00120	1	0	14.3	1	0.935
CCNA_00121	1	0	25.9	0	0.931
CCNA_00122	1	0	201.9	0	0.883
CCNA_00123	1	0	8.2	1	0.906
CCNA_00124	1	0	277.2	0	0.923
CCNA_00125	0.939	0	11.3	0	0.917
CCNA_00126	1	0	3.8	0	0.915
CCNA_00127	1	0	172.3	1	0.928
CCNA_00128	0.88	0	103.6	0	0.879
CCNA_00129	1	0	12	0	0.899
CCNA_00130	1	0	66.8	0	0.789
CCNA_00131	1	0	8.4	1	0.88
CCNA_00132	1	0	9.9	1	0.949
CCNA_00133	1	0	242.9	1	0.938
CCNA_00134	1	0	46	1	0.896
CCNA_00135	1	0	17.1	1	0.82
CCNA_00136	1	0	23.2	0	0.898
CCNA_00137	1	0	12.6	0	0.732
CCNA_00138	0.939	0	115.6	1	0.94
CCNA_00139	0.88	0	19.3	0	0.891
CCNA_00140	0.939	0	82.8	0	0.647
CCNA_00141	1	0	14.4	0	0.904
CCNA_00142	1	0	48.1	0	0.877
CCNA_00143	0.823	0	24.7	0	0.872
CCNA_00144	1	0	4.2	0	0.929
CCNA_00145	0.939	0	82.5	0	0.958
CCNA_00146	1	0	6.9	1	0.893
CCNA_00147	1	0	4.5	1	0.852
CCNA_00148	1	0	38.5	1	0.811
CCNA_00149	1	0	14.8	1	0.907
CCNA_00150	1	0	17.7	0	0.896
CCNA_00151	0.939	0	29.7	0	0.878
CCNA_00152	0.881	0	393.8	1	0.913
CCNA_00153	0.14	1	272.5	1	0.72
CCNA_00154	1	0	0.5	0	0.9
CCNA_00155	0.14	1	82.1	1	0.133
CCNA_00156	1	0	52.8	1	0.908
CCNA_00157	1	0	36.6	1	0.947
CCNA_00158	0.88	0	353.7	1	0.9
CCNA_00159	0.026	1	142.8	1	0.418
CCNA_00160	1	0	60.3	1	0.946
CCNA_00161	1	0	544.7	1	0.785
CCNA_00162	1	0	2923.3	1	0.844
CCNA_00163	0.939	0	566.4	1	0.872
CCNA_00164	1	0	129.4	1	0.904
CCNA_00165	1	0	43.1	0	0.938
CCNA_00166	1	0	431.2	0	0.926
CCNA_00167	0.939	0	775.7	1	0.877
CCNA_00168	0.939	0	313.7	1	0.907
CCNA_00169	0.939	0	2.5	1	0.904
CCNA_00170	1	0	13.3	1	0.92
CCNA_00171	1	0	1.2	1	0.855
CCNA_00172	1	0	11.6	1	0.886
CCNA_00173	1	0	3.3	1	0.925
CCNA_00174	0.939	0	14	1	0.876
CCNA_00175	1	0	10.5	1	0.905
CCNA_00176	1	0	5.2	1	0.935
CCNA_00177	1	0	0.4	1	0.869
CCNA_00178	0.939	0	34.8	1	0.9
CCNA_00179	1	0	13.2	1	0.91
CCNA_00180	1	0	63.6	1	0.91
CCNA_00181	1	0	7.9	1	0.849
CCNA_00182	1	0	12.8	1	0.893
CCNA_00183	0.939	0	7.2	0	0.915
CCNA_00184	1	0	0	0	0.918
CCNA_00185	1	0	4	0	0.944
CCNA_00186	0.939	0	4.1	0	0.928
CCNA_00187	1	0	74.9	0	0.924
CCNA_00188	1	0	46.8	0	0.908
CCNA_00189	1	0	12.1	1	0.834
CCNA_00190	0.939	0	30.8	1	0.849
CCNA_00191	0.939	0	7.5	1	0.917
CCNA_00192	1	0	35.9	0	0.939
CCNA_00193	0.823	0	91.3	0	0.901
CCNA_00194	1	0	126.2	0	0.88
CCNA_00195	0.823	0	122.4	0	0.929
CCNA_00196	0.88	0	53.8	0	0.927
CCNA_00197	0.11	1	546.1	0	0.759
CCNA_00198	0.319	0	903.8	0	0.685
CCNA_00199	0.939	0	128.3	1	0.95
CCNA_00200	1	0	33.2	0	0.885
CCNA_00201	1	0	11.3	1	0.869
CCNA_00202	0.939	0	190.2	1	0.948
CCNA_00203	1	0	71.9	1	0.919
CCNA_00204	0.939	0	29.2	0	0.915
CCNA_00205	1	0	42	0	0.935
CCNA_00206	0.939	0	186.7	1	0.923
CCNA_00207	0.939	0	23.8	1	0.955
CCNA_00208	1	0	0	0	0.903
CCNA_00209	1	0	24.9	0	0.853
CCNA_00210	1	0	174	1	0.903
CCNA_00211	0.556	0	51.5	1	0.392
CCNA_00212	0.556	1	45.7	1	0.656
CCNA_00213	1	0	43.2	1	0.916
CCNA_00214	1	0	152.3	1	0.915
CCNA_00215	1	0	2010.1	1	0.913
CCNA_00216	1	0	18.7	0	0.908
CCNA_00217	1	0	17.7	1	0.71
CCNA_00218	1	0	51.9	0	0.937
CCNA_00220	1	0	28.7	1	0.904
CCNA_00221	1	0	12.1	0	0.921
CCNA_00222	0.238	1	40.6	1	0.6
CCNA_00223	1	0	24.6	1	0.927
CCNA_00224	1	0	244.8	0	0.93
CCNA_00225	1	0	95.5	1	0.939
CCNA_00226	1	0	0.6	1	0.854
CCNA_00227	0.939	0	5.8	0	0.9
CCNA_00228	1	0	211.1	0	0.894
CCNA_00229	1	0	62.9	1	0.917
CCNA_00230	0.939	0	57.7	0	0.893
CCNA_00231	0.272	0	10.4	1	0.631
CCNA_00232	1	0	21.9	0	0.946
CCNA_00233	1	0	25.8	1	0.936
CCNA_00234	1	0	17.9	1	0.901
CCNA_00235	1	0	8.8	0	0.908
CCNA_00236	0.939	0	85.5	0	0.92
CCNA_00237	1	0	126.7	1	0.81
CCNA_00238	1	0	70.3	1	0.816
CCNA_00239	0.769	0	164.1	1	0.908
CCNA_00240	0.939	0	236.9	1	0.97
CCNA_00241	0.769	0	357.1	1	0.836
CCNA_00243	1	0	100.3	0	0.855
CCNA_00244	1	0	16.7	1	0.937
CCNA_00245	0.939	0	126.5	1	0.914
CCNA_00246	1	0	33	1	0.89
CCNA_00247	1	0	97	0	0.87
CCNA_00248	1	0	152.9	0	0.911
CCNA_00249	1	0	41.9	1	0.948
CCNA_00250	1	0	48.3	1	0.925
CCNA_00251	0.939	0	14.3	1	0.881
CCNA_00252	0.88	0	67.8	0	0.773
CCNA_00253	0.823	0	229.3	1	0.918
CCNA_00254	0.939	0	17.7	1	0.942
CCNA_00255	1	0	9	0	0.864
CCNA_00256	0.88	0	13.6	0	0.911
CCNA_00257	0.939	0	725.1	0	0.916
CCNA_00259	1	0	67.8	0	0.923
CCNA_00260	1	0	148.7	0	0.945
CCNA_00261	0.11	1	154.3	1	0.468
CCNA_00262	1	0	18.6	1	0.891
CCNA_00263	1	0	806.8	0	0.947
CCNA_00264	1	0	56.7	0	0.956
CCNA_00265	0.939	0	147.4	1	0.784
CCNA_00266	1	0	1.3	0	0.921
CCNA_00267	1	0	21.8	0	0.921
CCNA_00268	0.081	0	38.9	1	0.536
CCNA_00269	0.769	0	166.5	1	0.927
CCNA_00270	1	0	32.1	1	0.891
CCNA_00271	1	0	68.6	1	0.887
CCNA_00272	1	0	50.5	1	0.917
CCNA_00273	0.14	1	177.9	1	0.657
CCNA_00274	1	0	1596.8	1	0.875
CCNA_00275	1	0	27.6	0	0.97
CCNA_00276	1	0	409	0	0.946
CCNA_00277	0.272	1	96.9	1	0.457
CCNA_00278	1	0	137.3	1	0.908
CCNA_00279	1	0	12.3	1	0.917
CCNA_00280	0.823	0	65.3	0	0.934
CCNA_00281	0.356	0	44.6	0	0.886
CCNA_00282	1	0	288.3	1	0.877
CCNA_00283	0.308	1	150.7	0	0.561
CCNA_00284	0.939	0	215.6	0	0.907
CCNA_00285	0.88	0	90.8	0	0.885
CCNA_00286	1	0	40.7	0	0.947
CCNA_00287	1	0	173.4	0	0.92
CCNA_00288	0.939	0	377.1	0	0.927
CCNA_00289	1	0	48.3	0	0.926
CCNA_00290	1	0	761.4	0	0.915
CCNA_00291	0.939	0	88.4	1	0.903
CCNA_00292	1	0	37.9	1	0.844
CCNA_00293	0.88	0	74.6	1	0.876
CCNA_00294	0.939	0	13.7	1	0.9
CCNA_00295	0.467	1	91.6	1	0.657
CCNA_00296	0.88	0	25.6	1	0.957
CCNA_00297	1	0	0.5	0	0.924
CCNA_00298	0.939	0	2.4	0	0.961
CCNA_00299	0.823	0	99.1	1	0.91
CCNA_00300	1	0	11	0	0.915
CCNA_00301	0.939	0	86.7	1	0.937
CCNA_00302	1	0	21.4	1	0.892
CCNA_00303	0.272	1	20.7	0	0.544
CCNA_00304	0.237	1	8.3	0	0.604
CCNA_00305	0.88	0	12.2	0	0.886
CCNA_00306	0.556	1	46.6	0	0.581
CCNA_00307	0.308	1	49.6	0	0.577
CCNA_00308	0.556	1	168.5	1	0.588
CCNA_00309	0.556	1	43.2	0	0.724
CCNA_00310	1	0	18.6	0	0.887
CCNA_00311	0.939	0	73.8	0	0.914
CCNA_00312	1	0	7.3	0	0.901
CCNA_00313	1	0	36.4	0	0.928
CCNA_00314	1	0	107	0	0.912
CCNA_00315	0.822	0	138.5	0	0.954
CCNA_00316	0.88	0	27.1	0	0.884
CCNA_00317	0.081	1	158.7	0	0.635
CCNA_00318	1	0	30.4	1	0.889
CCNA_00319	1	0	12.3	0	0.914
CCNA_00320	0.081	1	228.2	0	0.614
CCNA_00321	0.14	1	4267.5	0	0.713
CCNA_00322	1	0	22.1	1	0.963
CCNA_00323	0.939	0	332.6	1	0.943
CCNA_00324	0.939	0	256.7	0	0.788
CCNA_00326	1	0	91	1	0.889
CCNA_00327	1	0	2.7	0	0.907
CCNA_00328	0.939	0	49.3	1	0.923
CCNA_00329	1	0	22.6	1	0.926
CCNA_00330	1	0	2.1	0	0.899
CCNA_00331	1	0	23.7	1	0.927
CCNA_00332	0.939	0	5.1	1	0.936
CCNA_00333	1	0	7.3	0	0.918
CCNA_00334	0.939	0	0.1	1	0.917
CCNA_00335	1	0	0.1	1	0.961
CCNA_00336	1	0	1.8	1	0.892
CCNA_00337	1	0	34.5	1	0.91
CCNA_00338	1	0	13.1	1	0.933
CCNA_00339	1	0	92.4	1	0.943
CCNA_00340	0.467	1	1814.2	1	0.495
CCNA_00341	0.511	1	301.2	1	0.416
CCNA_00342	0.384	1	466.7	1	0.428
CCNA_00343	0.272	1	186.4	1	0.383
CCNA_00344	1	0	39.8	1	0.913
CCNA_00345	1	0	36.2	0	0.949
CCNA_00346	0.346	0	1012	1	0.476
CCNA_00347	1	0	66.2	1	0.905
CCNA_00348	1	0	100.6	0	0.927
CCNA_00349	1	0	4	0	0.958
CCNA_00350	1	0	111.1	0	0.672
CCNA_00351	0.715	0	28.8	1	0.683
CCNA_00352	0.88	0	94.9	0	0.929
CCNA_00353	1	0	64.8	1	0.923
CCNA_00354	0.556	1	387.3	1	0.668
CCNA_00355	1	0	33.7	1	0.937
CCNA_00356	1	0	18.8	1	0.915
CCNA_00357	1	0	17.6	1	0.926
CCNA_00358	1	0	47.8	0	0.881
CCNA_00359	1	0	7.1	1	0.873
CCNA_00360	1	0	10.5	1	0.878
CCNA_00361	1	0	14.1	0	0.935
CCNA_00362	1	0	103.4	0	0.902
CCNA_00363	1	0	2.7	0	0.922
CCNA_00364	0.556	1	320.6	0	0.505
CCNA_00365	0.556	1	621.3	0	0.667
CCNA_00366	1	0	210.6	1	0.913
CCNA_00367	1	0	56.8	1	0.939
CCNA_00368	1	0	79.2	1	0.943
CCNA_00369	1	0	51.4	1	0.924
CCNA_00370	0.511	1	258.5	0	0.703
CCNA_00371	0.511	1	124	0	0.54
CCNA_00372	0.272	1	298.2	0	0.306
CCNA_00373	0.309	1	194.8	0	0.544
CCNA_00374	1	0	3249.8	0	0.83
CCNA_00375	1	0	1485.4	1	0.919
CCNA_00376	0.939	0	7.5	1	0.878
CCNA_00377	0.769	0	22.5	0	0.875
CCNA_00378	1	0	50.8	0	0.929
CCNA_00379	0.511	1	47.7	0	0.656
CCNA_00380	0.556	1	63.7	0	0.67
CCNA_00381	1	0	4.9	1	0.882
CCNA_00382	0.556	1	95.5	0	0.465
CCNA_00383	0.823	0	24.4	0	0.943
CCNA_00384	1	0	24.8	1	0.913
CCNA_00385	1	0	30.5	1	0.96
CCNA_00386	0.939	0	15.8	0	0.944
CCNA_00387	1	0	1.5	1	0.898
CCNA_00388	1	0	29.6	0	0.874
CCNA_00389	0.715	0	13.7	0	0.943
CCNA_00390	0.467	1	20.4	1	0.779
CCNA_00391	1	0	9.9	1	0.903
CCNA_00392	1	0	74.2	1	0.92
CCNA_00393	1	0	4.1	0	0.878
CCNA_00394	1	0	185.2	0	0.939
CCNA_00395	1	0	16.4	1	0.905
CCNA_00396	1	0	10.4	0	0.91
CCNA_00397	1	0	8.4	1	0.883
CCNA_00398	1	0	104.4	0	0.898
CCNA_00399	1	0	73.7	1	0.933
CCNA_00400	1	0	136.8	1	0.942
CCNA_00401	1	0	3	1	0.921
CCNA_00402	1	0	60.5	1	0.887
CCNA_00403	1	0	141.1	1	0.933
CCNA_00404	1	0	22.2	1	0.92
CCNA_00405	1	0	13.7	1	0.928
CCNA_00406	0.939	0	14.7	0	0.938
CCNA_00407	1	0	9.3	1	0.938
CCNA_00408	1	0	12.5	0	0.895
CCNA_00409	1	0	127.4	1	0.878
CCNA_00410	1	0	13.8	1	0.858
CCNA_00411	0.939	0	71	1	0.907
CCNA_00412	1	0	27.7	1	0.92
CCNA_00413	0.616	0	78.9	1	0.886
CCNA_00414	1	0	30.1	1	0.91
CCNA_00415	1	0	252.7	0	0.893
CCNA_00416	0.939	0	29.5	0	0.944
CCNA_00417	1	0	76.4	0	0.884
CCNA_00419	1	0	13.4	1	0.934
CCNA_00420	0.939	0	6	0	0.876
CCNA_00421	0.308	1	5.2	0	0.612
CCNA_00422	1	0	22.6	0	0.903
CCNA_00423	1	0	14	1	0.936
CCNA_00424	1	0	81	1	0.949
CCNA_00425	1	0	396.2	0	0.775
CCNA_00426	1	0	55	1	0.935
CCNA_00427	1	0	140.7	1	0.857
CCNA_00428	1	0	433.7	1	0.898
CCNA_00429	1	0	36.6	1	0.944
CCNA_00430	1	0	1.4	0	0.885
CCNA_00431	1	0	4.4	1	0.917
CCNA_00432	1	0	7.1	0	0.906
CCNA_00433	1	0	1	1	0.924
CCNA_00434	0.939	0	0	1	0.883
CCNA_00435	0.88	0	7.1	1	0.963
CCNA_00436	1	0	18.8	1	0.93
CCNA_00437	1	0	23.1	1	0.909
CCNA_00438	1	0	204.4	0	0.898
CCNA_00439	1	0	802.3	1	0.905
CCNA_00440	0.939	0	257.9	1	0.921
CCNA_00441	1	0	87.9	1	0.928
CCNA_00442	0.939	0	152.6	1	0.907
CCNA_00443	1	0	58.3	1	0.942
CCNA_00444	1	0	156.5	1	0.905
CCNA_00445	1	0	265	1	0.928
CCNA_00446	1	0	588.4	1	0.927
CCNA_00447	1	0	88.8	1	0.843
CCNA_00448	0.939	0	107	1	0.89
CCNA_00449	1	0	145.4	1	0.924
CCNA_00450	1	0	481.6	1	0.947
CCNA_00451	0.939	0	31.8	1	0.916
CCNA_00452	0.88	0	9	0	0.932
CCNA_00453	1	0	8.5	0	0.926
CCNA_00454	0.939	0	83.1	0	0.932
CCNA_00455	1	0	10.2	1	0.942
CCNA_00456	1	0	35.3	1	0.94
CCNA_00457	0.824	0	2.8	1	0.936
CCNA_00458	0.939	0	12.9	1	0.95
CCNA_00459	0.939	0	58.2	1	0.736
CCNA_00460	1	0	33.6	1	0.959
CCNA_00464	1	0	155.6	1	0.91
CCNA_00465	0.511	1	2170.6	1	0.576
CCNA_00466	0.556	1	2071.1	1	0.491
CCNA_00467	0.425	1	695.8	1	0.652
CCNA_00468	1	0	129.6	0	0.949
CCNA_00469	0.511	0	1271.8	0	0.534
CCNA_00470	1	0	127	0	0.885
CCNA_00471	1	0	206.6	0	0.971
CCNA_00472	1	0	299.7	0	0.961
CCNA_00473	1	0	12.1	0	0.927
CCNA_00474	0.939	0	6.8	0	0.931
CCNA_00475	1	0	0.4	0	0.924
CCNA_00476	1	0	1	0	0.931
CCNA_00477	1	0	1.3	0	0.948
CCNA_00478	1	0	9	0	0.894
CCNA_00479	1	0	3.1	1	0.955
CCNA_00480	1	0	4.6	0	0.92
CCNA_00481	0.939	0	25.6	1	0.928
CCNA_00482	0.939	0	10.6	1	0.926
CCNA_00483	1	0	278.1	0	0.881
CCNA_00484	1	0	41.3	0	0.915
CCNA_00485	0.769	0	19.2	0	0.912
CCNA_00486	1	0	1.3	1	0.94
CCNA_00487	0.939	0	21	1	0.912
CCNA_00488	0.822	0	38.2	0	0.925
CCNA_00489	0.823	0	142.3	0	0.93
CCNA_00490	1	0	39.6	1	0.949
CCNA_00491	0.568	0	15.5	0	0.872
CCNA_00492	0.081	1	68.9	1	0.437
CCNA_00493	1	0	68.1	1	0.918
CCNA_00494	0.467	1	54.3	1	0.671
CCNA_00495	0.939	0	195.8	1	0.857
CCNA_00496	0.026	1	992.7	1	0.579
CCNA_00497	1	0	18.8	1	0.891
CCNA_00498	1	0	27.5	0	0.944
CCNA_00499	1	0	16.7	0	0.918
CCNA_00500	0.556	1	20.4	0	0.629
CCNA_00501	0.556	1	17.3	0	0.489
CCNA_00502	0.556	1	102	1	0.436
CCNA_00503	1	0	10.5	1	0.941
CCNA_00504	0.88	0	62.1	0	0.919
CCNA_00505	0.939	0	2345.5	1	0.937
CCNA_00506	0.88	0	378.2	1	0.954
CCNA_00507	1	0	1725.8	1	0.925
CCNA_00508	1	0	8.6	0	0.906
CCNA_00509	1	0	0.9	0	0.914
CCNA_00510	1	0	5	0	0.901
CCNA_00511	1	0	8.4	0	0.926
CCNA_00512	0.824	0	401.7	0	0.908
CCNA_00514	1	0	9	1	0.896
CCNA_00515	0.88	0	90.1	1	0.912
CCNA_00516	1	0	11.7	0	0.932
CCNA_00517	0.053	1	5	0	0.67
CCNA_00518	0.715	0	340.4	0	0.838
CCNA_00519	1	0	21.3	0	0.897
CCNA_00520	0.081	1	19	0	0.41
CCNA_00521	0.939	0	18.2	0	0.826
CCNA_00522	1	0	57.3	0	0.897
CCNA_00523	0.939	0	35.6	0	0.928
CCNA_00524	0.511	1	30.3	0	0.648
CCNA_00525	0.204	1	34.3	0	0.731
CCNA_00526	1	0	80.4	1	0.905
CCNA_00527	1	0	233.5	1	0.948
CCNA_00528	0.88	0	4.2	1	0.863
CCNA_00529	1	0	2.2	1	0.883
CCNA_00530	0.11	1	460.7	1	0.216
CCNA_00531	0.053	1	16389.3	1	0.248
CCNA_00532	1	0	17.4	1	0.911
CCNA_00533	0.939	0	22.5	0	0.958
CCNA_00534	1	0	9.2	1	0.946
CCNA_00535	1	0	400.6	1	0.914
CCNA_00536	0.026	1	358.9	1	0.252
CCNA_00537	0.053	1	553.3	1	0.498
CCNA_00538	0.939	0	60.6	1	0.923
CCNA_00539	1	0	1.7	0	0.951
CCNA_00540	0.822	0	38.2	0	0.904
CCNA_00541	1	0	5.8	1	0.899
CCNA_00542	1	0	119.8	0	0.903
CCNA_00543	1	0	254	0	0.907
CCNA_00544	0.939	0	116.8	1	0.936
CCNA_00545	0.88	0	184.3	1	0.934
CCNA_00546	0.556	1	58.8	1	0.43
CCNA_00547	1	0	1047.1	1	0.897
CCNA_00548	1	0	6278	1	0.981
CCNA_00549	1	0	23.5	1	0.987
CCNA_00550	1	0	36.7	1	0.908
CCNA_00551	1	0	17.7	0	0.954
CCNA_00552	1	0	85.7	0	0.913
CCNA_00553	1	0	35.6	0	0.898
CCNA_00554	1	0	98.8	1	0.925
CCNA_00555	1	0	170.5	1	0.937
CCNA_00556	0.88	0	30.1	1	0.879
CCNA_00557	0.88	0	45.7	0	0.919
CCNA_00558	0.939	0	16.5	0	0.92
CCNA_00559	0.88	0	52.8	0	0.935
CCNA_00560	1	0	98.2	1	0.907
CCNA_00561	1	0	16.9	1	0.904
CCNA_00562	0.939	0	10.7	1	0.867
CCNA_00563	1	0	99.2	1	0.889
CCNA_00564	0.556	1	7	1	0.501
CCNA_00565	1	0	19.5	0	0.894
CCNA_00566	1	0	2.7	0	0.964
CCNA_00567	0.939	0	4	0	0.946
CCNA_00568	1	0	16	0	0.923
CCNA_00569	1	0	0.9	0	0.922
CCNA_00570	1	0	1.9	0	0.894
CCNA_00571	1	0	2.2	1	0.931
CCNA_00572	0.939	0	13.6	1	0.947
CCNA_00573	1	0	7.4	1	0.918
CCNA_00574	1	0	2.8	1	0.924
CCNA_00575	1	0	49.7	1	0.946
CCNA_00576	1	0	5.9	1	0.925
CCNA_00578	1	0	3.5	1	0.922
CCNA_00579	1	0	14.7	0	0.916
CCNA_00580	1	0	20.8	0	0.855
CCNA_00582	1	0	70.3	1	0.901
CCNA_00583	1	0	7.4	0	0.863
CCNA_00585	1	0	85.5	1	0.93
CCNA_00586	1	0	0.8	0	0.888
CCNA_00587	1	0	0.2	1	0.932
CCNA_00588	1	0	5	1	0.905
CCNA_00589	1	0	19.8	0	0.933
CCNA_00590	1	0	72.2	0	0.889
CCNA_00591	0.939	0	114.5	0	0.912
CCNA_00592	1	0	494.5	0	0.948
CCNA_00593	1	0	98.6	0	0.923
CCNA_00594	1	0	250.2	0	0.955
CCNA_00595	1	0	12.7	0	0.896
CCNA_00596	1	0	93.8	0	0.906
CCNA_00597	1	0	3.4	1	0.907
CCNA_00598	0.939	0	24.8	0	0.951
CCNA_00600	1	0	146.4	1	0.893
CCNA_00601	1	0	77.7	1	0.866
CCNA_00602	1	0	39.6	1	0.867
CCNA_00603	1	0	17.6	1	0.881
CCNA_00604	1	0	35.6	1	0.904
CCNA_00605	1	0	223.2	0	0.939
CCNA_00607	1	0	7.3	1	0.947
CCNA_00608	0.824	0	13	1	0.934
CCNA_00609	1	0	16.9	1	0.941
CCNA_00610	1	0	25.4	1	0.958
CCNA_00611	0.939	0	43.3	1	0.928
CCNA_00612	1	0	1.5	0	0.89
CCNA_00613	1	0	1	0	0.902
CCNA_00614	1	0	3.6	0	0.939
CCNA_00615	1	0	2.4	0	0.937
CCNA_00616	1	0	26.6	0	0.944
CCNA_00617	1	0	0.3	1	0.909
CCNA_00618	0.939	0	0.3	1	0.894
CCNA_00619	1	0	0.1	1	0.918
CCNA_00620	0.939	0	0.5	1	0.937
CCNA_00621	1	0	19.3	0	0.919
CCNA_00622	1	0	67.2	1	0.963
CCNA_00623	0.939	0	103.1	1	0.929
CCNA_00624	1	0	0.9	0	0.923
CCNA_00625	1	0	314.9	1	0.925
CCNA_00626	1	0	11.7	0	0.931
CCNA_00627	1	0	0.4	0	0.878
CCNA_00628	0.88	0	76.5	0	0.876
CCNA_00629	1	0	9.1	1	0.908
CCNA_00630	1	0	15.8	1	0.917
CCNA_00631	1	0	21.8	1	0.919
CCNA_00632	1	0	19	1	0.929
CCNA_00633	1	0	5.8	1	0.897
CCNA_00634	1	0	6.5	1	0.909
CCNA_00635	0.88	0	207.4	1	0.919
CCNA_00636	0.939	0	360.3	1	0.902
CCNA_00637	1	0	52.6	0	0.916
CCNA_00638	0.939	0	40.9	0	0.928
CCNA_00639	1	0	94	0	0.938
CCNA_00640	0.939	0	50.8	0	0.882
CCNA_00641	1	0	109.1	0	0.909
CCNA_00642	1	0	104.2	0	0.901
CCNA_00643	1	0	1.9	1	0.898
CCNA_00644	1	0	4.9	1	0.904
CCNA_00645	1	0	0.8	1	0.895
CCNA_00646	1	0	14.3	1	0.914
CCNA_00647	1	0	10.4	1	0.892
CCNA_00648	0.939	0	31.4	1	0.916
CCNA_00649	1	0	3.2	1	0.903
CCNA_00650	1	0	1.6	1	0.925
CCNA_00651	1	0	4.4	1	0.938
CCNA_00652	1	0	0.9	1	0.896
CCNA_00653	0.939	0	1.6	1	0.893
CCNA_00654	1	0	13.7	1	0.935
CCNA_00655	1	0	22.4	0	0.929
CCNA_00656	0.939	0	92.9	1	0.957
CCNA_00657	1	0	656.7	1	0.914
CCNA_00658	1	0	47.5	1	0.933
CCNA_00659	0.939	0	186	1	0.95
CCNA_00660	1	0	103.5	0	0.998
CCNA_00661	1	0	2658	0	0.972
CCNA_00662	1	0	520.4	0	0.946
CCNA_00663	1	0	62.3	0	0.961
CCNA_00664	0.939	0	30.1	1	0.94
CCNA_00665	0.939	0	47.2	1	0.918
CCNA_00666	1	0	14.6	1	0.878
CCNA_00667	1	0	14.6	0	0.885
CCNA_00668	1	0	8.8	0	0.874
CCNA_00669	1	0	25	0	0.855
CCNA_00670	0.823	0	50.6	0	0.818
CCNA_00671	0.88	0	68.9	0	0.877
CCNA_00672	1	0	0.7	0	0.914
CCNA_00673	1	0	2.4	1	0.894
CCNA_00674	1	0	4.2	0	0.881
CCNA_00675	1	0	103.6	0	0.902
CCNA_00676	1	0	487.8	0	0.869
CCNA_00677	0.479	0	341.4	0	0.866
CCNA_00678	0.081	1	361.6	0	0.494
CCNA_00679	1	0	32.2	1	0.979
CCNA_00680	1	0	50.2	0	0.909
CCNA_00681	1	0	17.8	0	0.905
CCNA_00682	1	0	12.2	1	0.94
CCNA_00683	0.939	0	2.8	0	0.923
CCNA_00684	0.556	1	37.2	0	0.666
CCNA_00685	1	0	146.7	0	0.935
CCNA_00686	1	0	11.6	1	0.921
CCNA_00687	1	0	5.6	0	0.928
CCNA_00688	0.88	0	4	0	0.948
CCNA_00689	0.939	0	5.2	1	0.932
CCNA_00690	0.556	0	116.9	0	0.631
CCNA_00691	0.272	1	111.5	0	0.588
CCNA_00692	1	0	73.8	1	0.94
CCNA_00693	1	0	114.3	0	0.887
CCNA_00694	1	0	20.7	0	0.881
CCNA_00695	1	0	9.4	0	0.912
CCNA_00696	1	0	42	1	0.924
CCNA_00698	1	0	17.1	0	0.882
CCNA_00699	0.14	1	92.8	1	0.698
CCNA_00700	0.939	0	3.7	0	0.901
CCNA_00701	0.939	0	60.7	1	0.894
CCNA_00703	1	0	7.9	1	0.948
CCNA_00704	1	0	14.1	1	0.933
CCNA_00705	1	0	24.5	0	0.884
CCNA_00706	1	0	4.7	0	0.893
CCNA_00707	1	0	8.7	0	0.873
CCNA_00708	1	0	1275.1	0	0.634
CCNA_00709	1	0	6.8	1	0.887
CCNA_00710	1	0	30.5	0	0.923
CCNA_00711	1	0	273.2	1	0.876
CCNA_00712	1	0	5.8	0	0.906
CCNA_00714	1	0	2.8	0	0.967
CCNA_00716	1	0	15.6	0	0.888
CCNA_00718	1	0	269.7	0	0.891
CCNA_00719	0.939	0	99.8	1	0.897
CCNA_00720	1	0	96.8	1	0.936
CCNA_00721	0.204	1	629.6	0	0.35
CCNA_00722	0.11	1	3792.3	0	0.606
CCNA_00723	1	0	127.6	1	0.935
CCNA_00724	1	0	19.6	1	0.907
CCNA_00725	1	0	3.8	0	0.87
CCNA_00726	1	0	19.8	0	0.933
CCNA_00727	0.939	0	58.7	1	0.922
CCNA_00728	1	0	147.6	1	0.919
CCNA_00729	1	0	64.7	1	0.907
CCNA_00730	1	0	19.3	1	0.938
CCNA_00731	0.939	0	24.7	0	0.89
CCNA_00732	1	0	42	1	0.909
CCNA_00733	1	0	32.4	1	0.916
CCNA_00734	1	0	296.8	1	0.91
CCNA_00735	0.556	1	145.9	0	0.759
CCNA_00736	0.237	0	44.9	0	0.691
CCNA_00737	0.081	1	90.4	0	0.503
CCNA_00738	1	0	13.4	0	0.898
CCNA_00740	0.171	1	22.8	0	0.594
CCNA_00741	1	0	324.6	0	0.908
CCNA_00742	1	0	60.9	0	0.889
CCNA_00743	1	0	107.5	1	0.955
CCNA_00744	1	0	759.8	1	0.859
CCNA_00745	1	0	25.9	0	0.881
CCNA_00746	1	0	0.4	0	0.92
CCNA_00747	1	0	1406.6	0	0.87
CCNA_00748	0.511	1	126.4	1	0.267
CCNA_00749	0.556	1	61.3	1	0.535
CCNA_00750	1	0	30.9	0	0.911
CCNA_00751	1	0	32.8	0	0.942
CCNA_00752	1	0	108.9	0	0.93
CCNA_00753	0.939	0	20.6	0	0.85
CCNA_00754	1	0	7.1	0	0.866
CCNA_00755	1	0	1	0	0.935
CCNA_00756	1	0	14.1	0	0.919
CCNA_00757	0.396	0	5.3	0	0.882
CCNA_00758	0.273	1	115.6	1	0.464
CCNA_00759	1	0	6.7	0	0.927
CCNA_00760	1	0	45.3	0	0.936
CCNA_00761	0.556	1	20.1	0	0.772
CCNA_00762	1	0	93.7	0	0.924
CCNA_00763	0.467	1	39	0	0.575
CCNA_00764	0.425	1	154.1	0	0.504
CCNA_00765	1	0	84.3	1	0.919
CCNA_00766	1	0	32.1	0	0.907
CCNA_00767	1	0	19.5	0	0.873
CCNA_00768	1	0	24	1	0.852
CCNA_00769	1	0	164.6	1	0.914
CCNA_00770	1	0	120.1	1	0.943
CCNA_00772	1	0	4.1	0	0.827
CCNA_00773	1	0	86.7	1	0.906
CCNA_00774	1	0	14.8	1	0.916
CCNA_00775	1	0	10.2	0	0.893
CCNA_00776	1	0	2.3	0	0.916
CCNA_00777	1	0	18.8	0	0.905
CCNA_00778	0.939	0	124	0	0.902
CCNA_00779	0.939	0	42.5	1	0.865
CCNA_00780	1	0	51.5	0	0.849
CCNA_00781	1	0	24.4	1	0.855
CCNA_00782	0.939	0	9.3	0	0.941
CCNA_00783	1	0	170.7	0	0.923
CCNA_00784	1	0	10.8	1	0.925
CCNA_00785	0.939	0	9.3	0	0.841
CCNA_00787	1	0	371.1	0	0.942
CCNA_00788	1	0	13.1	1	0.915
CCNA_00789	1	0	39.1	0	0.913
CCNA_00790	1	0	1.2	1	0.884
CCNA_00792	1	0	7.4	0	0.875
CCNA_00793	0.939	0	5.6	1	0.908
CCNA_00794	1	0	0.7	1	0.909
CCNA_00795	1	0	19	0	0.903
CCNA_00796	1	0	30.8	0	0.904
CCNA_00798	1	0	0.7	0	0.848
CCNA_00799	1	0	7.1	0	0.863
CCNA_00800	0.822	0	11.9	1	0.951
CCNA_00801	0.88	0	11	1	0.927
CCNA_00802	1	0	33.1	1	0.889
CCNA_00803	1	0	254.2	1	0.911
CCNA_00804	1	0	119.3	0	0.959
CCNA_00805	0.053	1	97.3	0	0.555
CCNA_00806	0.14	1	224.5	0	0.502
CCNA_00807	0.141	1	78.1	0	0.631
CCNA_00808	0.11	1	893.5	0	0.361
CCNA_00809	1	0	8.5	0	0.898
CCNA_00810	1	0	62.6	0	0.88
CCNA_00811	1	0	29.6	0	0.86
CCNA_00812	1	0	9	0	0.951
CCNA_00813	1	0	6.7	0	0.917
CCNA_00814	1	0	2.5	0	0.887
CCNA_00815	0.939	0	14.4	0	0.928
CCNA_00816	1	0	133.6	0	0.898
CCNA_00817	1	0	8.8	0	0.926
CCNA_00818	1	0	1	0	0.91
CCNA_00820	1	0	24.3	0	0.898
CCNA_00821	1	0	4.7	0	0.918
CCNA_00822	1	0	5.4	0	0.898
CCNA_00823	1	0	4336.5	0	0.912
CCNA_00824	1	0	7.6	0	0.862
CCNA_00825	1	0	0.4	0	0.878
CCNA_00826	1	0	34.6	0	0.91
CCNA_00827	1	0	15.9	1	0.93
CCNA_00828	0.939	0	45.9	1	0.92
CCNA_00830	1	0	0.2	1	0.917
CCNA_00831	1	0	15.8	1	0.917
CCNA_00832	1	0	8.6	0	0.924
CCNA_00833	1	0	2.5	1	0.905
CCNA_00834	1	0	86.4	1	0.978
CCNA_00835	1	0	36.7	1	0.973
CCNA_00836	1	0	5.7	1	0.945
CCNA_00837	1	0	7	0	0.938
CCNA_00838	0.939	0	7.7	0	0.932
CCNA_00839	1	0	25	1	0.912
CCNA_00840	0.938	0	7.6	1	0.885
CCNA_00841	1	0	0.8	0	0.909
CCNA_00842	1	0	33.7	0	0.903
CCNA_00843	0.939	0	3.8	0	0.935
CCNA_00844	1	0	91.3	0	0.926
CCNA_00845	1	0	16.2	0	0.821
CCNA_00846	0.939	0	11.3	0	0.908
CCNA_00847	1	0	11	1	0.902
CCNA_00848	1	0	98.8	0	0.845
CCNA_00849	0.88	0	0.2	0	0.898
CCNA_00850	0.939	0	4.9	0	0.907
CCNA_00851	0.939	0	1.6	0	0.953
CCNA_00852	0.939	0	13.3	1	0.893
CCNA_00853	1	0	6.8	0	0.932
CCNA_00854	1	0	0.5	1	0.856
CCNA_00855	1	0	0.2	0	0.89
CCNA_00856	1	0	8.2	0	0.914
CCNA_00857	1	0	74.2	0	0.963
CCNA_00858	1	0	42.3	1	0.921
CCNA_00859	1	0	14.5	0	0.907
CCNA_00860	1	0	299.9	0	0.785
CCNA_00861	0.939	0	17	0	0.913
CCNA_00862	1	0	42.5	0	0.59
CCNA_00863	0.939	0	28.2	0	0.926
CCNA_00864	1	0	60.1	0	0.932
CCNA_00865	1	0	1	0	0.928
CCNA_00866	0.939	0	11.1	0	0.952
CCNA_00867	0.939	0	21.3	1	0.936
CCNA_00869	1	0	115.2	0	0.849
CCNA_00870	1	0	38	0	0.848
CCNA_00871	1	0	6.6	0	0.917
CCNA_00872	1	0	134.4	0	0.808
CCNA_00873	0.939	0	1.7	0	0.86
CCNA_00874	0.467	1	41	1	0.597
CCNA_00875	1	0	1.4	0	0.88
CCNA_00876	0.88	0	225.7	0	0.905
CCNA_00877	1	0	67.7	0	0.887
CCNA_00878	0.88	0	3.9	1	0.717
CCNA_00879	1	0	67.2	1	0.926
CCNA_00880	1	0	5.5	0	0.881
CCNA_00881	1	0	96.8	0	0.916
CCNA_00882	1	0	0.6	0	0.913
CCNA_00883	0.308	1	13.8	0	0.574
CCNA_00884	1	0	3.1	0	0.861
CCNA_00885	1	0	66.8	0	0.94
CCNA_00886	0.385	1	814	1	0.544
CCNA_00887	1	0	16.9	1	0.928
CCNA_00888	1	0	15.8	1	0.928
CCNA_00889	1	0	20.8	0	0.936
CCNA_00890	1	0	10.2	0	0.842
CCNA_00891	1	0	1.6	1	0.927
CCNA_00892	1	0	65.1	1	0.738
CCNA_00893	0.556	1	29	1	0.581
CCNA_00894	0.272	1	81.9	1	0.615
CCNA_00895	1	0	43.7	1	0.897
CCNA_00896	1	0	16.6	0	0.791
CCNA_00897	1	0	10.6	1	0.836
CCNA_00898	1	0	352.2	0	0.917
CCNA_00899	0.026	1	226.3	0	0.623
CCNA_00900	1	0	5.9	1	0.895
CCNA_00901	1	0	7.5	0	0.891
CCNA_00902	1	0	7.8	1	0.932
CCNA_00903	0.939	0	2.3	1	0.898
CCNA_00904	0.939	0	2.6	1	0.902
CCNA_00905	0.939	0	2	0	0.898
CCNA_00906	1	0	4.8	0	0.941
CCNA_00907	1	0	13.6	0	0.926
CCNA_00908	1	0	23.2	0	0.919
CCNA_00909	1	0	19.4	0	0.873
CCNA_00910	1	0	9.3	0	0.901
CCNA_00911	0.939	0	25.2	0	0.929
CCNA_00912	1	0	20.8	0	0.912
CCNA_00913	1	0	52.5	0	0.847
CCNA_00914	1	0	5.6	0	0.938
CCNA_00915	1	0	79	1	0.915
CCNA_00916	1	0	15.3	0	0.963
CCNA_00917	1	0	22.2	0	0.905
CCNA_00918	0.665	0	37.3	1	0.892
CCNA_00919	1	0	1599.3	1	0.778
CCNA_00920	0.939	0	92.6	1	0.805
CCNA_00921	1	0	18.3	1	0.902
CCNA_00922	0.768	0	173.1	1	0.92
CCNA_00923	1	0	56	1	0.9
CCNA_00924	1	0	4.6	0	0.91
CCNA_00925	1	0	22	0	0.866
CCNA_00926	0.939	0	5.1	0	0.895
CCNA_00927	1	0	2.9	0	0.888
CCNA_00928	1	0	30.3	0	0.92
CCNA_00929	0.664	0	293.3	1	0.883
CCNA_00930	0.714	0	1048	1	0.909
CCNA_00931	0.768	0	236.3	1	0.918
CCNA_00932	0.768	0	146.1	1	0.87
CCNA_00933	1	0	28.9	1	0.909
CCNA_00934	1	0	70.8	1	0.898
CCNA_00935	1	0	2.2	0	0.872
CCNA_00936	0.939	0	0.5	1	0.911
CCNA_00937	1	0	24.2	0	0.939
CCNA_00938	1	0	3.7	0	0.9
CCNA_00939	1	0	104.1	1	0.907
CCNA_00940	0.939	0	13.6	1	0.881
CCNA_00941	0.14	0	20.4	0	0.629
CCNA_00942	1	0	14.2	0	0.945
CCNA_00943	1	0	13.6	0	0.91
CCNA_00944	1	0	9.2	1	0.77
CCNA_00945	1	0	20.9	1	0.892
CCNA_00946	1	0	202	1	0.927
CCNA_00947	1	0	85.9	1	0.921
CCNA_00948	0.556	1	1607.5	1	0.609
CCNA_00949	1	0	185.2	1	0.852
CCNA_00950	1	0	259.5	1	0.903
CCNA_00951	1	0	259.9	1	0.909
CCNA_00952	1	0	166.7	1	0.885
CCNA_00953	0.939	0	338.4	1	0.839
CCNA_00954	1	0	24.9	1	0.824
CCNA_00956	1	0	147.4	1	0.877
CCNA_00957	1	0	51.6	1	0.888
CCNA_00958	1	0	2.9	0	0.929
CCNA_00959	1	0	13.4	1	0.86
CCNA_00961	0.939	0	38.7	1	0.938
CCNA_00962	1	0	29.7	0	0.865
CCNA_00963	0.939	0	6.8	0	0.916
CCNA_00964	1	0	2.6	0	0.886
CCNA_00965	1	0	43.1	0	0.852
CCNA_00966	0.384	1	53.9	1	0.661
CCNA_00967	1	0	1641	0	0.892
CCNA_00968	1	0	94.6	1	0.899
CCNA_00969	1	0	0.8	0	0.904
CCNA_00970	1	0	70.4	1	0.892
CCNA_00971	1	0	3.7	0	0.89
CCNA_00972	1	0	36.5	1	0.823
CCNA_00973	1	0	11.3	0	0.892
CCNA_00974	1	0	204.8	1	0.919
CCNA_00976	0.556	1	40.3	0	0.506
CCNA_00977	1	0	524.6	1	0.992
CCNA_00978	1	0	0.6	1	0.976
CCNA_00979	1	0	9.2	1	0.868
CCNA_00980	0.939	0	6.9	1	0.928
CCNA_00981	0.568	0	9.4	1	0.888
CCNA_00982	1	0	1607.3	1	0.933
CCNA_00983	1	0	32.1	0	0.909
CCNA_00984	1	0	87.1	0	0.943
CCNA_00985	1	0	119.9	0	0.945
CCNA_00986	0.939	0	134.7	1	0.911
CCNA_00987	1	0	1404	1	0.937
CCNA_00988	1	0	1.9	0	0.88
CCNA_00989	1	0	45.4	1	0.92
CCNA_00990	1	0	142.6	0	0.931
CCNA_00991	1	0	453.4	0	0.905
CCNA_00992	1	0	17.3	0	0.952
CCNA_00993	1	0	19.7	0	0.94
CCNA_00994	1	0	6.5	0	0.916
CCNA_00995	0.939	0	41	1	0.936
CCNA_00996	1	0	4.1	1	0.913
CCNA_00997	1	0	69.9	1	0.924
CCNA_00998	1	0	731.2	1	0.918
CCNA_00999	1	0	166.1	1	0.807
CCNA_01000	1	0	45	1	0.958
CCNA_01001	0.556	1	78.2	0	0.525
CCNA_01002	0.939	0	149.1	0	0.888
CCNA_01003	1	0	18	0	0.827
CCNA_01004	1	0	22.5	1	0.917
CCNA_01005	1	0	57.1	1	0.929
CCNA_01006	1	0	100.2	1	0.939
CCNA_01007	1	0	18.4	0	0.904
CCNA_01008	1	0	5.8	0	0.923
CCNA_01009	1	0	0.3	0	0.901
CCNA_01010	0.88	0	2.8	0	0.899
CCNA_01011	1	0	1.1	0	0.88
CCNA_01012	1	0	4.2	1	0.762
CCNA_01013	1	0	14.9	1	0.857
CCNA_01014	1	0	22.8	0	0.902
CCNA_01015	0.939	0	61.7	1	0.872
CCNA_01016	1	0	10.4	1	0.9
CCNA_01017	1	0	21.3	1	0.914
CCNA_01018	1	0	13.7	0	0.914
CCNA_01019	0.939	0	5.6	0	0.909
CCNA_01020	1	0	23.4	0	0.892
CCNA_01021	1	0	7.2	1	0.93
CCNA_01022	1	0	23.2	1	0.926
CCNA_01023	1	0	4.4	1	0.928
CCNA_01024	1	0	3232	0	0.923
CCNA_01025	1	0	985.8	0	0.927
CCNA_01026	1	0	512.3	0	0.918
CCNA_01027	1	0	33.9	0	0.918
CCNA_01028	1	0	6.1	1	0.916
CCNA_01029	1	0	18.2	0	0.908
CCNA_01030	1	0	446.7	0	0.92
CCNA_01031	1	0	5	1	0.916
CCNA_01032	1	0	18666.3	1	0.938
CCNA_01033	1	0	108.2	1	0.861
CCNA_01034	0.939	0	14.2	1	0.927
CCNA_01035	1	0	41.5	1	0.935
CCNA_01036	1	0	54	0	0.926
CCNA_01037	1	0	11.7	0	0.863
CCNA_01038	1	0	157	0	0.931
CCNA_01039	1	0	1.1	1	0.949
CCNA_01040	1	0	3.1	1	0.918
CCNA_01041	1	0	6	0	0.885
CCNA_01042	1	0	41.9	0	0.94
CCNA_01043	1	0	76.8	0	0.909
CCNA_01044	1	0	76.8	1	0.932
CCNA_01045	1	0	17	0	0.91
CCNA_01046	1	0	56.4	0	0.971
CCNA_01047	0.939	0	5	1	0.943
CCNA_01048	1	0	5.1	1	0.864
CCNA_01049	1	0	20.6	1	0.91
CCNA_01050	0.88	0	195.8	1	0.942
CCNA_01051	0.939	0	23.9	1	0.912
CCNA_01052	1	0	13.3	1	0.923
CCNA_01053	0.939	0	2.8	1	0.922
CCNA_01054	1	0	13	1	0.918
CCNA_01055	1	0	9	0	0.885
CCNA_01056	1	0	69.5	0	0.869
CCNA_01057	1	0	178	0	0.852
CCNA_01058	1	0	804.9	0	0.892
CCNA_01059	1	0	88.6	1	0.836
CCNA_01060	1	0	63.1	1	0.794
CCNA_01061	1	0	371.3	1	0.855
CCNA_01062	1	0	117.6	1	0.901
CCNA_01063	1	0	52.2	1	0.88
CCNA_01064	0.939	0	68	1	0.88
CCNA_01065	0.939	0	161.3	1	0.894
CCNA_01066	0.939	0	138.8	1	0.875
CCNA_01067	0.939	0	403.1	1	0.884
CCNA_01068	1	0	5.4	0	0.844
CCNA_01069	0.939	0	235.8	1	0.931
CCNA_01070	1	0	20.5	0	0.897
CCNA_01071	1	0	11.7	0	0.939
CCNA_01072	1	0	3.3	0	0.921
CCNA_01073	1	0	32.3	0	0.941
CCNA_01074	1	0	17.8	0	0.911
CCNA_01075	1	0	16.7	0	0.908
CCNA_01076	1	0	109.9	0	0.92
CCNA_01077	1	0	46.5	0	0.932
CCNA_01078	1	0	6.4	1	0.911
CCNA_01079	1	0	18.8	0	0.885
CCNA_01080	1	0	5.5	1	0.91
CCNA_01081	1	0	191	1	0.911
CCNA_01082	1	0	2.6	0	0.89
CCNA_01083	1	0	2310.5	1	0.877
CCNA_01084	1	0	472.5	1	0.835
CCNA_01085	0.88	0	627.4	0	0.875
CCNA_01086	0.88	0	1490.8	0	0.917
CCNA_01087	1	0	27	1	0.892
CCNA_01088	1	0	49.3	0	0.92
CCNA_01089	1	0	32.3	0	0.891
CCNA_01090	1	0	119.4	0	0.94
CCNA_01091	1	0	33.3	0	0.904
CCNA_01092	1	0	6.1	0	0.888
CCNA_01093	1	0	3.9	0	0.903
CCNA_01094	1	0	262.7	0	0.895
CCNA_01095	0.026	1	25.5	0	0.591
CCNA_01096	0.026	1	67.3	0	0.596
CCNA_01097	0.053	1	102.3	0	0.625
CCNA_01098	0.11	1	443.4	0	0.717
CCNA_01099	1	0	7.1	0	0.91
CCNA_01100	1	0	134.1	0	0.942
CCNA_01101	0.026	1	1188.5	0	0.615
CCNA_01102	1	0	3.6	1	0.921
CCNA_01103	0.556	1	118.1	0	0.476
CCNA_01104	0.556	1	976.8	0	0.551
CCNA_01105	1	0	11.2	1	0.936
CCNA_01106	1	0	315.8	1	0.931
CCNA_01107	1	0	26.7	1	0.915
CCNA_01108	1	0	53.5	0	0.934
CCNA_01109	0.939	0	79.4	1	0.913
CCNA_01110	0.939	0	76.6	1	0.9
CCNA_01111	1	0	0.1	1	0.927
CCNA_01112	1	0	2.2	1	0.88
CCNA_01113	1	0	44.2	0	0.931
CCNA_01114	0.467	1	419.5	0	0.66
CCNA_01115	1	0	55	0	0.885
CCNA_01116	0.556	1	53.6	1	0.588
CCNA_01117	1	0	39.3	0	0.861
CCNA_01118	0.511	1	18.4	1	0.522
CCNA_01119	1	0	214.4	1	0.879
CCNA_01120	1	0	0.8	0	0.876
CCNA_01121	1	0	103.8	1	0.924
CCNA_01122	0.939	0	133.3	1	0.905
CCNA_01123	0.88	0	128.4	1	0.902
CCNA_01124	1	0	2.6	0	0.921
CCNA_01125	1	0	14.6	0	0.861
CCNA_01128	1	0	12.7	1	0.942
CCNA_01129	1	0	151.4	1	0.886
CCNA_01130	1	0	12.4	1	0.914
CCNA_01131	1	0	18.3	1	0.869
CCNA_01132	0.468	1	147.6	1	0.509
CCNA_01133	0.939	0	6.8	0	0.903
CCNA_01134	1	0	22.5	0	0.909
CCNA_01135	1	0	3	0	0.876
CCNA_01136	1	0	3.7	0	0.936
CCNA_01137	1	0	5.3	0	0.948
CCNA_01138	1	0	97.7	1	0.86
CCNA_01139	0.939	0	120	1	0.92
CCNA_01140	1	0	17.7	0	0.843
CCNA_01141	0.823	0	2768.7	1	0.732
CCNA_01142	0.939	0	761.4	1	0.902
CCNA_01143	1	0	91.2	0	0.917
CCNA_01144	0.939	0	40.4	0	0.91
CCNA_01145	1	0	16.6	0	0.916
CCNA_01147	1	0	29	1	0.911
CCNA_01148	1	0	11.8	1	0.907
CCNA_01149	1	0	2.5	0	0.915
CCNA_01151	0.88	0	19	1	0.922
CCNA_01152	1	0	35.5	1	0.845
CCNA_01153	1	0	4.3	1	0.912
CCNA_01154	1	0	55.3	1	0.903
CCNA_01155	1	0	74.2	1	0.932
CCNA_01156	1	0	7.1	1	0.937
CCNA_01157	1	0	647.2	1	0.942
CCNA_01158	1	0	15.7	1	0.937
CCNA_01159	1	0	172.2	1	0.925
CCNA_01161	1	0	500.5	1	0.918
CCNA_01162	1	0	88.8	1	0.885
CCNA_01163	1	0	259.5	1	0.949
CCNA_01164	1	0	39.6	1	0.914
CCNA_01165	0.939	0	27.5	1	0.895
CCNA_01166	1	0	1.6	0	0.907
CCNA_01167	0.939	0	4.9	0	0.936
CCNA_01168	1	0	6.2	0	0.909
CCNA_01169	1	0	3.1	0	0.915
CCNA_01170	1	0	2.1	0	0.924
CCNA_01171	1	0	301.7	1	0.832
CCNA_01172	1	0	780.8	1	0.907
CCNA_01173	1	0	247.2	0	0.924
CCNA_01174	0.939	0	34.4	0	0.937
CCNA_01175	0.939	0	230	1	0.835
CCNA_01176	1	0	1626.4	1	0.91
CCNA_01177	0.88	0	137.9	1	0.918
CCNA_01178	0.939	0	60	1	0.908
CCNA_01179	0.939	0	67.2	1	0.918
CCNA_01180	1	0	36.2	0	0.933
CCNA_01181	1	0	50.5	0	0.897
CCNA_01182	1	0	74.6	1	0.928
CCNA_01183	0.879	0	379.3	1	0.91
CCNA_01184	1	0	136.2	1	0.922
CCNA_01185	1	0	11.4	0	0.864
CCNA_01186	0.938	0	308.8	1	0.901
CCNA_01187	1	0	55.5	1	0.928
CCNA_01188	1	0	35.8	1	0.884
CCNA_01189	1	0	11.6	1	0.915
CCNA_01190	0.939	0	9.8	1	0.902
CCNA_01191	1	0	1.9	0	0.921
CCNA_01192	1	0	1.4	0	0.888
CCNA_01193	0.939	0	5.6	0	0.861
CCNA_01194	1	0	5	0	0.91
CCNA_01195	1	0	27.3	0	0.938
CCNA_01196	1	0	30.9	1	0.874
CCNA_01197	0.939	0	0	0	0.9
CCNA_01198	1	0	109	1	0.909
CCNA_01199	0.879	0	97.7	1	0.874
CCNA_01200	1	0	0.7	0	0.935
CCNA_01201	1	0	4.8	0	0.848
CCNA_01202	1	0	108.5	0	0.909
CCNA_01203	1	0	14.4	0	0.91
CCNA_01204	1	0	21.2	0	0.953
CCNA_01205	1	0	1	1	0.927
CCNA_01206	0.939	0	3.1	1	0.931
CCNA_01207	0.939	0	19.1	1	0.908
CCNA_01208	0.939	0	18.6	1	0.898
CCNA_01209	1	0	9.4	1	0.888
CCNA_01210	1	0	21.7	1	0.777
CCNA_01211	0.556	1	47.3	0	0.618
CCNA_01212	1	0	62.3	0	0.766
CCNA_01213	0.88	0	11.1	0	0.692
CCNA_01214	1	0	18.5	0	0.677
CCNA_01215	1	0	39.6	0	0.894
CCNA_01216	1	0	20.9	0	0.931
CCNA_01217	0.823	0	261.8	1	0.805
CCNA_01218	1	0	39.3	1	0.745
CCNA_01219	1	0	31.9	1	0.734
CCNA_01220	0.939	0	59.6	0	0.786
CCNA_01221	0.939	0	3661.5	0	0.775
CCNA_01222	1	0	538.5	0	0.703
CCNA_01223	1	0	14	0	0.714
CCNA_01224	1	0	7.7	0	0.69
CCNA_01225	0.939	0	45.7	0	0.865
CCNA_01226	1	0	34.9	0	0.741
CCNA_01227	1	0	46.2	1	0.917
CCNA_01228	1	0	11.8	1	0.887
CCNA_01229	1	0	5.6	0	0.887
CCNA_01230	0.88	0	30.1	1	0.921
CCNA_01231	1	0	3.8	1	0.907
CCNA_01232	0.939	0	26.4	0	0.929
CCNA_01233	1	0	25.5	0	0.924
CCNA_01234	0.824	0	29.5	1	0.909
CCNA_01235	1	0	96.8	1	0.918
CCNA_01236	0.939	0	100.6	0	0.834
CCNA_01237	1	0	30.4	0	0.92
CCNA_01238	1	0	1.8	0	0.86
CCNA_01239	0.939	0	8.2	0	0.883
CCNA_01240	0.88	0	6.8	0	0.873
CCNA_01241	1	0	45.2	0	0.932
CCNA_01242	1	0	34.9	0	0.94
CCNA_01243	1	0	27.3	1	0.894
CCNA_01244	1	0	199.7	0	0.881
CCNA_01245	1	0	102.6	0	0.86
CCNA_01246	1	0	82.1	0	0.899
CCNA_01247	0.939	0	58.1	0	0.883
CCNA_01248	1	0	193.9	1	0.905
CCNA_01249	1	0	12	1	0.828
CCNA_01250	0.939	0	15.2	1	0.907
CCNA_01251	0.939	0	13.1	1	0.861
CCNA_01252	0.939	0	52.6	0	0.804
CCNA_01253	0.237	1	126.9	1	0.479
CCNA_01254	0.716	0	833.1	1	0.714
CCNA_01255	1	0	168	0	0.914
CCNA_01256	0.939	0	2.4	0	0.947
CCNA_01257	1	0	3.5	0	0.915
CCNA_01258	1	0	26.7	0	0.888
CCNA_01259	1	0	216.5	1	0.922
CCNA_01260	1	0	14.1	1	0.91
CCNA_01261	1	0	11.6	1	0.912
CCNA_01262	1	0	73.5	1	0.907
CCNA_01263	0.939	0	3.5	1	0.91
CCNA_01264	1	0	2.6	0	0.959
CCNA_01265	1	0	31.9	0	0.965
CCNA_01266	1	0	78.4	0	0.933
CCNA_01267	1	0	155.4	0	0.934
CCNA_01268	1	0	38.5	0	0.919
CCNA_01269	1	0	8.3	1	0.881
CCNA_01270	0.939	0	4.9	1	0.916
CCNA_01271	1	0	393.6	1	0.875
CCNA_01272	1	0	10.7	0	0.9
CCNA_01273	1	0	24.5	0	0.878
CCNA_01274	1	0	6.4	0	0.878
CCNA_01275	0.479	0	61.2	1	0.771
CCNA_01276	1	0	1587.2	1	0.903
CCNA_01277	1	0	474.1	1	0.923
CCNA_01278	1	0	207.4	0	0.912
CCNA_01279	0.437	0	23.8	0	0.862
CCNA_01280	1	0	16	0	0.776
CCNA_01281	0.88	0	13.8	1	0.91
CCNA_01282	1	0	3.4	1	0.895
CCNA_01283	0.939	0	3	1	0.901
CCNA_01284	1	0	1.4	1	0.917
CCNA_01285	0.939	0	78.5	0	0.929
CCNA_01286	0.939	0	15.3	1	0.886
CCNA_01287	1	0	7	0	0.921
CCNA_01288	0.88	0	8.4	1	0.909
CCNA_01289	0.939	0	79	0	0.889
CCNA_01290	1	0	7.8	1	0.906
CCNA_01291	1	0	4.9	1	0.891
CCNA_01292	1	0	1.4	1	0.84
CCNA_01293	1	0	5.8	0	0.931
CCNA_01294	1	0	0.5	1	0.963
CCNA_01295	0.939	0	31.9	0	0.951
CCNA_01296	1	0	154.9	0	0.89
CCNA_01297	0.939	0	63.5	0	0.914
CCNA_01298	1	0	450	1	0.955
CCNA_01299	1	0	43.9	1	0.929
CCNA_01300	1	0	17.7	1	0.888
CCNA_01301	1	0	12.1	1	0.923
CCNA_01302	1	0	35.7	1	0.908
CCNA_01303	1	0	624	1	0.891
CCNA_01304	0.556	0	4016.3	1	0.591
CCNA_01305	0.081	1	379.4	1	0.272
CCNA_01306	0.081	1	632.1	1	0.427
CCNA_01307	0.053	1	664.8	1	0.194
CCNA_01308	0.081	1	565.5	1	0.276
CCNA_01309	0.053	1	193.3	1	0.164
CCNA_01310	0.053	1	5387.7	1	0.283
CCNA_01311	0.026	1	946.3	1	0.249
CCNA_01312	0.026	1	662.2	1	0.176
CCNA_01313	0.026	1	1888.8	1	0.236
CCNA_01314	0.081	1	968.5	1	0.323
CCNA_01315	0.053	1	1584.4	1	0.299
CCNA_01316	0.026	1	2774.5	1	0.253
CCNA_01317	0.053	1	1588.7	1	0.27
CCNA_01318	0	1	5259.7	1	0.208
CCNA_01319	0.14	1	336.7	1	0.273
CCNA_01320	0.081	1	8420.3	1	0.484
CCNA_01321	0.026	1	915.3	1	0.54
CCNA_01322	0.053	1	1330.4	1	0.258
CCNA_01323	0.026	1	1435.8	1	0.199
CCNA_01324	0.395	0	768.9	1	0.823
CCNA_01325	0.053	1	131.6	1	0.788
CCNA_01326	0.053	1	759.6	1	0.44
CCNA_01327	0.081	1	1272.5	1	0.574
CCNA_01328	0.11	1	1704.2	1	0.253
CCNA_01329	0.026	1	1295.7	1	0.247
CCNA_01330	0.053	1	1013.9	1	0.144
CCNA_01332	0.053	1	696.8	1	0.737
CCNA_01333	1	0	109.4	0	0.941
CCNA_01334	1	0	32.7	0	0.898
CCNA_01335	1	0	21.9	0	0.869
CCNA_01336	1	0	0.7	1	0.902
CCNA_01337	1	0	22	1	0.903
CCNA_01338	1	0	66.6	1	0.912
CCNA_01339	1	0	7.1	1	0.947
CCNA_01340	1	0	33.9	1	0.921
CCNA_01341	1	0	186.2	1	0.916
CCNA_01342	1	0	55.2	1	0.8
CCNA_01343	1	0	282.6	1	0.887
CCNA_01344	1	0	40.6	1	0.895
CCNA_01345	1	0	57.3	1	0.899
CCNA_01346	1	0	501.9	1	0.906
CCNA_01347	1	0	329.5	1	0.905
CCNA_01348	1	0	16.7	1	0.938
CCNA_01349	1	0	520	1	0.995
CCNA_01350	1	0	0.6	1	0.974
CCNA_01351	1	0	82	0	0.948
CCNA_01352	1	0	110.5	0	0.911
CCNA_01353	0.939	0	31.3	0	0.909
CCNA_01354	1	0	23.4	0	0.904
CCNA_01355	1	0	30.9	1	0.936
CCNA_01356	0.939	0	10.4	1	0.936
CCNA_01357	1	0	5.2	1	0.918
CCNA_01358	1	0	16.8	1	0.948
CCNA_01359	1	0	20.7	1	0.886
CCNA_01360	1	0	5.1	1	0.921
CCNA_01361	1	0	159.4	1	0.906
CCNA_01362	0.939	0	10.6	1	0.887
CCNA_01363	1	0	75	1	0.86
CCNA_01364	0.939	0	34.7	1	0.935
CCNA_01365	1	0	88.3	0	0.904
CCNA_01366	1	0	25.7	0	0.871
CCNA_01367	1	0	10.2	1	0.878
CCNA_01368	1	0	38	1	0.928
CCNA_01369	1	0	210.4	1	0.894
CCNA_01371	1	0	11.6	0	0.902
CCNA_01372	1	0	36.7	0	0.914
CCNA_01373	0.939	0	898.1	1	0.903
CCNA_01374	1	0	60.7	1	0.923
CCNA_01375	1	0	124.2	1	0.89
CCNA_01376	0.939	0	29.6	1	0.925
CCNA_01377	1	0	386.5	0	0.917
CCNA_01378	1	0	131.2	1	0.942
CCNA_01379	1	0	109.4	1	0.894
CCNA_01380	0.556	1	246.2	1	0.471
CCNA_01381	0.026	1	74.5	1	0.652
CCNA_01382	1	0	79.6	1	0.892
CCNA_01383	1	0	51	1	0.912
CCNA_01384	1	0	3.9	0	0.902
CCNA_01385	0.939	0	367.8	1	0.895
CCNA_01386	1	0	274.8	0	0.891
CCNA_01387	0.939	0	93.3	1	0.87
CCNA_01388	1	0	49.2	1	0.876
CCNA_01389	0.939	0	8.2	1	0.929
CCNA_01390	1	0	13.8	1	0.909
CCNA_01391	0.939	0	28.5	1	0.894
CCNA_01392	1	0	68.3	1	0.884
CCNA_01393	1	0	46.1	0	0.834
CCNA_01394	0.556	1	59.5	0	0.566
CCNA_01395	0.511	1	52.2	1	0.09
CCNA_01396	0.939	0	75.9	1	0.881
CCNA_01397	0.237	1	80.8	1	0.16
CCNA_01398	1	0	120.9	1	0.864
CCNA_01399	1	0	7.3	0	0.9
CCNA_01400	0.939	0	62.4	0	0.827
CCNA_01403	0.203	1	501.7	1	0.484
CCNA_01404	0.203	1	83.7	1	0.62
CCNA_01405	0.939	0	573.9	0	0.883
CCNA_01406	1	0	707.9	0	0.896
CCNA_01407	1	0	12.1	1	0.901
CCNA_01408	0.939	0	6.8	0	0.9
CCNA_01409	0.346	1	13.5	0	0.403
CCNA_01410	1	0	6.3	0	0.948
CCNA_01412	1	0	285.1	1	0.914
CCNA_01413	1	0	95.7	1	0.911
CCNA_01414	1	0	75.1	1	0.939
CCNA_01415	1	0	55	1	0.927
CCNA_01416	1	0	34.2	1	0.907
CCNA_01417	0.556	1	199.7	1	0.596
CCNA_01418	1	0	645.3	0	0.938
CCNA_01419	0.616	0	89.7	1	0.936
CCNA_01420	0.939	0	12468.8	1	0.904
CCNA_01421	1	0	232.6	1	0.813
CCNA_01422	0.385	1	7760.9	1	0.631
CCNA_01423	0.308	1	349.8	1	0.624
CCNA_01424	1	0	208.8	1	0.937
CCNA_01425	0.939	0	23.3	1	0.93
CCNA_01426	1	0	46.9	0	0.936
CCNA_01427	0.511	1	54.5	0	0.647
CCNA_01429	0.939	0	377.3	1	0.91
CCNA_01430	0.939	0	15.9	1	0.859
CCNA_01431	0.238	1	146.3	1	0.609
CCNA_01432	0.308	1	111.7	1	0.475
CCNA_01433	0.768	0	292.5	1	0.913
CCNA_01434	1	0	80	1	0.899
CCNA_01435	1	0	16.2	0	0.993
CCNA_01437	1	0	395.6	0	0.918
CCNA_01438	0.556	1	64.6	1	0.584
CCNA_01439	1	0	128.2	0	0.918
CCNA_01440	0.026	1	2293.5	1	0.484
CCNA_01441	0.14	1	461.4	1	0.484
CCNA_01442	0.88	0	8.1	1	0.889
CCNA_01443	0.939	0	184.5	0	0.924
CCNA_01444	1	0	23.9	0	0.911
CCNA_01445	1	0	158.2	1	0.872
CCNA_01446	1	0	308.4	1	0.941
CCNA_01447	0.88	0	401	1	0.908
CCNA_01448	0.939	0	136.8	1	0.703
CCNA_01449	0.768	0	69.1	1	0.891
CCNA_01450	0.556	1	108.5	1	0.504
CCNA_01451	1	0	70.9	1	0.915
CCNA_01452	1	0	110.1	1	0.9
CCNA_01453	1	0	280.6	1	0.879
CCNA_01457	1	0	15.5	1	0.84
CCNA_01458	1	0	11.4	1	0.916
CCNA_01459	1	0	8.4	1	0.894
CCNA_01460	1	0	43.6	1	0.936
CCNA_01461	1	0	17	1	0.941
CCNA_01462	0.939	0	27.6	0	0.917
CCNA_01463	1	0	4.8	0	0.878
CCNA_01464	1	0	26.1	0	0.893
CCNA_01465	1	0	52.4	1	0.895
CCNA_01466	1	0	4.6	0	0.947
CCNA_01467	1	0	7.3	1	0.926
CCNA_01468	1	0	2.2	1	0.921
CCNA_01469	1	0	34.9	1	0.931
CCNA_01470	0.939	0	3.7	1	0.904
CCNA_01471	0.88	0	6.2	1	0.918
CCNA_01472	1	0	6.6	1	0.886
CCNA_01473	0.939	0	10.6	1	0.89
CCNA_01474	0.88	0	12.5	1	0.884
CCNA_01475	0.939	0	18.3	1	0.907
CCNA_01476	1	0	14.3	1	0.887
CCNA_01477	1	0	8.3	1	0.903
CCNA_01478	1	0	18	0	0.904
CCNA_01479	1	0	460.1	1	0.916
CCNA_01480	1	0	1557.8	1	0.866
CCNA_01481	1	0	26.3	1	0.901
CCNA_01483	1	0	8.1	1	0.921
CCNA_01484	1	0	48.8	1	0.859
CCNA_01485	0.939	0	23.4	0	0.908
CCNA_01486	1	0	29.1	0	0.929
CCNA_01487	1	0	333.5	1	0.884
CCNA_01488	1	0	29.3	1	0.897
CCNA_01489	1	0	57.3	1	0.913
CCNA_01490	1	0	45.2	1	0.925
CCNA_01491	0.939	0	9.8	0	0.905
CCNA_01492	1	0	10.2	0	0.908
CCNA_01493	0.939	0	77.5	0	0.925
CCNA_01494	1	0	15.7	0	0.901
CCNA_01495	1	0	11.8	0	0.913
CCNA_01496	0.384	1	88.1	1	0.489
CCNA_01497	0.511	1	76	1	0.514
CCNA_01498	1	0	5.4	1	0.866
CCNA_01499	1	0	12.8	1	0.897
CCNA_01500	1	0	170.3	1	0.915
CCNA_01501	1	0	1.2	0	0.891
CCNA_01503	0.88	0	4.5	0	0.885
CCNA_01502	0.939	0	39	1	0.903
CCNA_01504	0.939	0	6.1	0	0.901
CCNA_01505	1	0	17.8	0	0.913
CCNA_01506	1	0	100.1	0	0.899
CCNA_01507	0.88	0	26.3	0	0.913
CCNA_01508	0.939	0	26.7	0	0.922
CCNA_01509	0.939	0	38.1	0	0.921
CCNA_01510	1	0	38.8	1	0.887
CCNA_01511	1	0	15.6	1	0.935
CCNA_01512	1	0	9.6	1	0.912
CCNA_01513	0.939	0	1.9	1	0.919
CCNA_01514	0.939	0	2.3	1	0.927
CCNA_01515	1	0	3.2	1	0.895
CCNA_01516	0.939	0	29.9	0	0.927
CCNA_01517	1	0	9.7	0	0.845
CCNA_01519	1	0	50.2	1	0.9
CCNA_01520	0.939	0	26.6	1	0.881
CCNA_01521	1	0	41.8	0	0.844
CCNA_01522	1	0	75.4	0	0.912
CCNA_01523	1	0	17.5	0	0.92
CCNA_01524	1	0	178.6	0	0.937
CCNA_01525	0.939	0	12100.3	1	0.924
CCNA_01526	1	0	401.7	1	0.868
CCNA_01527	1	0	189.9	1	0.922
CCNA_01528	1	0	84	1	0.93
CCNA_01529	1	0	1349.7	1	0.912
CCNA_01530	1	0	123.6	1	0.95
CCNA_01531	1	0	234.8	1	0.947
CCNA_01532	0.939	0	176.7	1	0.926
CCNA_01533	0.939	0	499.3	1	0.806
CCNA_01534	1	0	526	1	0.784
CCNA_01535	0.11	1	178.3	1	0.219
CCNA_01536	1	0	178	1	0.884
CCNA_01537	1	0	21.6	0	0.939
CCNA_01538	0.556	1	159.5	1	0.512
CCNA_01539	1	0	5	0	0.926
CCNA_01541	1	0	2.3	1	0.905
CCNA_01542	1	0	37.1	0	0.943
CCNA_01543	1	0	19.7	0	0.91
CCNA_01545	0.88	0	132.5	1	0.912
CCNA_01546	1	0	12	0	0.884
CCNA_01547	0.081	1	146.3	1	0.53
CCNA_01548	1	0	13.4	1	0.921
CCNA_01549	0.88	0	99	0	0.928
CCNA_01550	0.823	0	374.7	0	0.926
CCNA_01551	1	0	684.8	1	0.868
CCNA_01552	0.511	1	191.8	1	0.621
CCNA_01553	1	0	23.4	1	0.862
CCNA_01554	0.88	0	1.7	0	0.876
CCNA_01555	1	0	8.9	0	0.909
CCNA_01556	1	0	431.9	1	0.811
CCNA_01557	1	0	5.5	1	0.924
CCNA_01558	1	0	14.1	1	0.893
CCNA_01559	0.939	0	4.5	1	0.918
CCNA_01560	0.88	0	277.9	1	0.89
CCNA_01561	1	0	5331.3	1	0.801
CCNA_01562	1	0	755.1	1	0.914
CCNA_01563	1	0	105	1	0.922
CCNA_01566	1	0	7.6	0	0.877
CCNA_01567	0.939	0	9.7	1	0.933
CCNA_01568	1	0	47.3	1	0.909
CCNA_01569	1	0	15.3	1	0.835
CCNA_01570	1	0	7.6	1	0.884
CCNA_01571	0.939	0	8.6	0	0.858
CCNA_01572	1	0	4.2	0	0.892
CCNA_01573	1	0	4.6	0	0.904
CCNA_01574	1	0	69.2	1	0.895
CCNA_01575	1	0	26	0	0.907
CCNA_01576	1	0	40.8	0	0.925
CCNA_01577	1	0	14.8	0	0.915
CCNA_01578	1	0	374.2	1	0.857
CCNA_01579	1	0	28.7	1	0.876
CCNA_01580	0.939	0	387.3	1	0.952
CCNA_01581	1	0	21.4	1	0.77
CCNA_01582	1	0	3.4	1	0.875
CCNA_01583	0.939	0	353.5	0	0.912
CCNA_01584	1	0	29.7	0	0.873
CCNA_01585	0.939	0	58.1	0	0.906
CCNA_01586	1	0	107.9	1	0.862
CCNA_01587	1	0	19.4	1	0.864
CCNA_01588	1	0	27.6	1	0.89
CCNA_01589	0.939	0	6.6	0	0.913
CCNA_01590	0	1	24.9	1	0.381
CCNA_01591	0.939	0	11.6	1	0.89
CCNA_01592	1	0	159.9	1	0.923
CCNA_01593	0.939	0	60.8	0	0.88
CCNA_01594	0.939	0	9.7	0	0.88
CCNA_01595	1	0	30	0	0.881
CCNA_01596	0.616	0	85.4	0	0.697
CCNA_01597	1	0	21.9	0	0.872
CCNA_01598	1	0	37.4	1	0.912
CCNA_01599	1	0	19.2	0	0.945
CCNA_01600	1	0	25.4	0	0.923
CCNA_01601	1	0	63.2	1	0.971
CCNA_01602	1	0	273.2	1	0.898
CCNA_01603	0.939	0	66.3	0	0.95
CCNA_01604	1	0	2.5	1	0.903
CCNA_01605	0.939	0	25.5	0	0.91
CCNA_01606	1	0	3.2	0	0.913
CCNA_01607	0.556	1	73.4	1	0.666
CCNA_01608	1	0	11.3	0	0.876
CCNA_01609	1	0	57.6	1	0.916
CCNA_01610	0.823	0	703.9	1	0.909
CCNA_01611	1	0	3.9	1	0.904
CCNA_01612	0.345	1	260.4	1	0.468
CCNA_01613	0.385	1	28.7	1	0.141
CCNA_01614	0.556	1	8	1	0.544
CCNA_01615	0.384	1	66.7	1	0.328
CCNA_01616	0.385	1	43.2	1	0.387
CCNA_01617	1	0	63.3	1	0.904
CCNA_01618	0.556	1	22.2	0	0.684
CCNA_01619	1	0	22	0	0.863
CCNA_01620	0.346	1	21	1	0.221
CCNA_01621	0.823	0	864.9	1	0.903
CCNA_01622	0.616	0	217	1	0.921
CCNA_01623	1	0	253.4	0	0.934
CCNA_01624	0.88	0	125.2	1	0.855
CCNA_01625	1	0	41.9	0	0.909
CCNA_01626	0.511	1	122.8	1	0.543
CCNA_01627	0.204	1	23.9	1	0.613
CCNA_01628	1	0	50.1	1	0.83
CCNA_01629	0.823	0	577.8	1	0.781
CCNA_01630	0.665	0	244.1	1	0.737
CCNA_01632	1	0	192.1	0	0.888
CCNA_01633	0.14	1	48.6	1	0.745
CCNA_01634	1	0	41.9	1	0.9
CCNA_01635	1	0	11.5	1	0.867
CCNA_01636	0.939	0	39.3	1	0.9
CCNA_01637	0.345	1	397	1	0.315
CCNA_01638	1	0	47.5	1	0.774
CCNA_01639	1	0	168.3	1	0.882
CCNA_01640	1	0	6.9	1	0.881
CCNA_01641	0.824	0	10	1	0.885
CCNA_01642	1	0	10.6	1	0.915
CCNA_01643	0.939	0	36.5	0	0.907
CCNA_01644	0.939	0	147.1	0	0.895
CCNA_01645	0.823	0	72.4	1	0.869
CCNA_01646	0.88	0	35.1	0	0.905
CCNA_01647	0.939	0	16	0	0.909
CCNA_01648	0.88	0	9.9	1	0.901
CCNA_01649	1	0	49.9	1	0.919
CCNA_01650	1	0	2.1	0	0.857
CCNA_01651	0.11	1	594.9	1	0.459
CCNA_01652	0.171	1	94.8	1	0.591
CCNA_01653	1	0	75.5	1	0.927
CCNA_01654	1	0	41.7	1	0.889
CCNA_01655	0.88	0	500.4	1	0.915
CCNA_01656	1	0	35.6	0	0.91
CCNA_01657	0.939	0	29.6	0	0.847
CCNA_01658	1	0	39.4	1	0.89
CCNA_01659	0.88	0	36.6	1	0.915
CCNA_01660	1	0	69.3	0	0.866
CCNA_01663	0.939	0	0.6	1	0.912
CCNA_01664	0.939	0	0.3	1	0.899
CCNA_01665	1	0	5.2	1	0.919
CCNA_01666	1	0	11.7	1	0.868
CCNA_01667	0.939	0	42.6	1	0.944
CCNA_01668	0.939	0	112.2	1	0.934
CCNA_01669	0.939	0	76.1	1	0.901
CCNA_01670	0.88	0	134	1	0.917
CCNA_01671	1	0	161.4	1	0.877
CCNA_01672	1	0	18.8	0	0.906
CCNA_01673	1	0	12.7	0	0.874
CCNA_01674	1	0	23.6	0	0.929
CCNA_01675	0.467	1	287.9	1	0.341
CCNA_01676	0.511	0	181.3	1	0.36
CCNA_01677	1	0	335.6	1	0.858
CCNA_01678	1	0	436.6	1	0.939
CCNA_01679	1	0	17.7	1	0.846
CCNA_01680	1	0	32.7	1	0.871
CCNA_01681	1	0	17.5	1	0.914
CCNA_01682	1	0	28.3	0	0.884
CCNA_01683	1	0	3.7	1	0.921
CCNA_01684	1	0	112.3	0	0.911
CCNA_01685	1	0	297.2	0	0.904
CCNA_01686	0.88	0	112	1	0.726
CCNA_01687	0.467	1	58.6	1	0.689
CCNA_01688	0.881	0	285.9	1	0.887
CCNA_01689	0.664	0	155	1	0.685
CCNA_01690	1	0	1634.8	1	0.826
CCNA_01691	1	0	61.9	1	0.847
CCNA_01692	0.616	0	191.4	1	0.668
CCNA_01693	1	0	13.1	0	0.903
CCNA_01694	1	0	4.9	0	0.904
CCNA_01695	1	0	3.3	0	0.928
CCNA_01696	1	0	2.7	0	0.914
CCNA_01697	1	0	15.3	1	0.883
CCNA_01698	1	0	17.3	1	0.905
CCNA_01699	0.939	0	8.4	0	0.912
CCNA_01700	1	0	7.4	1	0.894
CCNA_01701	1	0	3.4	1	0.883
CCNA_01702	1	0	10.2	1	0.88
CCNA_01703	1	0	241.2	1	0.914
CCNA_01704	1	0	24.7	1	0.923
CCNA_01705	1	0	30.4	0	0.918
CCNA_01706	1	0	41.9	1	0.903
CCNA_01707	1	0	15.6	1	0.891
CCNA_01708	1	0	452.2	1	0.903
CCNA_01709	1	0	2.4	0	0.909
CCNA_01710	1	0	2.3	0	0.9
CCNA_01711	1	0	6.5	0	0.9
CCNA_01712	1	0	50	0	0.903
CCNA_01713	1	0	11.2	1	0.932
CCNA_01714	0.824	0	38.5	1	0.902
CCNA_01715	1	0	294.9	1	0.91
CCNA_01716	1	0	31.2	1	0.879
CCNA_01717	0.939	0	62.5	1	0.896
CCNA_01718	1	0	33.1	1	0.871
CCNA_01719	1	0	14.2	1	0.825
CCNA_01721	1	0	387.1	1	0.876
CCNA_01722	1	0	99	1	0.767
CCNA_01723	0.385	1	245.6	1	0.535
CCNA_01724	0.511	1	1292.9	1	0.618
CCNA_01725	0.556	1	886.8	1	0.365
CCNA_01726	0.053	1	47.2	1	0.687
CCNA_01727	1	0	87.5	0	0.865
CCNA_01728	1	0	11.8	0	0.921
CCNA_01729	1	0	25.7	0	0.897
CCNA_01730	0.823	0	44.6	0	0.915
CCNA_01731	1	0	97.5	0	0.882
CCNA_01732	0.939	0	114.4	0	0.908
CCNA_01733	0.616	0	15.5	0	0.853
CCNA_01734	1	0	6.2	0	0.939
CCNA_01735	1	0	1.2	0	0.923
CCNA_01736	1	0	18.9	1	0.912
CCNA_01737	0.053	1	45	0	0.427
CCNA_01738	0.939	0	67.4	0	0.888
CCNA_01739	0.716	0	373	0	0.909
CCNA_01740	0.11	1	168.4	0	0.682
CCNA_01741	0.14	1	2131	0	0.507
CCNA_01742	0.939	0	2061.5	1	0.919
CCNA_01743	1	0	1.2	0	0.952
CCNA_01744	1	0	2.1	0	0.899
CCNA_01745	1	0	94.4	0	0.892
CCNA_01746	0.14	1	200.2	1	0.479
CCNA_01747	0.11	1	41.1	1	0.178
CCNA_01748	1	0	159.3	1	0.893
CCNA_01749	0.11	1	5931.1	1	0.3
CCNA_01750	0.309	1	244	1	0.119
CCNA_01751	0.939	0	128.7	1	0.729
CCNA_01752	0.939	0	78.9	1	0.806
CCNA_01753	0.11	1	74.2	1	0.451
CCNA_01754	1	0	25.3	0	0.897
CCNA_01755	0.939	0	39.6	0	0.918
CCNA_01756	1	0	340.9	0	0.796
CCNA_01757	0.88	0	34.2	0	0.816
CCNA_01758	0.425	1	97.9	0	0.403
CCNA_01759	0.385	1	273.2	0	0.441
CCNA_01760	0.308	1	260.7	0	0.556
CCNA_01761	0.346	1	439.8	0	0.534
CCNA_01762	0.346	1	58.3	0	0.573
CCNA_01763	0.824	0	97.2	1	0.884
CCNA_01764	0.511	1	404.1	1	0.486
CCNA_01765	1	0	11.1	1	0.888
CCNA_01766	1	0	195.9	0	0.901
CCNA_01767	1	0	33.7	1	0.883
CCNA_01768	1	0	127.7	0	0.919
CCNA_01769	1	0	58.4	0	0.91
CCNA_01770	0.467	1	678.4	1	0.566
CCNA_01771	1	0	0.3	0	0.868
CCNA_01772	1	0	3.1	1	0.889
CCNA_01773	0.939	0	12.7	0	0.874
CCNA_01774	0.823	0	6.9	0	0.908
CCNA_01775	0.939	0	27.9	0	0.913
CCNA_01776	0.556	1	212.1	1	0.528
CCNA_01777	1	0	160.8	1	0.895
CCNA_01778	1	0	93.4	1	0.895
CCNA_01779	1	0	113.5	0	0.822
CCNA_01780	1	0	82.8	0	0.912
CCNA_01781	1	0	0.2	0	0.859
CCNA_01782	1	0	43.6	0	0.898
CCNA_01783	0.556	1	60.3	0	0.608
CCNA_01784	1	0	949.1	0	0.811
CCNA_01785	0.939	0	1138.6	0	0.837
CCNA_01786	1	0	23.8	1	0.904
CCNA_01787	1	0	103.3	0	0.981
CCNA_01788	1	0	4.4	0	0.889
CCNA_01789	1	0	15.4	0	0.891
CCNA_01790	0.939	0	25.5	1	0.841
CCNA_01791	0.436	0	352.8	1	0.631
CCNA_01792	0.204	1	524.6	1	0.328
CCNA_01793	1	0	17.7	1	0.906
CCNA_01794	1	0	68.9	0	0.927
CCNA_01795	0.357	0	294.5	1	0.746
CCNA_01797	1	0	1085.2	1	0.732
CCNA_01799	0.824	0	409.4	1	0.748
CCNA_01800	0.88	0	278.9	1	0.777
CCNA_01801	1	0	1214.8	1	0.883
CCNA_01802	1	0	206.8	1	0.872
CCNA_01803	0.88	0	314.3	1	0.694
CCNA_01804	1	0	97.2	1	0.904
CCNA_01805	0.88	0	1003.7	1	0.817
CCNA_01806	1	0	81.5	1	0.915
CCNA_01807	1	0	51	0	0.892
CCNA_01808	1	0	42.6	0	0.934
CCNA_01809	0.346	1	57.6	1	0.547
CCNA_01810	0.88	0	23.5	1	0.877
CCNA_01811	1	0	35.2	0	0.888
CCNA_01812	0.171	1	26.1	0	0.388
CCNA_01813	0.939	0	249.2	1	0.903
CCNA_01814	1	0	86.8	1	0.872
CCNA_01815	1	0	105.4	1	0.855
CCNA_01816	1	0	415.4	1	0.867
CCNA_01817	1	0	133.8	1	0.857
CCNA_01818	1	0	92.6	1	0.921
CCNA_01819	0.511	1	162.6	1	0.768
CCNA_01820	0.88	0	61.6	1	0.928
CCNA_01821	0.939	0	20.9	0	0.873
CCNA_01822	0.939	0	14	0	0.92
CCNA_01823	1	0	78.9	0	0.942
CCNA_01824	1	0	12.5	0	0.896
CCNA_01826	1	0	105.6	1	0.875
CCNA_01827	0.939	0	125.8	1	0.857
CCNA_01828	0.939	0	6.9	0	0.895
CCNA_01830	1	0	6.3	0	0.926
CCNA_01831	0.88	0	5.2	0	0.918
CCNA_01832	0.88	0	8.3	0	0.915
CCNA_01833	1	0	1.8	0	0.888
CCNA_01834	0.939	0	17.5	1	0.864
CCNA_01835	1	0	56.9	1	0.877
CCNA_01836	1	0	36.2	0	0.881
CCNA_01837	1	0	2.3	1	0.878
CCNA_01840	1	0	10.2	1	0.896
CCNA_01841	0.939	0	4.2	0	0.912
CCNA_01842	1	0	44.4	0	0.885
CCNA_01843	1	0	2.4	0	0.922
CCNA_01844	1	0	21.2	1	0.912
CCNA_01845	1	0	48	1	0.947
CCNA_01846	1	0	66.3	1	0.922
CCNA_01847	0.939	0	21.3	1	0.9
CCNA_01848	0.939	0	39.6	1	0.95
CCNA_01849	0.88	0	47.3	1	0.95
CCNA_01850	0.824	0	57.4	1	0.929
CCNA_01851	1	0	56.9	1	0.934
CCNA_01852	1	0	3.1	0	0.9
CCNA_01853	1	0	25.9	0	0.905
CCNA_01854	1	0	68.5	0	0.908
CCNA_01855	1	0	24.6	0	0.912
CCNA_01856	1	0	36.3	0	0.922
CCNA_01857	1	0	20.8	0	0.883
CCNA_01858	1	0	41.4	0	0.893
CCNA_01859	1	0	32.6	0	0.916
CCNA_01860	1	0	5.8	0	0.901
CCNA_01861	0.939	0	160.9	0	0.895
CCNA_01862	1	0	38.1	1	0.867
CCNA_01863	1	0	9.6	1	0.854
CCNA_01864	0.556	1	86.5	0	0.524
CCNA_01865	1	0	0.6	0	0.863
CCNA_01866	1	0	8.7	0	0.913
CCNA_01868	1	0	1	1	0.893
CCNA_01869	1	0	131.3	1	0.902
CCNA_01870	0.939	0	3.7	1	0.909
CCNA_01873	1	0	33.6	0	0.935
CCNA_01874	0.939	0	28.9	1	0.966
CCNA_01875	0.939	0	21.6	0	0.872
CCNA_01876	1	0	75.1	1	0.919
CCNA_01877	1	0	2.9	0	0.891
CCNA_01878	1	0	2.1	1	0.904
CCNA_01879	1	0	0.3	0	0.866
CCNA_01880	1	0	0.2	0	0.832
CCNA_01881	1	0	0.2	0	0.864
CCNA_01882	1	0	0.5	0	0.908
CCNA_01883	1	0	1	0	0.903
CCNA_01884	0.939	0	0.2	0	0.88
CCNA_01885	1	0	37	1	0.89
CCNA_01886	1	0	12.4	1	0.927
CCNA_01888	1	0	6.6	0	0.905
CCNA_01889	1	0	1.8	1	0.906
CCNA_01890	1	0	0.8	0	0.881
CCNA_01891	1	0	8.1	1	0.894
CCNA_01892	1	0	0.2	0	0.858
CCNA_01893	1	0	0.4	0	0.888
CCNA_01894	1	0	3.5	1	0.915
CCNA_01895	1	0	0.3	0	0.881
CCNA_01896	1	0	8.8	1	0.909
CCNA_01897	1	0	5.1	1	0.881
CCNA_01898	0.939	0	16.1	1	0.839
CCNA_01899	0.467	1	33.5	1	0.544
CCNA_01900	0.081	1	35.7	1	0.523
CCNA_01901	0.88	0	93.5	1	0.881
CCNA_01902	0.939	0	7.6	0	0.924
CCNA_01903	1	0	0.7	0	0.882
CCNA_01904	1	0	0.6	0	0.908
CCNA_01905	1	0	5.7	0	0.878
CCNA_01906	1	0	0.3	0	0.87
CCNA_01907	1	0	1.1	1	0.891
CCNA_01908	1	0	1.8	1	0.907
CCNA_01909	1	0	61.9	1	0.924
CCNA_01910	1	0	32.2	1	0.913
CCNA_01911	1	0	26.5	1	0.879
CCNA_01912	1	0	11.4	1	0.893
CCNA_01913	1	0	436.5	0	0.944
CCNA_01914	1	0	130.6	0	0.924
CCNA_01915	0.939	0	25.1	0	0.887
CCNA_01916	1	0	18.1	1	0.87
CCNA_01917	1	0	15.8	1	0.911
CCNA_01918	1	0	29.6	0	0.864
CCNA_01919	1	0	30.6	0	0.871
CCNA_01920	0.939	0	40.3	1	0.905
CCNA_01921	0.556	1	168.5	1	0.604
CCNA_01922	1	0	35.2	1	0.869
CCNA_01923	1	0	53	0	0.907
CCNA_01924	1	0	11.2	1	0.885
CCNA_01925	0.939	0	32.3	1	0.934
CCNA_01926	1	0	60.4	0	0.894
CCNA_01927	1	0	15.5	0	0.848
CCNA_01928	1	0	16.3	1	0.858
CCNA_01929	1	0	298.3	1	0.856
CCNA_01930	1	0	97	1	0.844
CCNA_01931	1	0	14.4	0	0.917
CCNA_01932	0.939	0	74.9	0	0.89
CCNA_01933	1	0	54.2	1	0.957
CCNA_01934	0.88	0	231.5	1	0.947
CCNA_01935	0.511	1	97.8	1	0.715
CCNA_01936	0.238	1	28.2	1	0.451
CCNA_01937	0.467	1	32.5	1	0.667
CCNA_01938	0.346	1	21.1	1	0.504
CCNA_01939	1	0	129.9	1	0.841
CCNA_01940	0.385	1	74.7	1	0.577
CCNA_01941	0.237	1	97.9	1	0.573
CCNA_01942	1	0	103.3	1	0.806
CCNA_01943	1	0	257.3	0	0.922
CCNA_01944	1	0	760.7	1	0.818
CCNA_01945	0.939	0	102.3	1	0.866
CCNA_01946	0.081	1	867.2	0	0.538
CCNA_01947	1	0	87.5	0	0.915
CCNA_01948	1	0	60.5	0	0.913
CCNA_01949	1	0	45.8	0	0.856
CCNA_01950	0.171	1	59.2	1	0.576
CCNA_01951	0.939	0	80.5	1	0.921
CCNA_01952	0.385	1	35.7	1	0.599
CCNA_01954	0.664	0	641.9	0	0.754
CCNA_01955	1	0	187	0	0.911
CCNA_01956	1	0	50	0	0.92
CCNA_01957	0.467	1	34	1	0.495
CCNA_01958	0.467	1	1307.5	1	0.318
CCNA_01959	0.385	1	362.7	0	0.491
CCNA_01960	0.171	1	59.4	0	0.217
CCNA_01961	0.14	1	218.9	0	0.371
CCNA_01962	0.938	0	9.2	0	0.862
CCNA_01963	1	0	17.5	1	0.848
CCNA_01964	1	0	1232.4	1	0.821
CCNA_01966	0.939	0	77.4	0	0.874
CCNA_01967	1	0	11	0	0.952
CCNA_01968	0.556	1	25.9	0	0.583
CCNA_01969	0.14	1	163.6	1	0.538
CCNA_01970	0.141	1	15.1	1	0.574
CCNA_01971	0.511	1	813.8	0	0.531
CCNA_01972	0.88	0	58.9	0	0.879
CCNA_01973	1	0	52.8	1	0.95
CCNA_01974	0.88	0	41.4	0	0.923
CCNA_01975	0.823	0	194.6	0	0.866
CCNA_01976	0.88	0	111.1	0	0.912
CCNA_01977	0.768	0	224.8	0	0.895
CCNA_01978	1	0	19.7	0	0.932
CCNA_01979	0.768	0	512.4	0	0.876
CCNA_01980	1	0	19.1	1	0.926
CCNA_01981	0.939	0	53.8	1	0.897
CCNA_01982	0.026	1	144.1	0	0.436
CCNA_01983	0.939	0	271.9	0	0.939
CCNA_01984	1	0	21.5	1	0.913
CCNA_01985	1	0	6.2	1	0.859
CCNA_01986	0.308	1	52.4	1	0.622
CCNA_01987	0.556	1	373.3	1	0.491
CCNA_01988	0.237	1	370.1	1	0.54
CCNA_01989	0.171	1	419.7	1	0.624
CCNA_01990	0.308	1	1642.7	1	0.471
CCNA_01991	0.511	1	163.8	1	0.616
CCNA_01992	0.271	1	945.4	1	0.311
CCNA_01993	0.715	0	182.5	1	0.838
CCNA_01994	0.237	1	324.7	1	0.384
CCNA_01995	0.11	1	210.9	1	0.491
CCNA_01996	0.171	1	91	1	0.5
CCNA_01997	0.053	1	4973.9	1	0.464
CCNA_01998	0.053	1	1581.5	1	0.62
CCNA_01999	0.081	1	379.1	1	0.611
CCNA_02000	0.026	1	69.8	1	0.665
CCNA_02001	1	0	1.5	0	0.89
CCNA_02002	0.939	0	35.7	1	0.956
CCNA_02003	0.026	1	122.4	1	0.412
CCNA_02004	1	0	2602.3	1	0.867
CCNA_02005	0.939	0	34.1	0	0.919
CCNA_02006	0.511	1	89.6	1	0.609
CCNA_02007	0.272	1	262.9	1	0.542
CCNA_02008	0.053	1	381.2	1	0.484
CCNA_02009	1	0	1750.3	1	0.879
CCNA_02010	0.939	0	7.9	1	0.914
CCNA_02011	1	0	571.4	1	0.948
CCNA_02012	0.617	0	52.4	1	0.924
CCNA_02013	0.511	1	58.1	1	0.499
CCNA_02014	0.237	1	171.3	1	0.434
CCNA_02015	0.556	1	62.5	1	0.644
CCNA_02016	0.511	1	151.2	1	0.587
CCNA_02017	0.467	1	199.2	1	0.6
CCNA_02018	0.467	1	60	1	0.273
CCNA_02019	0.511	1	112.1	1	0.723
CCNA_02020	0.467	1	830	1	0.646
CCNA_02021	1	0	153.2	1	0.852
CCNA_02022	0.511	1	224.6	1	0.507
CCNA_02023	0.467	1	159	1	0.437
CCNA_02024	0.511	1	289.4	1	0.538
CCNA_02025	1	0	1191.5	1	0.882
CCNA_02026	1	0	67.2	1	0.881
CCNA_02027	0.467	1	699.6	1	0.756
CCNA_02028	1	0	382.5	1	0.866
CCNA_02029	0.511	1	453.4	1	0.521
CCNA_02030	1	0	739.8	1	0.777
CCNA_02031	0.511	1	1503.9	1	0.698
CCNA_02032	0.467	1	527.6	1	0.658
CCNA_02033	0.511	1	514	1	0.577
CCNA_02034	1	0	16.5	0	0.936
CCNA_02035	0.939	0	33.3	1	0.902
CCNA_02036	0.939	0	130.2	1	0.9
CCNA_02037	0.824	0	649.7	1	0.927
CCNA_02039	0.823	0	537.1	1	0.617
CCNA_02040	0.556	1	53.3	0	0.631
CCNA_02041	0.467	1	159.4	1	0.678
CCNA_02042	1	0	1648.6	1	0.787
CCNA_02043	1	0	12.8	1	0.883
CCNA_02044	1	0	37.8	1	0.912
CCNA_02045	1	0	58.9	1	0.925
CCNA_02046	0.939	0	28562.3	0	0.794
CCNA_02047	0.308	1	839.8	0	0.478
CCNA_02048	1	0	250.6	0	0.928
CCNA_02049	1	0	78.7	1	0.896
CCNA_02050	1	0	45	0	0.893
CCNA_02051	1	0	15.9	0	0.878
CCNA_02052	0.272	1	38.7	0	0.324
CCNA_02053	1	0	3.3	0	0.923
CCNA_02054	1	0	203.4	1	0.888
CCNA_02055	1	0	7.1	1	0.93
CCNA_02056	0.511	1	20.4	1	0.18
CCNA_02057	0.939	0	7.1	0	0.878
CCNA_02058	1	0	5.4	0	0.91
CCNA_02059	0.939	0	43.5	1	0.899
CCNA_02060	1	0	126	1	0.91
CCNA_02061	1	0	75.7	0	0.874
CCNA_02062	1	0	95.8	1	0.889
CCNA_02063	0.384	1	211.1	1	0.739
CCNA_02064	0.346	1	85.6	1	0.556
CCNA_02065	1	0	11.6	0	0.912
CCNA_02066	1	0	29.2	1	0.891
[truncated: 1,768 more rows]

## Sheet: 6_NC_000913
Escherichia coli K-12 MG1655
Synonym	Fitness	Binary essentiality	Expressiveness	Strand	EC01	EC02	EC03
b0001	1	0	15	1	0.704	0.786	0.593
b0002	0.702	0	36	1	0.345	0.857	0.652
b0003	1	0	25.5	1	0.281	0.786	0.636
b0004	0.843	0	31.5	1	0.252	0.857	0.682
b0005	1	0	4.5	1	0.681	0.714	0.779
b0006	0.892	0	6	0	0.628	0.714	0.573
b0007	0.944	0	3	0	0.529	0.714	0.634
b0008	1	0	228	1	0.489	0.857	0.72
b0009	0.947	1	16.5	1	0.36	0.714	0.321
b0010	0.946	0	3	0	0.546	0.714	0.749
b0011	1	0	-	0	0.717	0.714	0.783
b0013	1	0	-	0	0.636	0.857	0.74
b0014	0.503	1	1485	1	0.404	0.714	0.547
b0015	0.709	0	204	1	0.417	0.857	0.768
b0016	1	0	-	1	-	0.643	0.728
b0018	1	0	-	0	-	-	-
b4412	1	0	-	0	0.652	0.786	-
b0019	0.947	0	13.5	1	0.445	0.857	0.85
b0020	1	0	-	1	0.591	0.857	0.776
b0021	1	0	-	0	-	0.5	0.627
b0022	1	1	-	0	-	0.357	0.415
b0023	0.506	1	-	0	0.588	0.714	0.707
b0024	1	0	-	1	0.639	0.643	0.444
b0025	0.132	1	-	1	0	0.286	0.263
b0026	0.366	1	295.5	1	0.492	0.429	0.127
b0027	0.178	1	34.5	1	0	0	0.343
b0028	0.891	0	61.5	1	0.4	0.714	0.727
b0029	0.176	1	25.5	1	0	0	0.548
b0030	1	0	-	1	0.523	0.857	0.753
b0031	0.153	1	13.5	1	0	0.286	0.28
b0032	0.895	0	90	1	0.27	0.857	0.697
b0033	0.946	0	214.5	1	0.197	0.857	0.669
b0034	1	0	-	1	0.536	0.857	0.85
b0035	0.947	0	-	0	0.598	0.857	0.739
b0036	1	0	-	0	0.387	0.857	0.778
b0037	1	0	-	0	0.594	0.857	0.622
b0038	1	0	-	0	0.631	0.857	0.79
b0039	1	0	-	0	0.572	0.857	0.697
b0040	1	0	-	0	0.412	0.857	0.732
b0041	0.844	0	-	1	0.593	0.857	0.74
b0042	0.947	0	-	1	0.473	0.857	0.635
b0043	1	0	-	1	0.471	0.857	0.796
b0044	1	0	-	1	0.565	0.857	0.696
b0045	1	0	-	1	0.605	0.857	0.678
b0046	1	0	3	1	0.426	0.857	0.62
b0047	0.944	0	6	1	0.623	0.857	0.762
b0048	0.079	1	6	1	0	0.286	0.347
b0049	1	0	16.5	0	0.464	0.857	0.649
b0050	1	0	21	0	0.414	0.857	0.749
b0051	0.889	0	33	0	0.538	0.857	0.738
b0052	0.842	0	61.5	0	0.292	0.857	0.765
b0053	0.72	0	108	0	0.352	0.857	0.71
b0054	0.211	1	88.5	0	0	0	0.435
b0055	1	0	1.5	1	0.557	0.857	0.789
b0058	0.944	1	1.5	0	0.559	0.857	0.307
b0059	1	0	-	0	0.691	0.857	0.695
b0060	1	0	9	0	0.616	0.857	0.733
b0061	1	0	-	0	-	0.643	0.723
b0062	1	0	-	0	-	0.643	0.691
b0063	1	0	-	0	-	0.643	0.784
b0064	1	0	3	1	0.555	0.857	0.644
b0065	1	0	-	1	0.566	0.857	0.661
b0066	0.944	0	1.5	0	0.617	1	0.723
b0067	0.944	0	7.5	0	0.534	1	0.724
b0068	1	0	-	0	0.619	0.857	0.68
b0069	0.944	0	10.5	0	0.572	1	0.721
b4662	1	0	-	1	-	-	-
b0070	1	0	4.5	1	0.513	0.857	0.521
b0071	0.842	0	-	0	0.336	0.857	0.804
b0072	0.891	0	16.5	0	0.323	0.857	0.741
b0073	0.891	0	7.5	0	0.314	0.857	0.616
b0074	0.842	0	10.5	0	0.339	0.857	0.727
b0075	1	0	1.5	0	0.333	0.857	0.931
b0076	1	0	-	1	0.615	0.857	0.7
b0077	0.896	0	6	1	0.48	0.857	0.709
b0078	0.895	0	4.5	1	0.473	0.857	0.802
b0080	1	0	-	1	0.471	0.857	0.627
b0081	0.772	0	34.5	1	0.552	0.857	0.638
b0082	0.681	1	45	1	0.577	0.571	0.263
b0083	0.252	1	12	1	0	0	0.38
b0084	0.142	1	55.5	1	0	0	0.185
b0085	0.119	1	54	1	0	0	0.492
b0086	0.068	0	63	1	0	0.143	0.503
b0087	0.088	0	37.5	1	0	0.143	0.532
b0088	0.076	1	36	1	0	0	0.593
b0089	0.14	1	12	1	0	0	0.228
b0090	0.036	1	12	1	0	0	0.247
b0091	0.139	1	33	1	0	0	0.207
b0092	0.721	1	28.5	1	0.407	0.714	0.266
b0093	0.201	1	21	1	0	0	0.278
b0094	0.075	1	36	1	0	0	0.226
b0095	0	1	57	1	0	0	0.238
b0096	0.255	0	136.5	1	0	0.071	0.638
b0097	0.423	1	36	1	0	0.286	0.321
b0098	0.068	1	154.5	1	0	0	0.554
b0099	0.944	0	-	1	0.582	0.857	0.745
b0101	1	0	-	0	0.556	0.786	0.829
b0102	1	0	10.5	0	0.539	0.714	0.578
b0103	0.485	1	9	0	0.62	0.429	0.601
b0104	0.947	0	19.5	1	0.502	0.857	0.778
b0106	0.944	0	-	0	0.9	0.714	0.719
b0107	1	0	-	0	0.691	0.714	0.673
b0108	1	0	-	0	0.483	0.857	0.78
b0109	0.894	0	12	0	0.314	0.857	0.555
b0110	1	0	6	1	0.569	0.857	0.788
b0111	1	0	7.5	1	0.48	0.857	0.761
b0112	1	0	13.5	0	0.744	0.857	0.744
b0113	1	0	16.5	1	0.498	0.857	0.575
b0114	0.916	0	219	1	0.588	0.857	0.748
b0115	0.814	1	148.5	1	0.467	0.714	0.176
b0116	0.575	1	435	1	0.216	0.714	0.211
b0117	1	0	-	0	0.631	0.857	0.738
b0118	1	0	945	1	0.574	0.857	0.623
b0119	1	0	10.5	1	0.524	0.857	0.738
b0120	1	0	33	0	0.517	0.857	0.77
b0121	1	0	30	0	0.588	0.857	0.645
b0122	1	1	10.5	0	0.593	0.714	0.349
b0123	1	0	9	1	0.532	0.714	0.76
b0124	0.916	0	49.5	0	0.572	0.857	0.692
b0125	0.799	0	22.5	1	0.46	0.857	0.816
b0126	0.372	1	135	0	0	0	0.306
b0127	1	0	24	1	0.736	0.857	0.751
b0128	1	0	9	1	0.598	0.857	0.71
b0129	1	1	-	1	0.643	0.714	0.357
b0130	1	0	3	1	0.573	0.714	0.652
b0131	0.896	0	103.5	0	0.34	0.857	0.798
b0132	0.947	0	-	1	0.553	0.857	0.777
b0133	0.749	0	39	0	0.319	0.857	0.561
b0134	0.749	0	9	0	0.292	0.857	0.57
b0135	1	0	-	0	0.554	0.714	0.757
b0136	1	0	-	0	0.68	0.714	0.879
b0137	1	0	-	0	0.719	0.714	0.804
b0138	1	0	-	0	0.642	0.714	0.803
b0139	1	0	-	0	0.577	0.857	0.789
b0140	1	0	-	0	0.555	0.857	0.579
b0141	1	0	-	0	0.58	0.714	0.608
b0142	0.245	1	9	0	0	0.286	0.347
b0143	0.798	0	91.5	0	0.692	0.857	0.726
b0144	1	0	-	0	0.644	0.714	0.723
b0145	0.893	0	126	0	0.476	0.857	0.725
b0146	1	0	9	0	0.505	0.857	0.858
b0147	1	0	7.5	0	0.684	0.857	0.79
b0148	1	0	9	1	0.632	0.857	0.687
b0149	0.892	0	22.5	1	0.375	0.857	0.724
b0150	1	0	21	1	0.569	1	0.76
b0151	1	0	4.5	1	0.629	1	0.706
b0152	1	0	3	1	0.699	1	0.556
b0153	1	0	4.5	1	0.675	1	0.743
b0154	0.283	1	112.5	0	0	0.286	0.225
b0155	1	0	12	1	0.691	0.857	0.756
b0156	0.253	0	25.5	1	0	0.286	0.674
b0157	1	0	9	0	0.674	0.786	0.6
b0158	1	0	9	0	0.484	0.714	0.706
b0159	0.946	1	24	0	0.358	0.714	0.586
b0160	1	0	6	1	0.468	1	0.732
b0161	0.896	0	34.5	1	0.351	1	0.739
b0162	0.944	0	-	1	0.564	0.857	0.744
b0163	1	0	9	0	0.666	0.714	0.66
b0164	1	0	-	0	0.506	0.714	0.82
b0166	0.254	1	72	0	0	0.286	0.279
b0167	0.947	1	21	0	0.482	0.857	0.133
b0168	0.068	1	37.5	0	0	0	0.656
b0169	0.029	1	-	1	0	0	0.295
b0170	0.057	1	-	1	0	0.143	0.275
b0171	0.036	1	60	1	0	0	0.295
b0172	0.048	1	81	1	0	0	0.328
b0173	0.176	1	16.5	1	0	0	0.233
b0174	0.118	1	33	1	0	0	0.661
b0175	0.056	1	18	1	0	0	0.577
b0176	0.282	0	-	1	0	0.143	0.641
b0177	0.187	1	195	1	0	0.143	0.145
b0178	0.892	0	-	1	0.733	0.571	0.717
b0179	0.201	0	93	1	0	0.071	0.538
b0180	0.13	1	48	1	0	0	0.353
b0181	0.187	1	45	1	0	0	0.285
b0182	0.227	1	22.5	1	0	0	0.238
b0183	0.84	1	15	1	0.711	0.714	0.692
b0184	0.029	1	96	1	0	0	0.386
b0185	0.055	1	88.5	1	0	0	0.26
b0186	1	0	10.5	1	0.538	0.857	0.766
b0187	1	0	-	1	0.517	0.857	0.65
b0188	0.089	1	15	1	0	0	0.509
b0189	0.944	0	4.5	0	0.625	0.714	0.708
b4406	0.944	0	13.5	0	0.524	0.643	-
b0190	1	0	13.5	1	0.725	0.714	0.703
b0191	1	0	3	1	0.625	0.714	0.735
b0192	1	0	4.5	1	0.581	1	0.807
b0193	1	0	-	0	0.432	0.857	0.799
b0194	0.047	1	103.5	0	0	0	0.474
b0195	0.889	0	-	0	0.584	0.786	0.584
b0196	1	0	-	0	0.544	1	0.826
b0197	0.947	0	31.5	0	0.528	0.714	0.739
b0198	1	0	4.5	0	0.76	0.857	0.767
b0199	1	0	12	0	0.736	0.857	0.71
b0200	0.843	0	4.5	1	0.277	0.857	0.747
b0207	1	0	3	1	0.61	0.857	0.855
b0208	1	0	6	0	0.603	0.857	0.851
b0209	0.865	0	45	1	0.349	0.714	0.741
b0210	1	1	10.5	1	0.579	0.571	0.314
b0211	1	0	48	0	0.658	1	0.726
b0212	1	0	10.5	0	0.584	0.857	0.576
b0213	1	0	12	1	0.611	0.857	0.751
b0214	0.894	1	-	0	0.459	0.714	0.722
b0215	0.678	1	10.5	1	0.489	0.857	0.666
b0217	1	0	-	1	0.658	0.714	0.744
b4586	1	0	-	0	-	-	-
b0219	1	0	4.5	0	0.492	0.857	0.86
b0220	1	0	-	1	0.531	0.714	0.771
b0221	0.944	0	7.5	0	0.616	0.714	0.687
b0222	0.863	0	22.5	1	0.351	0.857	0.746
b0223	0.944	0	30	1	0.574	0.857	0.66
b0224	1	0	13.5	0	0.716	1	0.751
b0225	0.892	0	-	0	0.427	0.786	0.7
b0226	1	0	-	0	0.57	1	0.795
b0227	1	0	-	1	0.497	1	0.836
b0228	1	0	-	1	0.546	1	0.765
b0231	1	0	3	1	0.681	1	0.671
b0232	0.944	0	-	1	0.569	0.857	0.78
b0233	1	0	-	1	0.655	1	0.742
b0234	1	0	-	1	0.557	0.857	0.812
b0237	0.944	0	151.5	0	0.584	0.857	0.737
b0238	1	0	16.5	1	0.713	0.929	0.638
b0239	1	0	10.5	1	0.756	0.857	0.773
b0241	1	0	-	0	0.528	0.857	0.757
b0242	0.895	0	63	1	0.327	0.857	0.615
b0243	0.946	0	28.5	1	0.335	1	0.755
b0245	1	1	-	0	0.65	0.857	0.389
b0246	1	0	-	0	0.456	1	0.684
b4504	1	0	-	0	0.676	0.643	-
b0247	1	0	-	0	0.547	1	0.875
b0248	1	0	-	0	0.514	0.857	0.775
b0249	1	0	-	0	0.525	0.857	0.719
b0250	1	0	-	0	0.57	0.857	0.722
b0251	1	0	-	0	0.469	1	0.561
b0252	1	0	-	0	0.619	0.857	0.786
b0253	1	0	-	0	0.536	0.857	0.801
b0254	1	0	-	0	0.597	0.857	0.728
b0256	1	0	-	1	-	0.643	0.843
b0259	1	0	-	0	-	0.643	0.762
b0260	0.947	0	-	1	0.637	0.857	0.806
b0261	1	0	-	1	0.614	1	0.636
b0262	0.944	0	-	0	0.636	1	0.734
b0264	1	0	-	0	-	0.5	0.627
b0265	1	1	-	0	-	0.357	0.415
b0267	0.892	0	-	0	0.585	0.857	0.746
b0268	1	0	-	1	0.677	0.857	0.687
b0269	1	0	-	1	0.569	0.857	0.716
b0270	0.423	1	-	1	0	0.429	0.501
b0271	1	1	-	1	0.816	0.714	0.568
b0272	1	0	-	0	0.634	1	0.776
b0273	0.946	0	-	0	0.515	0.857	0.677
b0274	0.945	0	-	0	-	0.5	0.627
b0275	1	0	-	0	-	0.429	0.415
b0277	1	0	-	0	0.576	1	0.8
b0278	1	0	-	0	0.605	0.857	0.758
b0279	1	0	-	0	0.471	1	0.647
b0280	1	0	-	0	0.555	1	0.78
b0281	1	0	-	0	0.538	1	0.7
b0283	1	0	-	0	0.423	0.857	0.633
b0284	1	0	-	0	0.554	1	0.73
b0285	1	1	-	0	0.479	0.857	0.261
b0286	0.945	0	-	0	0.534	1	0.788
b0287	1	0	4.5	1	0.52	1	0.86
b0288	1	0	-	0	0.619	0.786	0.679
b0289	1	1	-	0	0.547	0.714	0.576
b0290	1	0	3	0	0.743	1	0.753
b0291	1	0	6	0	0.586	0.857	0.724
b0292	1	0	-	0	0.611	1	0.678
b0293	1	0	-	0	0.724	0.857	0.808
b0294	1	0	-	0	0.456	1	0.693
b0295	1	0	-	1	0.56	0.786	0.439
b4506	0.947	0	-	0	0.685	0.929	-
b0296	0.895	0	-	0	0.572	0.929	0.421
b4671	1	0	-	0	-	-	-
b0298	1	1	-	1	-	0.643	0.401
b0299	1	0	-	1	-	0.643	0.645
b0301	0.944	0	-	0	0.526	0.786	0.318
b0303	1	0	-	0	0.562	0.786	-
b0304	1	0	-	0	0.603	0.857	0.762
b0305	1	0	-	1	0.668	0.857	0.784
b0306	1	0	-	1	0.663	0.857	0.719
b0307	1	0	3	1	0.503	1	0.697
b0308	1	0	-	1	0.484	1	0.734
b0310	1	0	-	0	0.623	0.857	0.591
b0311	1	0	43.5	0	0.592	0.857	0.678
b0312	0.947	0	51	0	0.575	0.857	0.63
b0313	0.947	0	18	0	0.523	1	0.694
b0314	1	0	16.5	1	0.577	0.857	0.726
b0315	1	0	-	1	0.545	0.857	0.817
b0316	1	0	1.5	0	0.756	0.857	0.722
b0317	1	0	-	0	0.678	0.857	0.714
b0318	1	0	-	1	0.511	0.857	0.826
b0319	1	0	-	1	0.619	1	0.732
b0320	1	1	-	1	0.538	0.857	0.573
b0321	1	0	-	1	0.578	1	0.698
b0323	1	0	-	1	0.538	1	0.634
b0324	1	0	7.5	1	0.644	0.857	0.638
b0325	1	0	3	1	0.634	1	0.735
b0326	1	0	-	1	0.67	1	0.739
b0327	1	0	-	1	0.608	0.857	0.788
b0328	1	0	-	0	0.63	1	0.814
b0329	1	0	-	1	0.648	1	0.702
b0330	1	0	-	0	0.617	0.857	0.707
b0331	1	0	-	1	0.61	0.857	0.779
b0333	1	0	-	1	0.626	1	0.659
b0334	1	0	-	1	0.473	1	0.718
b0335	1	0	-	1	0.662	1	0.663
b0336	1	0	3	1	0.591	1	0.713
b0337	0.944	0	9	1	0.525	0.857	0.597
b0338	1	0	1.5	0	0.583	0.857	0.755
b0339	0.946	0	-	1	0.547	1	0.73
b0340	1	1	-	1	0.561	0.714	0.349
b0341	1	0	-	1	0.64	0.857	0.61
b0342	1	0	-	0	0.557	0.857	0.844
b0343	1	0	-	0	0.559	0.857	0.841
b0344	0.947	0	3	0	-	0.643	0.721
b0345	1	0	7.5	0	0.68	0.857	0.618
b0346	1	0	15	0	0.653	0.857	0.634
b0347	1	0	-	1	0.826	1	0.764
b0348	1	0	-	1	0.459	0.857	0.749
b0349	0.947	0	-	1	0.641	0.857	0.687
b0350	1	0	-	1	0.574	0.857	0.767
b0351	1	0	-	1	0.936	0.857	0.77
b0352	0.947	0	-	1	0.653	0.857	0.626
b0353	1	0	-	1	0.583	0.857	0.227
b0354	1	0	1.5	1	0.584	0.857	0.308
b0355	1	0	3	0	0.737	1	0.278
b0356	0.944	0	24	0	0.868	0.857	0.701
b0357	1	1	6	0	0.595	0.714	0.406
b0358	1	0	-	0	0.566	1	0.796
b0360	1	0	-	1	-	0.571	-
b0361	1	0	-	1	-	0.571	-
b0363	1	0	-	0	0.592	0.786	0.233
b0364	1	1	-	0	0.583	0.714	0.366
b0365	1	0	-	1	0.681	1	0.625
b0366	1	0	-	1	0.75	1	0.574
b0367	0.944	0	-	1	0.585	1	0.651
b0368	0.945	0	-	1	0.632	0.857	0.698
b0369	0.256	1	31.5	0	0	0.286	0.254
b0372	1	0	-	0	-	0.571	-
b0373	1	1	-	0	-	0.714	-
b0375	1	0	-	1	0.652	0.714	0.678
b0376	1	0	16.5	0	0.549	0.857	0.696
b0377	1	0	4.5	1	0.594	0.857	0.775
b0378	1	0	4.5	1	0.607	0.857	0.616
b0379	0.916	1	-	0	0.67	0.571	0.687
b0380	1	0	-	1	0.496	0.714	0.674
b0381	0.622	0	27	0	0.586	0.714	0.73
b0382	1	0	-	1	0.588	0.643	0.708
b0383	1	0	4.5	1	0.525	0.857	0.665
b0384	1	0	-	1	0.596	0.857	0.762
b0385	1	0	-	1	0.725	0.714	0.664
b0386	0.895	1	25.5	0	0.305	0.714	0.568
b0387	1	0	6	1	0.609	0.714	0.609
b0388	1	0	12	1	0.541	0.857	0.794
b0389	1	0	3	1	0.717	0.714	0.747
b0390	0.947	0	-	1	0.439	0.714	0.676
b0391	0.891	0	28.5	1	0.485	0.857	0.698
b0393	0.944	0	-	0	0.676	0.857	0.725
b0394	1	0	6	1	0.563	0.714	0.736
b0396	1	0	4.5	0	0.564	0.857	0.693
b0397	1	0	18	0	0.571	0.857	0.708
b0398	1	0	-	0	0.544	1	0.691
b0399	0.893	0	-	1	0.554	1	0.829
b0400	0.916	0	4.5	1	0.621	1	0.682
b0401	1	0	28.5	1	0.598	0.857	0.749
b0402	1	0	10.5	1	0.562	0.857	0.744
b0403	1	0	13.5	1	0.533	0.857	0.765
b0404	1	0	6	0	0.59	0.714	0.745
b0405	1	0	18	1	0.579	0.857	0.533
b0406	0.944	0	42	1	0.622	0.857	0.663
b0407	0.771	0	31.5	1	0.324	0.786	0.392
b0408	0.283	1	135	1	0	0.286	0.179
b0409	0.14	1	33	1	0	0.286	0.259
b0410	1	0	7.5	1	0.651	0.857	0.759
b0411	1	0	100.5	0	0.614	0.857	0.799
b0412	1	0	-	0	0.603	0.714	0.691
b0413	0.947	0	16.5	1	0.531	0.643	0.641
b0414	0.255	1	37.5	1	0	0.286	0.243
b0415	0.312	1	36	1	0	0.286	0.349
b0416	0.725	1	49.5	1	0.462	0.429	0.363
b0417	0.227	1	3	1	0	0.143	0.258
b0418	0.84	1	9	1	0.397	0.714	0.337
b0419	1	0	3	0	0.505	0.857	0.759
b0420	0.095	1	55.5	0	0	0	0.178
b0421	0.227	1	28.5	0	0	0	0.268
b0422	0.944	0	7.5	0	0.481	0.786	0.431
b0423	0.896	0	51	1	0.436	0.714	0.582
b0424	0.892	0	1.5	0	0.762	0.857	0.606
b0425	0.947	0	6	0	0.433	0.714	0.795
b0426	1	0	21	1	0.513	0.714	0.625
b0427	1	0	16.5	0	0.625	0.714	0.639
b0428	1	0	97.5	0	0.628	0.857	0.728
b0429	0.916	1	55.5	0	0.521	0.857	0.393
b0430	0.947	0	117	0	0.453	1	0.602
b0431	0.896	0	454.5	0	0.487	1	0.714
b0432	0.947	0	265.5	0	0.504	0.857	0.79
b0433	1	0	28.5	0	0.602	1	0.752
b0434	0.945	0	63	0	0.487	0.714	0.589
b0435	0.944	0	4.5	1	0.594	1	0.808
b0436	1	0	394.5	1	0.606	0.857	0.709
b0437	0.843	0	181.5	1	0.401	0.857	0.737
b0438	0.817	0	220.5	1	0.446	1	0.784
b0439	0.818	0	1.5	1	0.545	1	0.658
b0440	0.799	0	141	1	0.608	1	0.839
b0441	0.947	0	127.5	1	0.499	0.714	0.636
b0442	0.892	1	-	1	0.535	0.571	0.378
b0443	1	0	-	1	0.586	0.714	0.792
b0444	0.947	0	6	0	0.758	0.714	0.759
b0445	1	0	9	0	0.593	0.857	0.676
b0446	1	0	6	1	0.495	0.857	0.565
b0447	0.947	0	1.5	1	0.589	0.714	0.617
b0448	1	0	7.5	1	0.612	0.857	0.693
b0449	1	0	6	1	0.671	0.857	0.692
b0450	1	0	-	1	0.598	1	0.762
b0451	1	0	-	1	0.515	0.857	0.71
b0452	1	0	16.5	0	0.496	1	0.76
b0453	1	0	10.5	1	0.674	0.714	0.697
b0454	1	0	-	0	0.575	0.714	0.659
b0456	1	1	-	1	0.516	0.571	0.384
b0457	1	0	7.5	0	0.571	0.714	0.745
b0458	1	0	16.5	0	0.54	0.714	0.798
b0459	0.945	0	-	0	0.589	0.714	0.857
b0460	1	0	12	0	0.56	0.857	0.816
b0461	1	0	6	0	0.472	0.714	0.836
b0462	0.916	0	130.5	0	0.515	1	0.751
b0463	1	0	52.5	0	0.653	0.857	0.742
b0464	1	0	6	1	0.46	0.857	0.732
b0465	1	0	22.5	1	0.575	0.714	0.677
b0466	0.944	0	-	0	0.728	0.643	0.482
b0467	1	1	4.5	0	0.592	0.714	0.335
b0468	1	1	-	1	0.599	0.571	0.662
b0469	0.748	1	48	1	0.546	0.857	0.329
b0470	0.069	1	63	1	0	0	0.174
b0471	0.796	0	42	1	0.614	0.714	0.679
b0472	1	0	81	1	0.557	0.857	0.69
b0473	1	0	381	1	0.502	0.857	0.761
b0474	0.057	1	139.5	1	0	0	0.31
b0475	0.139	1	10.5	1	0	0.286	0.26
b0476	1	0	6	0	0.449	0.857	0.769
b0477	0.947	0	10.5	1	0.519	0.857	0.731
b0478	1	0	21	0	0.911	1	0.736
b0479	1	0	18	0	0.601	0.857	0.689
b0480	1	0	10.5	1	0.52	0.857	0.721
b0481	1	0	16.5	0	0.585	0.857	0.633
b0482	0.947	1	15	0	0.613	0.714	0.57
b0483	0.944	1	10.5	1	0.498	0.714	0.37
b0484	0.947	0	12	0	0.45	0.857	0.669
b0485	1	0	-	1	0.496	0.857	0.55
b0486	1	0	-	1	0.433	1	0.732
b0487	1	0	6	1	0.564	0.786	0.367
b0488	1	0	3	0	0.491	1	0.811
b0489	1	0	7.5	0	0.5	0.857	0.689
b0490	1	0	-	1	0.471	0.857	0.863
b0491	1	0	-	1	0.619	1	0.841
b0492	1	0	133.5	0	0.651	0.857	0.642
b0493	1	0	30	0	0.636	0.857	0.568
b0494	1	0	13.5	0	0.551	1	0.736
b0495	0.893	0	3	1	0.542	1	0.674
b0496	1	0	7.5	1	0.606	0.857	0.655
b0497	1	0	-	1	0.53	0.857	0.713
b0498	1	1	-	1	0.463	0.714	0.379
b0503	1	0	-	0	0.537	1	0.73
b0504	1	0	-	0	0.524	0.857	0.551
b0505	1	1	-	1	0.477	0.714	0.346
b0506	1	0	16.5	1	0.556	0.857	0.767
b0507	0.947	0	-	1	0.562	1	0.692
b0508	1	0	-	1	0.459	0.857	0.573
b0509	1	0	-	1	0.493	0.857	0.844
b0511	1	0	-	1	0.64	0.857	0.708
b0512	0.896	0	-	1	0.561	0.857	0.675
b0513	1	0	-	1	0.577	1	0.781
b0514	0.947	0	-	1	0.781	0.857	0.525
b0515	1	0	-	0	0.752	1	0.869
b0516	0.947	0	1.5	0	0.515	0.857	0.788
b0517	1	0	-	0	0.669	0.857	0.535
b0518	1	0	-	1	0.568	1	0.701
b0520	1	1	-	1	0.63	0.714	0.567
b0521	1	1	-	1	0.556	0.714	0.269
b0522	0.944	0	1.5	0	0.218	1	0.706
b0523	0.947	0	7.5	0	0.2	1	0.625
b0524	0.212	1	12	0	0	0	0.582
b0525	0.944	1	60	0	0.559	0.714	0.343
b0526	0.068	1	40.5	1	0	0	0.215
b0527	1	0	6	0	0.691	0.786	0.622
b0528	0.947	0	1.5	0	0.579	0.643	0.436
b0529	0.142	0	21	0	0	0.429	0.559
b0530	1	0	-	1	0.553	0.714	0.81
b0531	1	0	-	1	0.632	0.714	0.724
b0532	1	0	-	1	0.571	0.714	0.767
b0533	0.947	0	-	1	0.637	0.786	0.258
b0534	0.944	0	-	1	0.579	0.714	0.76
b0535	1	0	-	0	0.689	1	0.857
b0537	1	0	3	0	0.573	1	0.745
b0540	1	1	-	1	-	0.643	0.401
b0541	1	0	-	1	-	0.643	0.845
b0543	1	0	-	1	0.573	0.857	0.764
b0544	1	0	-	1	0.523	0.714	0.661
b0545	1	0	-	1	0.539	0.714	0.874
b0546	1	0	-	1	0.612	0.857	0.77
b4588	1	0	-	1	-	-	-
b0547	1	1	-	1	0.721	0.714	0.353
b0548	0.944	0	-	1	0.643	0.643	0.475
b0549	1	1	-	1	0.56	0.571	0.409
b0550	1	1	-	1	0.537	0.714	0.667
b4509	1	0	-	1	0.502	0.643	-
b0551	1	0	-	1	0.704	0.714	0.797
b0552	1	0	-	0	-	0.643	0.539
b0554	1	0	-	1	0.494	0.714	0.869
b0555	1	0	-	1	0.545	0.857	0.887
b0556	1	0	-	1	0.52	0.714	0.81
b4510	1	0	-	1	0.632	0.643	-
b0557	1	0	12	0	0.634	0.714	0.78
b0558	1	1	-	0	0.513	0.571	0.354
b0559	1	0	-	1	0.499	0.643	0.737
b4589	1	0	-	0	-	-	-
b0560	1	0	-	1	0.669	1	0.753
b0564	1	1	-	1	0.465	0.714	0.291
b0565	1	0	-	0	0.454	0.857	0.875
b0566	1	0	-	0	0.48	1	0.712
b0567	1	0	-	0	0.63	0.857	0.779
b0568	1	0	-	0	0.614	0.857	0.679
b0569	1	0	-	0	0.533	1	0.814
b0570	1	0	1.5	0	0.523	0.857	0.696
b0571	0.947	0	7.5	0	0.627	0.857	0.761
b0572	0.944	0	4.5	1	0.571	0.857	0.744
b0573	1	0	-	1	0.83	0.857	0.764
b0574	1	0	10.5	1	0.572	0.857	0.758
b0575	1	0	7.5	1	0.586	0.857	0.672
b0576	1	0	6	1	0.444	0.857	0.724
b0577	1	0	10.5	0	0.577	0.857	0.756
b0578	0.892	0	67.5	0	0.546	1	0.767
b0579	1	0	3	0	0.635	0.857	0.752
b0580	1	0	3	0	0.638	0.857	0.714
b0581	1	0	-	0	0.575	0.857	0.664
b4415	1	0	-	1	0.54	0.643	-
b0582	1	0	-	1	-	0.643	0.728
b0583	0.358	0	-	0	0	0.429	0.735
b0584	1	0	16.5	0	0.67	0.857	0.739
b0585	1	0	-	1	0.356	0.857	0.699
b4511	1	0	-	1	0.527	0.643	-
b0586	1	0	1.5	1	0.529	1	0.71
b0587	1	0	-	1	0.497	1	0.799
b0588	0.865	0	6	0	0.581	1	0.703
b0589	0.916	0	1.5	0	0.579	0.786	0.542
b0590	0.916	0	6	0	0.625	1	0.713
b0591	1	0	3	1	0.438	0.929	0.228
b0592	0.916	1	3	0	0.575	0.857	0.261
b0593	1	0	-	1	0.618	1	0.78
b0594	1	0	-	1	0.575	1	0.724
b0595	1	0	1.5	1	0.573	0.857	0.697
b0596	1	0	-	1	0.623	1	0.75
b0597	1	0	-	1	0.518	0.857	0.737
b0598	0.916	0	7.5	1	0.661	1	0.707
b4512	1	0	-	1	0.576	0.643	-
b0599	1	0	1.5	0	0.509	0.857	0.617
b0600	1	0	-	1	0.552	1	0.523
b0601	0.895	0	-	0	0.612	1	0.735
b0602	1	0	-	0	0.699	0.857	0.717
b0603	1	0	-	0	0.565	0.857	0.691
b0604	1	0	9	0	0.714	0.857	0.827
b0605	0.947	0	318	1	0.807	1	0.699
b0606	1	0	52.5	1	0.565	1	0.725
b0607	1	0	6	0	0.63	0.857	0.733
b0608	0.916	0	-	1	0.547	1	0.738
b0610	0.944	0	-	0	0.603	1	0.738
b0611	0.944	0	-	0	0.661	1	0.654
b0612	1	0	-	0	0.636	0.714	0.78
b0613	1	0	-	0	0.613	0.857	0.694
b0614	1	0	-	0	0.667	0.714	0.702
b0615	0.944	0	-	0	0.572	0.857	0.711
b0616	0.862	0	-	0	0.566	0.857	0.688
b0617	0.944	0	-	0	0.507	0.857	0.692
b0618	1	0	-	0	0.669	0.714	0.725
b0619	1	0	1.5	1	0.567	0.857	0.765
b0620	1	0	-	1	0.531	0.857	0.589
b0621	1	0	-	0	0.533	0.857	0.724
b0622	1	0	-	1	0.481	0.714	0.813
b0623	1	0	3	1	0.729	0.857	0.735
b0624	1	1	-	0	0.603	0.571	0.374
b0627	1	0	10.5	1	0.624	0.643	0.453
b0628	0.751	0	30	0	0.183	0.857	0.682
b0629	1	0	-	0	0.539	0.857	0.792
b0630	0.703	0	7.5	0	0.3	0.857	0.782
b0631	0.891	0	24	0	0.635	0.714	0.707
b0632	1	0	73.5	0	0.454	1	0.776
b0633	0.892	0	52.5	0	0.623	1	0.703
b0634	0.282	1	9	0	0	0	0.528
b0635	0.28	1	22.5	0	0	0	0.462
b0636	1	1	21	0	0.607	0.714	0.35
b0637	0.947	0	4.5	0	0.558	0.857	0.735
b0638	1	0	3	0	0.444	1	0.689
b0639	0.18	0	12	0	0	0.286	0.597
b0640	0.185	1	40.5	0	0	0	0.251
b0641	0.28	1	34.5	0	0	0.286	0.609
b0642	0.089	1	168	0	0	0	0.424
b0643	1	0	4.5	1	0.529	0.786	0.718
b0644	0.947	0	-	0	0.649	0.714	0.766
b0645	1	0	-	1	0.58	0.857	0.826
b0646	1	0	-	1	0.674	0.714	0.77
b0647	1	0	-	0	0.63	0.714	0.901
b0648	1	0	-	1	0.693	0.714	0.826
b0649	1	0	-	1	0.669	0.714	0.754
b0650	1	0	1.5	0	0.526	0.714	0.65
b0651	1	0	-	0	0.511	0.857	0.75
b0652	1	1	9	0	0.63	0.857	0.295
b0653	1	1	10.5	0	0.599	0.714	0.677
b0654	1	0	12	0	0.576	0.857	0.779
b0655	1	0	51	0	0.602	0.714	0.69
b0656	1	0	-	0	-	0.643	0.712
b0657	0.282	0	40.5	0	0	0.071	0.202
b0658	0.916	0	64.5	0	0.638	0.857	0.271
b0659	0.518	1	46.5	0	0.418	0.714	0.35
b0660	0.944	0	112.5	0	0.523	0.714	0.669
b0661	0.947	0	45	0	0.546	0.714	0.698
b0662	0.814	0	9	1	0.287	0.714	0.694
b0674	0.947	0	34.5	0	0.596	0.857	0.678
b0675	1	0	9	0	0.605	0.857	0.777
b0676	1	0	21	0	0.349	0.857	0.689
b0677	0.892	0	24	0	0.559	0.857	0.661
b0678	0.944	0	10.5	0	0.594	1	0.706
b0679	0.896	0	40.5	1	0.557	1	0.717
b0680	0.185	1	76.5	1	0	0	0.478
b0681	1	0	-	1	0.662	0.714	0.699
b0682	1	1	-	1	0.547	0.571	0.394
b0683	0.947	0	67.5	0	0.386	0.857	0.728
b4637	1	0	4.5	0	-	-	-
b0684	0.28	0	51	0	0	0.143	0.62
b0685	1	0	3	0	0.595	0.714	0.754
b0686	0.944	0	7.5	0	0.541	0.714	0.747
b0687	0.889	1	34.5	1	0.386	0.714	0.331
b0688	0.863	0	78	1	0.278	0.857	0.722
b0689	1	0	-	1	0.558	0.714	0.829
b0692	1	0	-	0	0.528	0.857	0.73
b0693	0.947	0	-	0	0.64	0.857	0.666
b4590	1	0	-	1	-	-	-
b0694	0.947	0	-	0	0.49	0.857	0.726
b0695	1	0	7.5	0	0.427	0.857	0.619
b0696	0.947	0	-	0	0.609	0.786	0.611
b0697	1	0	1.5	0	0.596	1	0.725
b0698	0.947	0	-	0	0.747	0.857	0.678
b4513	1	0	-	0	0.472	0.786	-
b0699	0.944	0	-	1	0.519	1	0.823
b0700	1	0	-	1	0.593	0.857	0.715
b0702	1	1	-	1	0.7	0.714	0.68
b0704	1	1	-	1	0.556	0.714	0.611
b0706	1	0	-	1	0.653	1	0.817
b0707	0.947	0	-	1	0.659	0.929	0.339
b0708	1	1	-	1	0.564	0.857	0.498
b0709	1	0	1.5	0	0.477	0.857	0.715
b0710	0.896	0	19.5	1	0.64	0.857	0.664
b0711	0.944	0	12	1	0.46	1	0.816
b0712	1	0	19.5	1	0.585	0.857	0.773
b0713	1	0	12	1	0.53	0.786	0.58
b0714	1	0	6	1	0.611	0.929	0.284
b0715	1	0	-	0	0.517	0.857	0.731
b0716	1	0	-	0	0.593	0.857	0.731
b0717	1	1	-	0	0.546	0.714	0.295
b0718	1	0	1.5	0	0.615	0.857	0.749
b0719	1	0	-	0	0.565	0.929	0.698
b0720	0.946	0	544.5	0	0.357	1	0.683
b0721	0.844	0	120	1	0.39	0.857	0.659
b0722	0.844	0	40.5	1	0.355	1	0.673
b0723	0.844	0	430.5	1	0.37	0.857	0.671
b0724	0.844	0	241.5	1	0.414	0.857	0.719
b0726	0.725	1	993	1	0.361	0.714	0.413
b0727	0.561	1	609	1	0.257	0.714	0.231
b0728	0.846	0	484.5	1	0.507	1	0.722
b0729	0.895	0	370.5	1	0.462	1	0.759
b0730	1	0	-	0	0.626	1	0.718
b0731	0.946	0	-	1	0.546	1	0.593
b0732	1	0	-	1	0.58	0.857	0.758
b0733	0.357	1	31.5	1	0	0.429	0.199
b0734	0.892	1	36	1	0.552	0.714	0.239
b4515	1	0	1.5	1	0.384	0.643	-
b0735	0.946	0	4.5	1	0.569	1	0.83
b0736	0.946	1	4.5	1	0.498	0.857	0.654
b0737	0.892	0	16.5	1	0.431	0.857	0.673
b0738	1	0	3	1	0.36	0.857	0.647
b0739	0.944	0	28.5	1	0.4	1	0.649
b0740	0.791	0	72	1	0.396	0.857	0.732
b0741	0.892	0	120	1	0.335	0.857	0.708
b0742	1	0	87	1	0.648	1	0.743
b0750	0.845	0	3	1	0.358	0.857	0.834
b0751	0.947	0	6	1	0.697	0.857	0.755
b0752	1	0	3	0	0.563	0.857	0.772
b0753	1	0	-	0	0.703	0.857	0.861
b0754	1	0	63	1	0.523	0.857	0.672
b0755	0.892	0	109.5	0	0.498	1	0.663
b0756	1	0	-	0	0.551	1	0.537
b0757	0.947	0	-	0	0.582	1	0.697
b0758	0.944	0	-	0	0.705	0.857	0.759
b0759	0.845	0	-	0	0.772	1	0.739
b0760	1	0	-	0	0.584	0.857	0.766
b0761	1	0	-	0	0.546	1	0.571
b0762	1	0	-	1	0.539	0.786	0.491
b0763	1	0	-	1	0.626	1	0.573
b0764	0.944	0	-	1	0.57	1	0.788
b0765	0.944	0	-	1	0.601	1	0.621
b0766	0.947	1	-	0	0.672	0.714	0.566
b0767	1	0	-	1	0.852	0.857	0.679
b0768	0.895	0	-	0	0.565	1	0.781
b0769	0.947	0	-	1	0.553	0.857	0.777
b0770	0.944	0	-	1	0.623	0.857	0.806
b0771	1	0	-	1	0.666	0.857	0.575
b0772	1	0	33	0	0.537	1	0.752
b0773	0.947	0	7.5	0	0.556	1	0.72
b0774	0.891	0	-	0	0.376	0.857	0.596
b0775	0.839	0	3	1	0.389	0.857	0.673
b0776	0.895	0	-	1	0.355	0.857	0.746
b0777	0.895	0	-	1	0.368	0.857	0.662
b0778	0.946	0	-	1	0.35	0.857	0.726
b0779	0.843	0	15	1	0.627	0.857	0.712
b0780	0.947	0	6	0	0.619	0.857	0.64
b0781	0.947	0	10.5	1	0.568	1	0.715
b0782	1	0	3	1	0.59	0.857	0.711
b0783	0.947	0	-	1	0.458	1	0.768
b0784	0.947	0	-	1	0.479	1	0.916
b0785	0.944	0	1.5	1	0.41	0.857	0.64
b0786	1	0	16.5	1	0.496	0.857	0.757
b0787	1	0	-	1	0.5	0.857	0.783
b0788	0.947	1	-	0	0.59	0.714	0.547
b0789	1	0	-	0	0.688	0.857	0.715
b0790	0.865	0	-	0	0.614	0.857	0.575
b0791	1	1	9	1	0.615	0.714	0.366
b0792	1	0	3	0	0.441	0.857	0.701
b0793	1	0	6	0	0.598	0.857	0.749
b0794	1	0	13.5	0	0.58	0.857	0.672
b0795	1	0	9	0	0.501	0.857	0.742
b0796	1	0	4.5	0	0.58	0.857	0.725
b0797	1	0	-	1	0.607	1	0.639
b0798	1	1	-	0	0.56	0.857	0.346
b0799	1	0	13.5	1	0.527	0.857	0.583
b0800	1	0	19.5	1	0.603	0.857	0.683
b0801	1	0	28.5	1	0.608	1	0.754
b0802	0.944	0	1.5	0	0.623	0.929	0.422
b0803	1	0	-	0	0.688	1	0.706
b0804	1	0	-	0	0.684	0.857	0.67
b0805	1	0	1.5	0	0.508	0.857	0.725
b0806	1	0	-	0	0.519	0.857	0.654
b0807	1	0	4.5	1	0.607	0.857	0.677
b0808	1	0	-	0	0.627	0.857	0.657
b0809	1	0	9	0	0.542	1	0.668
b0810	1	1	19.5	0	0.462	0.857	0.307
b0811	1	0	18	0	0.59	0.857	0.664
b0812	0.892	0	16.5	0	0.525	1	0.713
b0813	1	0	-	0	0.624	1	0.729
b0814	1	0	199.5	1	0.678	0.857	0.796
b0815	1	0	-	0	0.68	0.857	0.743
b4705	1	0	-	0	-	-	-
b0817	1	1	-	1	0.671	0.714	0.35
b0818	1	0	1.5	1	0.62	0.857	0.75
b0819	1	0	31.5	0	0.617	0.857	0.724
b0820	0.947	0	48	1	0.498	0.857	0.684
b0821	1	0	-	0	0.776	0.857	0.785
b0822	1	0	9	0	0.599	0.857	0.653
b0823	0.947	0	1.5	0	0.541	0.857	0.776
b0824	1	0	-	0	0.61	1	0.637
b0825	0.947	0	3	1	0.601	1	0.58
b0826	0.842	0	-	0	0.475	0.857	0.75
b0827	0.944	0	10.5	0	0.456	1	0.601
b0828	1	0	15	1	0.628	1	0.718
b0829	0.947	0	13.5	1	0.715	0.857	0.708
b0830	0.916	0	7.5	1	0.732	1	0.624
b0831	1	0	1.5	1	0.577	1	0.774
b0832	0.947	0	-	1	0.51	1	0.753
b0833	1	0	-	1	0.531	0.857	0.733
b0834	0.947	0	-	1	0.621	0.857	0.592
b0835	1	1	-	0	0.441	0.714	0.506
b0836	1	0	-	1	0.493	0.857	0.747
b0837	1	0	1.5	1	0.448	1	0.614
b0838	1	0	24	0	0.522	1	0.685
b0839	1	0	18	1	0.591	0.857	0.792
b0840	1	0	15	0	0.606	0.857	0.712
b0841	0.947	0	18	0	0.563	0.857	0.692
b0842	1	0	-	1	0.559	1	0.652
b0843	1	0	3	0	0.564	1	0.698
b0844	1	0	3	0	0.581	1	0.743
b0845	1	0	10.5	0	0.517	1	0.604
b0846	1	1	-	1	0.519	0.857	0.619
b0847	1	0	4.5	0	0.664	1	0.699
b0848	1	0	-	1	0.51	1	0.749
b0849	1	0	-	0	0.498	0.786	0.424
b0850	1	1	-	1	0.751	0.857	0.696
b0851	1	0	30	1	0.535	0.857	0.754
b0852	0.944	0	-	1	0.457	0.857	0.727
b0853	1	0	-	1	0.693	0.786	0.634
b0854	1	0	-	1	0.496	0.857	0.665
b0855	1	0	4.5	1	0.817	1	0.74
b0856	1	0	-	1	0.561	1	0.547
b0857	1	0	1.5	1	0.543	0.857	0.648
b0858	0.916	0	-	1	0.672	1	0.767
b0859	0.947	0	-	1	0.472	1	0.699
b0860	1	0	52.5	0	0.534	0.857	0.666
b0861	1	0	30	0	0.479	0.857	0.792
b0862	1	0	34.5	0	0.578	1	0.825
b0863	0.892	0	52.5	0	0.512	0.857	0.717
b0864	0.893	0	61.5	0	0.554	0.857	0.667
b0865	1	1	4.5	0	0.671	0.857	0.624
b0866	1	1	-	1	0.619	0.857	0.395
b0867	1	1	12	1	0.564	0.857	0.278
b0868	0.916	1	19.5	0	0.577	0.857	0.249
b0869	1	0	25.5	0	0.605	1	0.631
b0870	1	0	22.5	0	0.64	1	0.714
b0871	0.947	0	1.5	0	0.624	0.857	0.733
b0872	1	0	-	0	0.541	1	0.745
b0873	1	0	-	0	0.62	0.857	0.565
b0874	1	0	3	0	0.603	1	0.72
b0875	1	0	-	0	0.498	1	0.759
b0876	1	0	28.5	1	0.657	0.857	0.701
b0877	1	0	55.5	0	0.499	1	0.679
b0878	1	0	10.5	1	0.568	0.857	0.748
b0879	0.896	0	4.5	1	0.513	0.857	0.659
b0880	1	0	6	0	0.62	1	0.727
b0881	0.944	1	21	1	0.512	0.571	0.683
b0882	1	0	132	1	0.547	0.857	0.698
b0884	0.029	0	31.5	0	0	0.071	0.444
b0885	0.945	0	6	0	0.553	1	0.671
b0886	0.34	1	19.5	0	0	0.286	0.474
b0887	1	1	12	0	0.649	0.714	0.185
b0888	0.584	0	72	0	0.68	1	0.769
b0889	1	0	57	1	0.75	0.857	0.829
b0890	0.298	0	73.5	1	0	0.143	0.668
b0891	0.2	0	16.5	1	0	0.143	0.602
b0892	1	0	18	1	0.642	0.857	0.747
b0893	0.03	1	171	1	0	0	0.223
b0894	0.944	0	3	1	0.614	0.857	0.658
b0895	1	0	3	1	0.773	0.857	0.687
b0896	1	0	-	1	0.597	1	0.646
b0897	1	1	-	0	0.551	0.857	0.313
b0898	1	0	3	1	0.617	1	0.697
b0899	1	0	1.5	1	0.582	0.857	0.754
b0900	1	0	-	0	0.525	1	0.84
b0901	1	0	-	1	0.544	1	0.807
b0902	0.944	0	13.5	0	0.635	0.857	0.665
b0903	0.944	0	202.5	0	0.627	0.857	0.681
b0904	0.944	0	18	0	0.657	1	0.761
b0905	1	0	40.5	0	0.543	1	0.744
b0906	1	0	-	1	0.493	1	0.673
b0907	0.794	0	111	1	0.293	0.857	0.703
b0908	0.947	0	49.5	1	0.161	1	0.733
b0909	0.916	0	3	1	0.351	1	0.708
b0910	0.415	1	36	1	0.582	0.714	0.303
b0911	0.201	0	1066.5	1	0	0.143	0.478
b0912	1	0	42	1	0.308	0.857	0.698
b0913	0.893	0	-	1	0.634	0.857	0.709
b0914	0.163	1	19.5	1	0	0	0.186
b0915	0.2	1	9	1	0	0.143	0.257
b0916	1	0	9	1	0.607	0.714	0.688
b0917	0.722	0	1.5	1	0.475	0.643	0.466
b0918	0.186	1	22.5	1	0	0	0.292
b0919	1	0	-	1	0.649	0.714	0.755
b0920	1	0	-	0	0.647	0.857	0.659
b0921	1	0	16.5	1	0.692	1	0.771
b0922	0.324	1	27	1	0	0.286	0.221
b0923	0.34	1	12	1	0	0.286	0.304
b0924	0.34	1	142.5	1	0	0.429	0.07
b0925	1	0	31.5	1	0.45	1	0.665
b0926	1	1	43.5	1	0.5	0.714	0.33
b0927	1	0	28.5	1	0.626	1	0.682
b0928	0.944	0	196.5	0	0.464	1	0.692
b0929	1	0	2560.5	0	0.593	0.857	0.773
b0930	0.165	1	210	0	0	0	0.213
b0931	0.798	0	43.5	0	0.464	1	0.805
b0932	0.944	0	106.5	1	0.515	1	0.681
b0933	1	0	-	0	0.596	1	0.66
b0934	1	0	-	0	0.633	1	0.786
b0935	1	0	-	0	0.436	1	0.697
b0936	1	0	-	0	0.641	1	0.627
b0937	0.946	0	-	0	0.533	1	0.61
b0938	1	0	-	1	0.555	0.857	0.788
b0939	1	0	-	1	0.619	0.857	0.786
b0940	1	0	-	1	0.659	0.857	0.782
b0941	0.947	0	-	1	0.684	1	0.756
b0942	1	0	-	1	0.752	1	0.617
b0943	1	0	-	1	0.582	0.857	0.699
b0944	1	0	1.5	1	0.56	1	0.665
b0945	0.946	0	3	1	0.266	0.857	0.799
b0946	0.944	0	-	1	0.679	1	0.746
b0947	1	0	25.5	0	0.558	1	0.77
b0948	0.947	0	-	1	0.483	0.857	0.707
b0949	0.944	0	-	1	0.626	1	0.72
b0950	1	0	3	1	0.608	1	0.686
b0951	1	0	15	1	0.592	0.857	0.617
b0952	1	0	4.5	1	0.613	1	0.788
b0953	0.944	0	-	1	0.607	0.929	0.477
b0954	0.252	1	75	0	0	0	0.337
b0955	0.944	0	15	0	0.563	0.857	0.757
b0956	0.889	0	3	1	0.607	0.857	0.776
b0957	1	0	706.5	0	0.567	1	0.537
b0958	1	0	-	0	0.577	1	0.825
b0959	0.944	0	1.5	1	0.491	0.714	0.771
b0960	1	0	19.5	0	0.523	0.714	0.719
b0961	1	0	-	0	0.623	0.857	0.728
b0962	1	0	12	1	0.601	0.857	0.694
b0963	0.944	1	9	0	0.594	0.714	0.35
b0964	1	0	-	0	0.405	0.857	0.729
b0965	1	1	-	1	0.594	0.571	0.629
b0966	1	0	28.5	0	0.567	0.857	0.665
b0967	1	0	-	0	0.54	0.857	0.702
b0968	1	0	-	1	0.521	0.714	0.7
b0969	0.719	0	-	0	0.473	0.786	0.373
b0970	0.844	0	57	0	0.491	0.857	0.73
b0972	1	1	-	1	0.493	0.857	0.241
b0973	1	0	-	1	0.56	1	0.605
b0974	1	1	-	1	0.587	0.857	0.298
b0975	1	1	-	1	0.613	0.857	0.694
b0976	1	0	-	1	0.576	1	0.742
b0977	1	0	-	1	0.606	0.857	0.647
b0978	1	0	-	1	0.484	0.857	0.746
b0979	1	0	-	1	0.597	1	0.698
b4592	1	0	-	1	-	-	-
b0980	1	0	3	1	0.456	0.857	0.595
b0981	1	0	1.5	0	0.466	1	0.686
b0982	0.945	0	-	0	0.646	1	0.775
b0983	1	0	-	0	0.555	1	0.748
b0984	0.947	0	-	0	0.547	1	0.65
b0985	1	0	-	0	0.556	1	0.82
b0986	1	0	-	0	0.564	1	0.796
b0987	1	1	-	0	0.629	0.857	0.395
b4516	1	0	-	1	-	0.429	-
b0988	1	1	-	1	-	0.357	0.341
b0989	1	0	-	0	0.614	0.929	0.448
b0990	0.947	0	-	1	0.545	1	0.906
b0991	1	0	-	1	0.56	1	0.86
b4517	1	0	9	1	0.603	0.643	-
b0992	1	0	-	0	0.638	0.857	0.705
b0993	0.947	0	-	0	0.676	0.857	0.676
b0994	1	0	-	1	0.597	1	0.624
b0995	1	1	3	0	0.554	0.857	0.301
b0996	1	0	-	1	0.558	0.857	0.694
b0997	1	0	3	1	0.623	1	0.667
b0998	1	1	-	1	0.567	0.857	0.605
b0999	1	1	1.5	0	0.479	0.857	0.403
b1000	1	0	7.5	0	0.657	1	0.638
b1001	1	0	-	1	0.418	1	0.65
b1002	1	0	4.5	1	0.661	1	0.515
b1003	0.916	0	-	0	0.609	0.929	0.439
b1004	1	0	-	0	0.632	1	0.319
b4518	1	0	-	1	0.646	0.643	-
b1006	1	0	-	0	0.602	0.857	0.742
b1007	1	0	-	0	0.6	1	0.811
b1008	1	0	-	0	0.472	1	0.693
b1009	1	0	-	0	0.611	1	0.569
b1010	1	1	-	0	0.569	0.857	0.373
b1011	1	1	-	0	0.466	0.857	0.58
b1012	1	0	-	0	0.566	1	0.661
b1013	1	0	-	1	0.454	1	0.683
b1014	0.947	0	288	0	0.582	0.857	0.73
b1015	1	0	40.5	1	0.519	0.857	0.663
b1018	1	0	34.5	1	0.542	1	0.663
b1019	1	0	27	1	0.633	1	0.734
b1020	1	0	4.5	1	0.559	1	0.706
b1021	1	0	1.5	0	0.556	1	0.788
b1022	1	0	-	0	0.578	1	0.825
b1023	1	0	-	0	0.715	1	0.773
b1024	1	0	-	0	0.498	1	0.69
b1025	1	0	-	1	0.512	0.857	0.812
b1026	1	0	-	0	-	0.643	0.759
b1027	1	1	-	0	-	0.643	0.401
b1029	1	0	-	1	0.593	0.857	0.743
b1033	1	1	40.5	1	0.55	0.857	0.544
b1034	1	1	21	1	0.615	0.714	0.293
b1035	1	0	18	1	0.502	0.857	0.615
b1036	1	1	4.5	1	0.591	0.714	0.332
b1037	1	0	-	0	0.553	1	0.787
b1038	1	0	-	0	0.655	1	0.65
b1039	1	1	-	0	0.618	0.714	0.372
b1040	1	0	-	0	0.504	1	0.681
b1041	1	0	-	1	0.542	1	0.839
b1042	0.916	0	1.5	1	0.582	0.857	0.776
b1043	1	0	-	1	0.31	0.857	0.678
b1044	1	0	-	1	0.506	0.786	0.4
b1045	1	0	4.5	1	0.542	0.857	0.62
b1046	0.947	0	3	1	0.669	1	0.751
b1047	0.947	0	-	0	0.533	1	0.782
b1048	0.947	0	-	1	0.748	1	0.73
b1049	0.947	0	-	1	0.854	1	0.684
b1050	0.891	0	-	1	0.649	1	0.725
b1051	1	1	-	0	0.621	0.857	0.376
b1053	1	0	3	0	0.535	1	0.739
b1054	0.866	0	10.5	0	0.455	0.857	0.552
b1055	1	0	15	1	0.385	0.857	0.777
b1056	0.862	0	4.5	0	0.633	0.857	0.696
b1057	1	0	-	0	0.638	0.714	0.612
b1058	1	0	-	0	0.528	0.643	0.499
b1059	1	0	39	0	0.647	1	0.7
b1060	1	0	13.5	0	0.691	0.714	0.711
b1061	0.947	0	4.5	0	0.59	1	0.716
b1062	0.946	0	16.5	0	0.214	0.857	0.708
b1063	1	0	4.5	0	0.558	0.857	0.613
b1064	1	0	6	0	0.595	1	0.595
b1065	1	0	4.5	0	0.526	0.857	0.515
b1066	1	0	-	1	0.471	0.857	0.745
b1067	1	0	12	1	0.556	0.857	0.732
b1068	1	0	6	1	0.649	0.857	0.724
b1069	0.187	1	7.5	1	0	0.143	0.202
b1070	0.947	0	12	0	0.474	0.857	0.65
b1071	1	0	22.5	0	0.529	1	0.78
b1072	1	0	52.5	0	0.434	0.857	0.593
b1073	1	0	112.5	1	0.4	1	0.736
b1074	1	0	72	1	0.45	1	0.654
b1075	1	0	175.5	1	0.418	0.857	0.673
b1076	1	0	304.5	1	0.526	1	0.69
b1077	1	0	156	1	0.538	1	0.713
b1078	1	0	141	1	0.484	0.857	0.708
b1079	1	0	91.5	1	0.39	0.857	0.672
b1080	1	0	75	1	0.341	0.857	0.702
b1081	1	0	64.5	1	0.481	0.857	0.686
b1082	1	0	72	1	0.449	1	0.616
b1083	0.944	0	43.5	1	0.483	0.929	0.261
b1084	0.31	1	-	0	0	0	0.111
b1085	0.423	1	18	1	0	0.143	0.377
b1086	0.944	0	-	1	0.527	0.857	0.719
b1087	0.916	0	3	0	0.603	0.714	0.686
b1088	0.946	0	73.5	1	0.495	0.714	0.708
b1089	0.704	0	-	1	0.436	0.5	0.473
b1090	0.582	0	49.5	1	0.576	0.857	0.737
b1091	0.636	1	75	1	0.71	0.714	0.261
b1092	0.096	1	96	1	0	0	0.264
b1093	0.055	1	180	1	0	0	0.294
b1094	0.089	0	288	1	0	0.071	0.434
b1095	0.665	0	403.5	1	0.664	1	0.737
b1096	0.946	0	4.5	1	0.42	0.857	0.74
b1097	0.947	0	6	1	0.72	0.714	0.625
b1098	0.056	1	4.5	1	0	0	0.31
b1099	0.28	1	13.5	1	0	0	0.255
b1100	0.947	0	7.5	1	0.583	0.714	0.656
b1101	0.896	0	24	1	0.692	0.857	0.669
b1102	1	0	1.5	0	0.536	1	0.667
b1103	0.896	0	39	1	0.603	0.857	0.669
b1104	1	0	18	1	0.441	0.857	0.749
b1105	1	0	-	1	0.52	0.714	0.683
b1106	1	0	10.5	1	0.588	0.857	0.565
b1107	1	0	16.5	1	0.72	0.857	0.624
b1108	1	1	12	1	0.487	0.571	0.319
b1109	1	0	4.5	1	0.558	1	0.508
b1110	1	0	-	1	0.669	0.857	0.618
b1111	1	0	7.5	0	0.55	0.857	0.584
b1112	1	0	-	1	0.585	0.714	0.71
b1113	1	0	3	0	0.548	0.714	0.683
b1114	0.944	0	79.5	0	0.745	1	0.661
b1115	1	0	-	0	0.556	0.857	0.733
b1116	0.309	1	22.5	1	0	0	0.233
b1117	0.226	1	4.5	1	0	0	0.302
b1118	0.2	1	4.5	1	0	0	0.228
b1119	0.944	0	3	1	0.483	0.714	0.553
b1120	1	0	1.5	1	0.498	0.857	0.563
b1121	1	0	-	0	0.596	1	0.771
b1122	1	0	-	0	0.657	0.857	0.721
b1123	0.944	1	21	0	0.686	0.857	0.536
b1124	0.896	1	6	0	0.467	0.857	0.284
b1125	0.896	0	1.5	0	0.692	0.857	0.565
b1126	0.896	0	10.5	0	0.607	1	0.726
b1127	0.944	0	6	1	0.55	1	0.688
b1128	1	1	22.5	0	0.676	0.857	0.24
b1129	1	0	16.5	0	0.544	0.857	0.753
b1130	1	0	7.5	0	0.6	0.857	0.677
b1131	0.227	0	16.5	0	0	0.429	0.588
b1132	1	0	27	0	0.143	1	0.683
b1133	0.448	1	30	0	0.595	0.429	0.524
b1134	1	0	-	0	0.631	0.714	0.638
b1135	1	0	-	0	0.474	0.857	0.8
b1136	0.837	0	346.5	1	0.285	0.857	0.686
b1137	1	0	-	0	0.544	1	0.678
b1138	0.947	0	-	0	0.606	0.786	0.299
b1139	0.944	0	-	1	0.614	0.929	0.269
b1140	1	0	-	0	0.492	1	0.24
b1141	1	0	-	0	0.545	1	0.43
b1143	1	1	-	1	0.557	0.714	0.373
b1144	1	1	-	0	0.621	0.857	0.411
b1145	0.423	1	-	0	0	0.286	0.304
b1146	1	1	-	1	0.624	0.714	0.341
b1147	1	0	-	1	0.538	1	0.698
b1148	1	0	-	1	0.649	1	0.762
b1150	1	0	-	1	0.483	0.786	0.466
b1153	0.944	0	-	1	0.598	1	0.694
b1154	1	0	-	1	0.596	1	0.735
b1155	1	0	-	1	0.601	0.857	0.651
b1156	0.947	0	-	0	0.632	0.857	0.863
b1158	1	0	-	1	0.592	0.857	0.751
b1159	1	0	-	1	0.638	0.857	0.65
b1160	1	1	3	0	0.419	0.714	0.395
b1161	1	1	-	0	0.477	0.714	0.368
b1162	1	0	7.5	0	0.59	0.857	0.717
b1163	1	0	9	0	0.573	0.857	0.69
b1164	1	0	1.5	1	0.591	0.857	0.807
b1165	1	0	-	1	0.479	0.857	0.839
b1166	1	0	-	1	0.469	0.857	0.706
b1167	1	0	-	1	0.555	0.857	0.714
b1168	1	0	-	1	0.594	0.857	0.744
b4520	1	0	-	1	0.531	0.643	-
b1171	1	0	-	0	0.54	1	0.763
b1172	1	0	-	0	0.579	0.857	0.698
b4593	1	0	-	0	-	-	-
b4594	1	0	-	1	-	-	-
b1174	0.327	0	12	0	0	0.357	0.419
b1175	0.391	1	64.5	0	0	0.429	0.281
b1176	0.947	0	42	0	0.646	1	0.723
b1177	1	0	-	1	0.62	0.857	0.802
b1178	1	0	3	0	0.607	0.857	0.655
b1179	1	0	9	1	0.614	0.786	0.394
b1180	1	1	3	1	0.548	0.714	0.593
b1181	0.944	0	1.5	1	0.67	0.857	0.77
b1182	1	0	-	0	0.556	1	0.724
b1183	1	0	-	1	0.461	1	0.735
b1184	1	0	-	1	0.818	1	0.598
b1185	1	0	9	0	0.55	1	0.706
b1186	1	0	40.5	0	0.595	1	0.688
b1187	1	0	13.5	1	0.663	1	0.582
b1188	1	0	-	0	0.568	1	0.711
b1189	0.947	1	94.5	1	0.517	0.857	0.509
b1190	0.846	0	58.5	1	0.639	1	0.67
b1191	1	0	9	0	0.539	0.714	0.655
b1192	1	0	1.5	0	0.381	0.857	0.553
b1193	1	0	6	1	0.596	0.857	0.718
b1194	1	0	-	0	0.63	0.857	0.58
b1195	1	0	-	1	0.424	0.857	0.798
b1196	1	0	-	1	0.616	0.714	0.729
b1197	0.947	0	4.5	0	0.67	0.857	0.698
b1198	1	0	27	0	0.728	0.857	0.634
b1199	1	1	21	0	0.674	0.571	0.312
b1200	1	0	33	0	0.509	0.857	0.73
b1201	1	0	9	1	0.607	0.714	0.66
b1202	1	0	1.5	0	0.525	0.857	0.583
b1203	0.846	1	48	0	0.429	0.714	0.531
b1204	0.06	1	9	0	0	0.143	0.322
b1205	1	1	4.5	1	0.591	0.714	0.414
b1206	0.916	0	4.5	0	0.525	0.714	0.651
b1207	0.069	1	109.5	0	0	0	0.262
b1208	0.176	1	40.5	0	0	0	0.275
b1209	0.226	0	16.5	0	0	0.071	0.314
b1210	0.255	0	21	1	0	0.357	0.227
b1211	0.029	0	22.5	1	0	0.071	0.245
b1212	0.282	1	4.5	1	0	0.286	0.278
b1213	0.893	1	-	1	0.575	0.714	0.371
b1214	1	0	16.5	1	0.489	0.857	0.654
b1215	0.281	0	42	1	0	0.143	0.561
b4419	1	0	-	0	-	0.429	-
b4421	1	0	-	0	-	0.429	-
b4423	1	0	-	0	-	0.429	-
b1216	1	0	16.5	0	0.516	0.857	0.702
b1217	0.946	0	-	1	0.529	0.929	0.437
b1218	1	0	4.5	1	0.653	0.857	0.669
b1219	1	0	7.5	0	0.558	0.714	0.671
b1220	1	0	3	1	0.621	0.714	0.686
b1221	1	0	12	0	0.645	1	0.595
b1222	1	0	12	0	0.694	1	0.469
b1223	1	0	-	1	0.651	1	0.587
b1224	0.947	0	3	1	0.542	1	0.705
b1225	0.865	0	-	1	0.529	0.857	0.624
b1226	0.947	0	-	1	0.498	0.857	0.584
b1227	1	0	-	1	0.435	0.857	0.676
b1229	1	0	-	0	0.54	0.929	0.539
b1232	0.891	1	19.5	0	0.679	0.714	0.277
b1233	1	0	9	0	0.577	0.857	0.775
b1234	0.916	0	-	1	0.45	0.714	0.549
b1235	1	1	-	1	0.561	0.714	0.254
b1236	0.753	1	24	1	0.39	0.714	0.267
b1237	0.944	1	189	0	0.434	0.857	0.365
b1238	0.896	1	7.5	1	0.486	0.714	0.315
b1241	0.916	0	94.5	0	0.611	1	0.642
b1242	1	0	-	1	0.655	0.714	0.732
b1243	1	0	72	1	0.6	1	0.754
b1244	0.947	0	36	1	0.58	0.857	0.688
b1245	0.896	1	28.5	1	0.639	0.714	0.553
b1246	0.847	1	37.5	1	0.638	0.857	0.254
b1247	0.947	0	34.5	1	0.542	1	0.677
b1248	0.944	0	-	0	0.476	0.857	0.653
b1249	0.947	0	9	0	0.504	1	0.494
b4595	1	0	-	1	-	-	-
b1250	0.947	0	3	0	0.513	1	0.755
b1251	1	0	9	0	0.556	0.857	0.658
b1252	1	1	16.5	1	0.525	0.714	0.296
b1253	0.944	1	1.5	0	0.644	0.857	0.37
b1254	0.891	1	6	0	0.508	0.714	0.618
b1255	1	0	4.5	0	0.673	1	0.664
b1256	1	0	3	1	0.428	1	0.597
b1257	1	0	-	0	0.585	0.857	0.762
b1258	1	0	-	0	0.491	0.857	0.85
b1259	1	0	-	0	0.476	0.857	0.807
b1260	0.842	0	21	0	0.252	1	0.768
b1261	0.749	0	13.5	0	0.196	1	0.692
b1262	0.895	0	15	0	0.287	1	0.726
b1263	0.842	0	3	0	0.336	0.857	0.706
b1264	0.895	0	-	0	0.384	0.857	0.572
b1265	1	0	-	0	0.524	0.786	-
b1266	0.944	0	10.5	1	0.481	0.857	0.694
b1267	1	0	3	1	0.554	1	0.68
b1268	0.947	0	-	1	0.653	1	0.821
b1269	0.947	1	-	1	0.486	0.714	0.558
b1270	1	1	7.5	0	0.651	0.857	0.607
b1271	1	1	12	0	0.483	0.714	0.576
b1272	0.944	0	12	1	0.459	1	0.777
b1273	1	0	19.5	0	0.594	1	0.713
b1274	0.123	1	174	1	0	0	0.137
b1275	1	0	19.5	1	0.27	1	0.745
b4522	0.947	0	10.5	1	0.567	0.643	-
b4523	1	0	1.5	1	0.603	0.643	-
b1276	0.846	0	42	1	0.577	0.857	0.591
b1277	0.226	1	-	0	0	0.286	0.321
b1278	0.944	0	-	1	0.546	0.857	0.711
b1279	0.812	1	12	1	0.429	0.714	0.401
b1280	0.812	0	19.5	1	0.362	0.714	0.659
b1281	0.813	1	12	1	0.239	0.857	0.579
b1282	0.944	0	1.5	1	0.472	0.857	0.765
b1283	1	0	-	0	0.432	1	0.867
b1284	1	0	24	0	0.553	0.857	0.714
b4596	1	0	1.5	0	-	-	-
b1285	1	0	25.5	0	0.672	0.857	0.656
b4672	1	0	-	1	-	-	-
b1286	0.862	0	-	0	0.44	0.857	0.66
b1287	0.947	0	6	0	0.634	0.786	0.518
b1288	0.164	1	148.5	0	0	0	0.285
b1289	1	0	-	0	0.622	1	0.807
b1290	1	0	3	0	0.525	1	0.654
b1291	1	0	10.5	0	0.505	1	0.629
b1292	1	0	3	0	0.47	1	0.728
b1293	1	0	1.5	0	0.51	1	0.682
b1294	1	0	15	0	0.651	0.857	0.616
b1295	1	0	1.5	0	0.642	1	0.716
b1296	1	0	6	0	0.666	1	0.696
b1297	1	0	27	0	0.606	1	0.664
b1298	1	0	6	1	0.678	1	0.709
b1299	0.947	0	13.5	1	0.653	1	0.7
b1300	1	0	3	1	0.551	0.857	0.734
b1301	1	0	7.5	1	0.626	1	0.597
b1302	1	0	4.5	1	0.731	0.857	0.649
b1303	1	0	4.5	0	0.5	1	0.715
b1304	0.944	0	1.5	1	0.554	0.857	0.591
b1305	1	0	1.5	1	0.441	0.929	0.441
b1306	0.944	1	-	1	0.528	0.857	0.382
b1307	1	0	1.5	1	0.574	0.857	0.729
b1308	1	1	-	1	0.521	0.857	0.685
b1309	0.947	0	-	1	0.66	0.857	0.734
b1310	1	0	-	1	0.555	1	0.51
b1311	1	0	-	1	0.543	0.857	0.557
b1312	1	0	-	1	0.577	1	0.699
b1313	1	0	-	1	0.637	0.857	0.621
b1314	1	0	-	1	0.517	0.786	0.57
b1315	1	0	1.5	1	0.478	1	0.535
b1316	1	0	-	1	0.602	0.857	0.713
b1317	1	0	-	1	0.564	1	0.73
b1319	1	0	-	1	0.513	1	0.554
b1320	1	0	4.5	0	0.541	0.857	0.742
b1321	0.893	0	57	1	0.562	1	0.586
b1322	0.892	1	19.5	1	0.647	0.857	0.248
b1323	0.893	0	16.5	1	0.529	0.857	0.624
b1324	0.944	0	138	0	0.414	1	0.626
b1325	1	0	7.5	1	0.533	1	0.713
b1326	1	1	-	0	0.554	0.714	0.285
b1327	1	0	1.5	0	0.655	1	0.722
b1328	1	0	-	1	0.511	1	0.727
b1329	0.947	0	9	1	0.605	1	0.767
b1330	1	0	-	0	0.559	0.857	0.674
b1331	1	0	-	1	-	0.571	0.253
b1332	1	1	6	1	0.776	0.714	0.424
b1333	0.896	0	16.5	0	0.544	1	0.262
b1334	1	0	37.5	0	0.594	1	0.291
b1335	1	0	4.5	0	0.558	0.786	0.338
b1336	1	0	-	0	0.584	1	0.575
b1337	1	0	-	0	0.495	0.857	0.632
b1338	1	0	-	0	0.552	0.857	0.593
b1339	1	0	-	1	0.678	1	0.726
b1340	1	1	-	1	0.713	0.714	0.327
b1341	1	0	9	0	0.546	1	0.732
b1342	1	0	3	1	0.646	0.857	0.766
b1343	1	0	7.5	1	0.599	1	0.674
b1344	0.944	0	7.5	0	0.674	1	0.722
b1345	1	0	-	0	0.484	0.857	0.738
b1346	1	0	-	0	0.572	0.857	0.719
b1347	1	0	-	0	0.706	0.786	0.449
b1348	1	0	-	0	0.483	0.929	0.459
b1349	1	0	-	0	0.564	1	0.704
b1350	1	0	-	0	0.573	0.857	0.696
b1351	0.947	0	-	0	0.532	0.857	0.788
b4526	1	0	-	0	0.642	0.643	-
b1352	1	0	-	0	0.588	0.786	0.436
b1353	1	0	-	1	0.585	1	0.775
b4527	1	0	-	0	0.587	0.643	-
b1355	1	0	-	0	0.564	0.786	-
b1356	0.423	1	-	0	0	0.286	0.634
b1357	1	1	-	1	0.343	0.714	0.779
b1358	1	1	-	1	0.468	0.714	0.362
b1359	1	1	-	1	0.542	0.714	0.561
b1360	1	0	-	1	0.632	0.857	0.714
b4528	1	0	-	1	0.665	0.643	-
b1363	0.947	0	-	1	0.529	1	0.768
b1365	0.895	0	-	1	0.682	0.857	0.844
b1372	0.944	0	-	1	0.51	0.857	0.677
b1373	1	0	-	1	0.575	0.857	0.833
b1374	1	0	-	0	0.665	0.857	0.807
b1375	0.946	0	-	0	0.385	0.857	0.706
b1376	1	0	-	0	0.498	0.857	0.849
b1377	0.916	0	-	0	0.438	0.857	0.784
b1378	1	0	64.5	0	0.539	0.857	0.627
b4529	1	0	-	1	0.605	0.643	-
b1379	0.862	1	3	0	0.56	0.714	0.362
b1380	0.944	0	-	0	0.655	1	0.715
b1381	1	0	10.5	1	0.496	0.857	0.679
b1382	1	0	-	1	0.464	0.857	0.837
b1383	0.947	0	-	1	0.698	0.857	0.678
b1384	1	0	3	0	0.563	0.857	0.69
b1385	1	0	1.5	1	0.621	1	0.663
b1386	0.947	0	1.5	0	0.486	1	0.639
b1387	1	0	-	0	0.621	0.857	0.539
b1388	1	0	-	1	0.575	1	0.687
b1389	1	0	-	1	0.641	0.786	0.41
b1390	1	1	-	1	0.598	0.857	0.292
b1391	0.947	0	-	1	0.621	0.857	0.713
b1392	1	0	-	1	0.569	0.857	0.705
b1393	1	0	-	1	0.594	0.857	0.774
b1394	1	0	-	1	0.56	0.857	0.571
b1395	1	0	-	1	0.543	0.857	0.583
b1396	0.947	0	-	1	0.517	0.857	0.735
b1397	1	0	-	1	0.619	0.857	0.518
b1398	1	0	-	1	0.601	0.857	0.508
b1399	0.947	1	-	1	0.536	0.714	0.262
b1400	1	1	-	1	0.594	0.714	0.607
b4674	1	0	-	0	-	-	-
b1402	1	0	-	0	-	0.571	0.268
b1403	1	0	-	0	-	0.571	0.366
b1404	1	0	-	1	-	0.571	-
b1406	1	0	-	1	0.542	1	0.56
b1407	1	0	-	1	0.427	1	0.782
b1408	0.947	0	-	1	0.453	0.857	0.603
b1409	1	0	-	1	0.555	0.786	0.269
b1410	1	0	1.5	1	0.585	1	0.713
b1411	1	0	-	1	0.444	0.857	0.646
b1412	0.893	1	7.5	0	0.482	0.714	0.318
b1413	0.916	0	27	1	0.585	1	0.66
b1414	0.944	0	7.5	1	0.618	1	0.655
b1415	1	0	22.5	1	0.508	1	0.582
b1418	1	0	19.5	1	0.531	0.857	0.698
b1419	1	0	3	1	0.584	0.857	0.759
b4428	1	0	1.5	0	0.617	0.643	-
b1420	1	0	-	0	-	-	-
b1421	1	1	3	1	0.64	0.857	0.194
b1422	1	0	12	0	0.667	0.857	0.62
b1423	1	0	-	1	0.552	1	0.591
b1424	1	0	-	1	0.637	0.857	0.651
b1426	1	0	-	1	0.603	0.786	0.477
b1427	0.944	1	-	1	0.597	0.857	0.332
b1428	1	0	-	0	0.529	0.857	0.68
b1429	1	0	1.5	1	0.573	1	0.679
b1430	0.944	0	4.5	1	0.561	1	0.606
b1431	1	0	9	1	0.69	0.857	0.591
b1432	1	0	-	1	0.576	0.857	0.654
b1433	1	0	1.5	0	0.7	0.857	0.697
b1434	0.916	1	-	1	0.587	0.714	0.619
b1435	1	0	10.5	1	0.515	0.857	0.655
b1436	1	0	6	0	0.568	0.857	0.724
b4532	1	0	-	1	0.436	0.643	-
b1438	1	1	-	1	0.558	0.857	0.644
b1439	1	0	3	1	0.504	1	0.636
b1440	0.947	0	-	1	0.532	1	0.697
b1441	1	1	-	1	0.653	0.857	0.254
b1442	1	1	-	1	0.582	0.857	0.263
b1443	1	1	-	1	0.721	0.857	0.57
b1444	1	0	-	1	0.431	1	0.498
b4598	1	0	-	0	-	-	-
b1445	1	0	-	1	0.446	0.786	0.428
b1446	1	0	3	1	0.453	0.857	0.722
b1447	1	1	3	0	0.534	0.714	0.355
b1448	1	1	3	0	0.563	0.857	0.623
b1449	1	0	-	1	0.623	0.857	0.726
b1450	1	0	-	1	0.402	0.857	0.805
b1451	1	0	46.5	0	0.526	0.857	0.747
b1452	0.947	1	18	1	0.513	0.857	0.248
b1453	1	0	6	0	0.49	1	0.573
b1454	1	0	-	1	0.595	1	0.601
b1455	1	0	-	1	0.625	0.857	0.448
b1457	1	0	-	1	0.491	0.786	0.346
b1460	1	0	-	1	0.633	0.857	0.239
b1461	1	0	-	1	0.373	0.857	0.436
b1462	1	0	-	0	0.6	0.857	0.687
b1463	1	1	-	1	0.526	0.857	0.276
b1464	1	1	1.5	0	0.467	0.714	0.269
b1465	1	0	-	0	0.556	0.857	0.589
b1466	1	0	-	0	0.68	0.857	0.673
b1467	0.916	0	-	0	0.543	0.857	0.746
b1468	1	0	1.5	0	0.546	1	0.664
b1469	1	0	-	0	0.542	1	0.637
b1473	1	0	4.5	0	0.396	1	0.729
b1475	1	0	-	0	0.537	1	0.693
b1476	1	0	3	0	0.493	0.857	0.594
b1477	1	1	-	1	0.579	0.857	0.381
b1478	0.947	0	-	1	0.597	1	0.709
b1479	1	0	73.5	1	0.481	1	0.56
b1480	1	0	1.5	1	0.546	0.857	0.788
b1481	1	0	-	1	0.473	0.857	0.786
b1482	0.944	0	3	0	0.603	1	0.732
b1483	1	0	-	1	0.59	0.857	0.637
b1484	1	0	-	1	0.541	0.857	0.68
b1485	1	1	-	1	0.592	0.714	0.269
b1486	1	0	-	1	0.544	0.857	0.675
b1487	1	0	1.5	1	0.498	1	0.853
b1488	0.944	0	-	1	0.477	1	0.695
b1489	0.947	0	-	1	0.578	0.857	0.632
b1490	0.896	0	-	1	0.571	1	0.724
b1491	1	0	1.5	1	0.614	1	0.644
b1492	1	0	-	1	0.538	0.857	0.488
b1493	1	0	-	1	0.635	1	0.786
b1494	0.892	0	-	1	0.501	0.857	0.7
b1495	1	0	-	1	0.608	0.857	0.779
b1496	1	0	-	1	0.737	1	0.821
b1497	0.947	0	-	1	0.594	1	0.722
b1498	0.947	0	3	1	0.528	1	0.819
b1499	1	0	-	1	0.534	1	0.775
b1500	1	0	-	1	-	-	0.457
b1501	1	0	-	1	0.611	1	0.681
b1502	1	0	-	1	0.551	0.857	0.553
b1503	1	0	-	1	0.544	1	0.713
b1504	1	0	-	1	0.627	1	0.792
b1507	0.944	0	4.5	1	0.46	1	0.593
b1508	1	0	-	1	0.434	0.786	0.419
b1511	1	0	-	1	0.494	1	0.57
b1512	1	0	-	1	0.542	1	0.634
b1513	1	0	-	0	0.607	1	0.625
b1514	1	0	-	0	0.53	1	0.624
b1515	1	0	-	0	0.334	0.857	0.542
b1516	1	0	-	0	0.596	1	0.711
b1517	1	0	-	0	0.497	1	0.844
b1518	1	0	-	0	0.578	1	0.695
b1519	1	0	-	0	0.475	1	0.576
b1520	1	0	-	1	0.489	0.857	0.546
b1521	1	0	3	1	0.402	1	0.495
b1522	1	0	-	1	0.552	0.857	0.634
b1523	1	1	-	1	0.641	0.857	0.382
b1524	1	0	1.5	1	0.55	1	0.637
b1525	0.916	0	1.5	1	0.432	1	0.585
b1526	1	0	3	0	0.456	1	0.729
b1527	1	0	-	0	0.493	0.857	0.77
b1528	0.944	0	1.5	0	0.45	1	0.656
b1529	1	0	-	1	0.589	1	0.592
b1530	1	0	-	0	0.533	1	0.904
b1531	1	1	3	0	0.546	0.857	0.372
b1532	1	0	-	0	0.49	0.786	0.73
b1533	1	0	4.5	1	0.63	1	0.706
b1534	1	1	6	0	0.48	0.857	0.606
b4599	1	0	-	0	-	-	-
b1535	1	0	3	1	0.54	1	0.842
b1536	1	0	-	1	0.545	0.857	0.744
b1537	1	0	-	0	0.536	0.929	0.337
b1538	1	0	15	1	0.508	1	0.653
b1539	0.947	0	22.5	0	0.456	1	0.664
b1540	1	0	13.5	0	0.528	1	0.674
b1541	1	0	-	0	0.63	0.929	0.453
b1542	1	0	-	1	0.53	0.857	0.717
b1544	1	0	-	0	0.366	0.857	0.842
b1545	1	0	-	0	0.565	1	0.849
b1546	1	0	-	1	0.519	0.857	0.81
b1547	1	0	-	1	0.502	0.929	0.546
b4533	1	0	-	0	0.594	0.643	-
b1549	1	0	-	0	0.616	0.857	0.734
b1550	1	0	-	1	0.545	0.786	0.471
b1551	1	0	-	1	0.615	0.929	0.747
b1552	1	0	-	1	0.551	0.929	0.734
b1553	1	0	-	1	0.546	0.786	0.342
b4689	1	0	-	1	-	-	-
b1554	1	0	-	1	0.529	1	0.792
b1555	1	1	-	1	0.648	0.714	0.4
b1556	1	1	-	1	0.694	0.857	0.781
b1557	1	0	-	1	0.637	0.857	0.732
b1558	1	0	-	0	0.573	0.857	0.82
b1559	1	0	-	1	0.509	1	0.772
b1560	1	0	-	1	0.519	1	0.617
b1561	1	0	-	1	0.556	0.786	0.427
b1562	1	0	24	1	0.531	0.786	0.486
b1563	1	1	-	1	0.531	0.857	0.41
b1564	1	0	-	1	0.655	0.929	0.433
b1565	1	1	-	0	0.41	0.857	0.403
b1566	1	0	-	0	0.634	1	0.85
b1569	1	0	-	1	0.559	0.786	0.437
b1570	0.253	1	-	0	0	0.286	0.367
b1571	1	0	-	0	0.529	0.786	0.486
b1572	0.423	0	-	0	0	0.5	-
b1573	1	0	-	0	0.511	1	0.816
b1575	1	0	-	0	0.534	0.786	0.749
b1576	1	0	-	0	0.579	0.857	0.883
b1580	1	0	-	1	0.551	1	0.676
b1581	1	0	-	1	0.661	1	0.717
b1582	1	1	-	1	0.507	0.857	0.394
b1583	1	0	4.5	0	0.65	0.857	0.675
b1584	1	0	10.5	0	0.557	0.857	0.836
b1585	1	0	-	1	0.598	1	0.8
b1586	1	1	3	0	0.63	0.857	0.673
b1587	1	0	-	0	0.525	0.857	0.631
b1588	1	0	3	0	0.523	0.857	0.704
b1589	0.892	1	-	0	0.451	0.857	0.315
b1590	0.944	0	-	0	0.465	1	0.733
b1591	0.944	0	4.5	0	0.651	0.857	0.6
b1592	0.944	0	-	0	0.631	0.857	0.707
b1593	1	0	-	1	0.464	0.857	0.671
b1594	1	0	16.5	1	0.677	0.857	0.653
b1595	1	0	-	1	0.539	0.857	0.555
b1596	1	0	4.5	0	0.544	1	0.686
b1597	1	0	-	0	0.653	0.857	0.763
b4601	1	0	-	0	-	-	-
b1598	1	0	4.5	0	0.441	0.857	0.566
b1599	1	1	-	1	0.48	0.714	0.393
b1600	1	0	-	1	0.526	0.857	0.866
b1601	0.944	0	-	0	0.584	0.857	0.737
b1602	1	0	22.5	1	0.648	1	0.637
b1603	1	0	33	1	0.544	1	0.575
b1604	1	0	33	0	0.631	0.857	0.721
b1605	1	0	10.5	0	0.631	0.857	0.587
b1606	1	0	4.5	0	0.637	0.857	0.668
b1607	1	0	-	1	0.52	0.857	0.677
b1608	1	0	-	0	0.622	1	0.753
b1609	0.947	1	-	0	0.583	0.857	0.509
b1610	1	1	6	0	0.601	0.857	0.551
b1611	0.843	0	52.5	1	0.522	0.857	0.586
b1612	1	0	142.5	1	0.568	0.857	0.753
b1613	0.947	0	25.5	0	0.569	1	0.658
b1614	1	1	55.5	0	0.611	0.714	0.204
b1615	0.944	0	-	1	0.485	0.857	0.65
b1616	1	0	-	1	0.523	1	0.588
b1617	1	0	-	1	0.529	0.857	0.604
b1618	1	1	-	1	0.57	0.857	0.321
b1619	1	0	4.5	1	0.532	0.857	0.774
b1620	1	0	-	1	0.587	0.857	0.624
b1621	1	0	-	0	0.655	1	0.62
b1622	1	0	1.5	0	0.509	1	0.694
b1623	1	0	70.5	0	0.498	0.857	0.541
b1624	1	0	13.5	1	0.674	0.857	0.755
b4409	1	0	-	0	0.676	0.786	-
b1625	1	0	-	0	0.606	0.857	0.732
b1626	1	0	1.5	0	0.552	1	0.837
b1627	1	0	-	0	0.642	0.857	0.781
b1628	0.839	0	-	0	0.586	0.929	0.323
b1629	1	0	-	0	0.416	1	0.642
b1630	0.944	0	-	0	0.551	0.857	0.707
b1631	0.813	0	-	0	0.67	0.857	0.601
b1632	0.889	0	-	0	0.584	1	0.723
b1633	0.944	0	-	0	0.553	1	0.734
b1634	0.944	1	-	0	0.444	0.714	0.205
b1635	1	0	-	0	0.584	1	0.69
b1636	0.944	0	21	1	0.515	1	0.76
b1637	0.069	1	99	1	0	0	0.511
b1638	0.721	0	15	1	0.085	1	0.68
b1639	1	0	-	1	0.599	0.929	0.428
b1640	0.944	0	10.5	1	0.498	0.857	0.701
b1641	1	0	55.5	0	0.638	1	0.772
b1642	1	0	13.5	1	0.506	1	0.643
b1643	1	0	-	0	0.603	0.786	0.434
b1644	1	0	3	0	0.594	0.857	0.641
b1645	1	0	7.5	0	0.582	0.857	0.713
b1646	1	0	3	1	0.54	1	0.708
b1647	1	0	7.5	1	0.497	1	0.555
b1648	0.944	1	-	1	0.651	0.714	0.376
b1649	1	0	1.5	0	0.506	1	0.605
b1650	1	0	18	0	0.582	1	0.666
b1651	1	0	18	0	0.538	0.786	0.653
b1652	0.813	1	-	0	0.319	0.714	0.309
b1653	1	0	13.5	0	0.58	1	0.67
b1654	0.946	1	60	1	0.631	0.857	0.387
b1655	0.896	0	9	0	0.531	1	0.703
b1656	0.844	0	42	0	0.592	1	0.695
b1657	1	0	4.5	1	0.559	0.857	0.694
b4602	1	0	-	1	-	-	-
b1658	0.944	0	24	0	0.639	1	0.624
b1659	1	0	4.5	1	0.617	0.857	0.55
b1660	1	0	7.5	0	0.566	0.857	0.654
b1661	1	0	28.5	0	0.457	1	0.661
b1662	0.281	1	-	1	0	0.286	0.31
b1663	0.944	0	1.5	0	0.66	0.857	0.639
b1664	1	0	12	1	0.47	0.857	0.713
b1667	1	1	6	0	0.517	0.571	0.403
b1668	1	0	-	0	0.652	0.857	0.705
b1669	1	0	-	1	0.511	0.857	0.567
b1670	1	0	-	1	0.587	0.714	0.744
b1671	1	1	3	1	0.588	0.714	0.582
b1672	1	0	-	1	0.601	0.786	0.595
b1673	1	0	-	1	0.661	0.857	0.621
b1674	1	0	-	1	0.555	0.714	0.736
b1675	1	0	-	1	0.613	0.714	0.908
b1676	0.666	0	48	0	0.581	1	0.585
b1677	1	0	469.5	0	0.515	0.929	0.434
b1678	1	0	1.5	1	0.511	0.857	0.541
b1679	0.894	0	-	1	0.532	1	0.65
b1680	0.665	0	6	1	0.623	1	0.739
b1681	0.846	0	7.5	1	0.515	1	0.598
b1682	0.708	0	4.5	1	0.678	1	0.664
b1683	0.752	0	1.5	1	0.608	1	0.625
b1684	0.946	1	-	1	0.474	0.857	0.665
b1685	1	0	-	1	0.554	0.929	0.418
b1686	0.842	1	6	1	0.561	0.857	0.366
b1687	1	0	31.5	1	0.556	0.857	0.661
b1688	1	0	10.5	0	0.475	1	0.614
b1689	0.423	0	-	0	0	0.571	0.747
b1690	1	0	-	0	0.583	1	0.654
b1691	0.916	0	-	0	0.483	0.857	0.785
b1692	0.947	0	-	0	0.509	0.857	0.559
b1693	1	0	10.5	0	0.494	1	0.748
b1694	1	0	-	0	0.537	1	0.82
b1695	0.916	1	-	0	0.533	0.857	0.518
b1696	1	0	-	1	0.602	1	0.776
b1697	1	0	-	0	0.632	1	0.711
b1698	0.946	1	-	0	0.576	0.857	0.549
b1699	0.947	0	-	0	0.625	0.857	0.596
b1700	1	1	-	0	0.661	0.857	0.408
b1701	1	0	-	0	0.576	0.857	0.698
b1702	1	0	292.5	1	0.719	0.929	0.606
b1703	1	0	13.5	0	0.916	1	0.736
b1704	0.947	1	30	0	0.605	0.857	0.25
b1705	1	0	3	0	0.582	0.786	0.46
b1706	1	0	27	1	0.496	1	0.669
b1707	0.947	0	-	1	0.566	0.857	0.72
b1708	0.944	0	4.5	1	0.478	0.857	0.859
b1709	1	0	3	1	0.537	1	0.8
b1710	1	1	4.5	1	0.55	0.714	0.329
b1711	1	0	1.5	1	0.653	1	0.63
b1712	0.889	0	49.5	1	0.28	0.786	0.405
b1713	0.018	0	181.5	1	0	0.071	0.433
b1714	0.029	0	55.5	1	0	0.071	0.544
b1715	0.916	0	-	1	0.6	0.786	-
b1716	0.048	1	127.5	1	0	0	0.383
b1717	0.415	0	192	1	0.517	0.5	0.743
b1718	0.029	1	298.5	1	0	0	0.331
b1719	0.018	1	178.5	1	0	0	0.174
b4535	1	0	-	0	0.675	0.643	-
b1722	1	1	7.5	1	0.554	0.714	0.576
b1723	0.947	0	12	0	0.559	1	0.751
b1724	1	1	-	0	0.596	0.571	0.409
b1725	0.947	0	13.5	0	0.633	0.643	0.56
b1726	1	0	6	1	0.536	0.857	0.619
b1727	1	0	13.5	0	0.556	0.857	0.764
b1728	1	0	-	0	0.609	0.857	0.604
b1729	1	0	1.5	0	0.523	0.857	0.673
b1730	1	0	-	1	0.515	0.857	0.703
b1731	1	0	3	1	0.583	0.857	0.844
b1732	1	0	3	0	0.6	0.857	0.663
b1733	1	0	-	1	0.482	0.857	0.577
b1734	1	0	-	1	0.534	1	0.762
b1735	1	0	-	1	0.585	1	0.563
b1736	1	1	1.5	1	0.508	0.714	0.672
b1737	1	0	-	1	0.452	0.857	0.726
b1738	0.944	1	3	1	0.556	0.857	0.397
b1739	1	0	-	1	0.504	0.929	0.39
b1740	0.133	1	27	0	0	0	0.279
b1741	1	1	3	0	0.571	0.714	0.27
b1742	1	1	-	1	0.556	0.714	0.311
b1743	1	0	1.5	1	0.513	0.857	0.631
b1744	1	0	-	1	0.622	0.786	0.682
b1745	1	1	7.5	1	0.504	0.714	0.505
b1746	1	0	12	1	0.551	0.857	0.693
b1747	1	1	15	1	0.541	0.714	0.537
b1748	0.947	0	9	1	0.59	0.857	0.717
b1749	0.944	0	13.5	0	0.519	1	0.705
b1750	1	0	-	0	0.582	1	0.712
b1751	1	0	1.5	0	0.57	0.857	0.7
b1752	0.896	0	-	0	0.554	1	0.671
b1753	0.944	1	-	0	0.536	0.714	0.33
b1754	1	0	1.5	0	0.859	0.857	0.522
b1755	1	0	3	0	0.503	1	0.628
b1756	1	1	1.5	0	0.612	0.857	0.308
b1757	1	0	-	0	0.674	0.857	0.507
b1758	0.944	0	3	1	0.722	0.857	0.6
b1759	0.947	0	-	0	0.603	0.857	0.653
b1760	1	0	-	1	0.584	1	0.703
b1761	1	0	67.5	0	0.613	1	0.677
b1762	1	0	4.5	1	0.678	1	0.809
b1763	0.916	0	30	1	0.744	1	0.594
b1764	1	1	27	1	0.431	0.857	0.25
b1765	0.944	1	7.5	1	0.556	0.714	0.329
b1766	0.947	0	19.5	0	0.525	0.857	0.637
b1767	1	0	10.5	0	0.557	1	0.762
b1768	0.946	0	9	0	0.439	0.857	0.679
b1769	1	0	-	1	0.616	0.714	0.831
b1770	1	0	1.5	1	0.569	0.714	0.748
b1771	1	0	-	1	0.514	0.786	0.258
b1772	1	0	-	1	0.622	0.714	0.632
b1773	1	0	-	1	0.587	0.714	0.764
b1774	1	0	-	1	0.625	0.714	0.708
b1775	1	0	-	1	0.523	0.714	0.502
b1776	1	0	-	1	0.62	0.786	0.246
b1777	1	0	21	1	0.593	0.643	0.398
b1778	0.846	0	13.5	1	0.441	0.786	0.365
b1779	0.179	1	717	0	0	0.286	0.256
b1780	0.944	0	33	0	0.546	0.714	0.554
b1781	1	0	7.5	1	0.592	0.857	0.698
b1782	1	0	69	1	0.669	0.857	0.664
b1783	1	0	-	0	0.608	0.714	0.66
b1784	1	0	1.5	0	0.564	0.857	0.733
b1785	1	0	-	0	0.525	0.714	0.766
b1786	1	0	-	0	0.598	0.714	0.72
b1787	1	0	3	0	0.615	0.857	0.827
b1788	1	0	-	1	-	-	0.489
b1789	1	0	-	0	0.477	0.714	0.842
b1790	1	0	-	1	0.474	0.857	0.652
b1791	1	1	1.5	0	0.609	0.714	0.235
b1792	0.947	1	4.5	0	0.575	0.571	0.379
b1793	1	0	3	1	0.487	0.643	0.425
b1794	1	0	13.5	0	0.564	0.857	0.746
b4676	1	0	-	0	-	-	-
b4675	1	0	-	0	-	-	-
b1795	1	0	-	1	0.588	0.714	0.887
b1796	1	0	-	1	0.601	0.643	0.466
b1797	1	0	-	1	0.57	0.643	0.382
b1798	1	0	1.5	1	0.507	0.643	0.311
b1799	1	0	-	1	0.615	0.643	0.262
b1800	0.947	0	-	0	0.571	0.786	0.245
b1801	1	0	-	0	0.465	0.786	0.21
b1802	0.947	0	-	0	0.485	0.786	0.241
b1803	1	0	-	0	0.492	0.786	0.26
b1804	0.947	0	-	1	0.585	1	0.527
b1805	1	0	6	1	0.433	1	0.649
b1806	1	0	4.5	1	0.593	0.857	0.609
b1807	0.097	1	4.5	1	0	0.143	0.3
b1808	0.893	0	12	1	0.502	0.857	0.661
b1809	0.944	1	7.5	0	0.606	0.571	0.371
b1810	1	0	3	0	0.494	0.714	0.869
b1811	0.944	0	-	1	0.497	0.714	0.841
b1812	0.816	0	13.5	0	0.391	1	0.589
b1813	1	0	1.5	0	0.478	0.643	0.323
b1814	1	0	69	0	0.665	1	0.503
b1815	0.947	0	-	0	0.563	0.857	0.567
b1816	0.916	0	3	1	0.586	0.857	0.659
b1817	1	0	60	0	0.639	1	0.631
b1818	1	0	60	0	0.541	0.857	0.569
b1819	1	0	48	0	0.767	1	0.76
b1820	1	0	4.5	0	0.758	0.857	0.811
b1821	1	0	-	0	0.531	0.857	0.601
b1822	1	0	-	1	0.682	0.786	0.282
b1823	1	0	151.5	1	0.565	0.786	0.449
b1824	1	0	54	1	0.613	0.786	0.496
b1825	1	0	12	1	0.587	0.857	0.696
b1826	1	0	-	1	0.512	0.786	0.496
b4536	1	0	-	0	0.511	0.643	-
b1827	0.946	0	7.5	1	0.523	1	0.657
b1828	0.947	0	3	0	0.563	1	0.579
b1829	0.947	0	70.5	1	0.564	0.857	0.729
b1830	0.916	0	79.5	1	0.281	1	0.652
b1831	1	0	112.5	1	0.691	0.786	0.519
b1832	0.947	0	-	1	0.579	1	0.615
b1833	1	0	10.5	0	0.516	1	0.647
b1834	1	0	19.5	0	0.55	0.857	0.694
b1835	0.947	0	-	0	0.522	0.857	0.696
b1836	0.947	0	-	0	0.592	0.786	0.713
b1837	0.916	0	-	0	0.588	0.857	0.702
b1838	0.916	0	-	1	0.541	1	0.593
b1839	1	1	9	1	0.625	0.571	0.389
b1840	1	0	21	1	0.662	0.857	0.695
b1841	1	0	18	1	0.518	0.857	0.663
b1842	1	0	13.5	0	0.637	0.786	0.437
b1843	1	0	-	0	0.475	0.857	0.68
b1844	1	0	18	0	0.318	0.857	0.593
b1845	1	0	9	1	0.657	0.857	0.624
b1846	1	1	7.5	1	0.519	0.714	0.307
b1847	1	0	-	1	0.586	0.714	0.802
b1848	1	1	4.5	1	0.597	0.714	0.409
b1849	1	0	-	0	0.548	1	0.607
b1850	1	0	27	1	0.446	1	0.733
b1851	1	0	25.5	1	0.554	0.857	0.69
b1852	0.896	1	69	1	0.49	0.714	0.207
b1853	1	0	7.5	0	0.554	0.857	0.731
b1854	0.944	0	111	0	0.549	1	0.668
b1855	0.944	0	18	1	0.473	1	0.631
b1856	1	0	27	1	0.56	0.857	0.649
b1857	0.892	0	16.5	1	0.598	0.714	0.68
b1858	1	0	-	0	0.55	0.714	0.576
b1859	1	0	1.5	0	0.585	0.714	0.708
b1860	0.657	0	-	1	0.394	0.857	0.626
b1861	0.843	0	-	1	0.44	1	0.775
b4677	1	0	-	1	-	-	-
b1862	1	0	-	0	0.641	0.857	0.758
b1863	1	1	18	1	0.522	0.857	0.336
b1864	0.947	1	24	1	0.577	0.714	0.293
b1865	1	1	18	1	0.642	0.857	0.354
b1866	0.097	1	70.5	1	0	0	0.184
b1867	0.947	0	10.5	0	0.629	0.857	0.691
b1868	1	0	6	0	0.603	1	0.703
b1869	0.947	0	1.5	0	0.664	1	0.784
b1870	0.947	0	1.5	0	0.456	0.857	0.578
b1871	0.947	1	13.5	0	0.428	0.857	0.545
b1872	1	0	4.5	1	0.606	0.857	0.603
b1873	1	0	-	1	0.52	0.857	0.702
b1874	1	1	10.5	1	0.685	0.714	0.357
b1875	1	0	6	1	0.662	0.857	0.611
b1876	0.112	1	34.5	0	0	0	0.187
b1877	1	0	-	0	0.596	0.857	0.711
b1878	1	0	4.5	1	0.695	0.857	0.371
b1879	0.947	0	67.5	1	0.357	1	0.164
b1880	1	0	7.5	1	0.375	0.857	0.661
b1881	1	0	-	1	0.512	0.857	0.596
b1882	0.894	0	-	1	0.474	1	0.659
b1883	1	0	-	1	0.539	0.929	0.535
b1884	1	1	1.5	1	0.593	0.857	0.274
b1885	1	0	-	1	0.623	1	0.725
b1886	1	0	-	1	0.57	1	0.797
b1887	1	1	-	1	0.548	0.857	0.627
b1888	0.916	0	-	1	0.648	1	0.699
b1889	0.944	0	-	1	0.672	0.857	0.637
b1890	0.947	1	-	1	0.497	0.857	0.27
b1891	1	0	12	1	0.447	1	0.609
b1892	1	0	4.5	1	0.53	1	0.805
b1893	1	0	-	1	-	-	-
b1894	1	0	-	1	-	-	-
b1895	1	1	-	0	0.568	0.714	0.361
b1896	0.947	0	4.5	1	0.61	1	0.211
b1897	0.896	0	-	1	0.59	1	0.283
b4460	1	0	1.5	1	0.59	0.786	-
b1900	1	1	-	1	0.505	0.857	0.204
b1901	0.946	1	-	1	0.657	0.857	0.629
b1902	1	0	4.5	0	0.565	0.857	0.799
b4537	1	0	-	1	0.496	0.643	-
b4663	1	0	-	1	-	-	-
b1904	1	0	25.5	0	0.581	0.857	0.682
b1905	1	0	48	0	0.586	1	0.765
b1906	1	0	-	1	0.56	0.786	0.433
b1907	0.944	0	13.5	0	0.646	1	0.776
b1908	1	0	12	1	0.58	0.857	0.592
b1912	0.029	1	10.5	1	0	0	0.33
b1913	0.846	0	4.5	1	0.679	1	0.693
b1914	1	0	-	1	0.535	0.714	0.794
b1915	1	0	-	0	0.563	0.857	0.863
b1916	1	0	-	1	0.632	0.857	0.84
b1917	1	0	-	1	0.713	0.857	0.713
b1918	0.916	0	-	1	0.534	0.714	0.728
b1919	1	0	-	1	0.531	0.643	0.245
b1920	1	0	-	1	0.541	0.786	0.569
b1921	1	0	-	1	0.585	1	0.744
b1922	1	0	-	1	0.473	1	0.755
b1923	0.947	0	-	1	0.333	1	0.764
b1924	1	0	-	0	0.374	0.857	0.758
b1925	1	0	-	0	0.393	1	0.652
b1926	1	0	-	0	0.564	1	0.666
b1927	1	0	-	0	0.522	0.857	0.82
b1928	1	0	-	1	0.45	0.857	0.651
b1929	0.947	1	-	0	0.548	0.714	0.518
b1930	0.947	0	-	0	0.462	0.714	0.722
b1931	1	0	-	0	0.632	0.786	0.594
b1932	1	0	-	0	0.487	0.714	0.833
b1937	1	0	-	1	0.582	0.786	0.399
b1938	1	0	-	0	0.447	1	0.615
b1939	1	0	-	0	0.426	0.857	0.679
b1940	1	0	-	0	0.476	1	0.671
b1941	1	0	-	0	0.667	1	0.639
b1942	0.947	1	-	0	0.512	0.714	0.642
b1943	1	0	-	0	0.366	1	0.749
b1944	0.944	1	-	0	0.595	0.714	0.351
b1945	1	0	-	0	0.43	1	0.677
b1946	0.944	1	-	0	0.52	0.714	0.365
b1947	0.944	0	-	0	0.428	0.857	0.689
b1948	0.947	0	-	0	0.503	0.857	0.716
b1949	1	0	-	0	0.419	0.857	0.704
b1950	0.946	0	-	0	0.54	0.857	0.658
b1951	1	0	-	0	0.51	1	0.737
b1952	1	0	-	1	0.651	0.786	-
b1953	1	0	-	0	0.604	0.786	0.431
b1955	1	0	-	0	0.651	1	0.703
b1956	1	0	-	1	0.764	1	0.561
b1957	1	0	-	1	0.587	0.786	0.466
b1958	1	0	-	1	0.645	1	0.724
b1959	1	0	-	0	0.637	1	0.552
b1960	1	0	-	1	0.596	1	0.635
b1961	0.944	1	-	1	0.588	0.714	0.498
b1962	1	0	-	1	0.543	1	0.723
b1963	0.946	0	-	1	0.498	0.786	0.66
b1967	1	0	-	0	0.467	0.857	0.82
b1968	1	0	-	1	0.634	0.857	0.59
b1969	1	0	-	1	0.524	0.857	0.296
b1970	0.916	0	-	0	0.508	0.857	0.365
b1971	1	0	-	0	0.577	0.857	0.255
b1972	1	0	-	0	0.583	0.857	0.734
b1973	1	0	-	0	0.516	0.857	0.767
b1974	0.865	0	16.5	0	0.573	1	0.786
b1976	1	1	4.5	0	0.639	0.857	0.564
b1978	0.944	0	7.5	0	0.502	0.857	0.716
b1981	1	0	9	0	0.613	1	0.644
b1982	1	0	34.5	0	0.582	1	0.753
b1983	1	0	22.5	0	0.536	0.857	0.583
b1985	0.947	0	-	1	0.589	0.786	0.194
b1987	1	0	3	1	0.508	0.929	0.262
b1988	0.946	0	-	1	0.632	0.857	0.638
b1990	1	0	3	1	0.517	1	0.636
b1991	1	0	6	1	0.504	1	0.704
b1992	1	0	-	1	0.522	1	0.578
b1993	1	0	-	1	0.477	0.857	0.703
b1994	1	0	-	1	-	0.643	0.539
b1996	1	0	-	1	-	0.571	0.268
b1997	1	0	-	1	-	0.571	0.366
b2000	1	0	-	0	0.385	0.857	0.667
b2001	1	0	-	0	0.57	1	0.574
b2002	1	0	-	0	0.583	1	0.728
b2003	1	0	-	0	0.444	0.857	0.729
b2004	1	0	-	0	0.632	1	0.752
b2005	1	1	-	0	0.646	0.714	0.663
b2007	1	0	16.5	1	0.623	1	0.829
b2008	1	0	-	1	0.556	1	0.671
b2009	1	1	1.5	1	0.711	0.857	0.348
b2010	1	0	1.5	1	0.632	0.857	0.658
b2011	0.864	0	27	0	0.589	1	0.697
b2012	1	0	-	1	0.514	0.929	0.439
b2013	1	0	-	1	0.54	1	0.534
b2014	0.916	0	-	1	0.621	0.929	0.217
b4678	1	0	-	1	-	-	-
b2015	1	0	4.5	1	0.699	0.929	0.262
b2016	1	0	13.5	1	0.561	1	0.788
b4539	1	0	-	1	0.427	0.643	-
b2017	0.389	0	-	1	0	0.5	0.7
b2018	1	0	1.5	0	0.679	0.786	-
b2019	0.842	0	6	0	0.333	0.929	0.268
b2020	0.895	0	18	0	0.312	1	0.681
b2021	0.842	0	13.5	0	0.317	1	0.67
b2022	0.842	0	18	0	0.305	1	0.67
b2023	0.895	0	7.5	0	0.289	0.857	0.607
b2024	0.842	0	12	0	0.289	0.857	0.715
b2025	0.895	0	7.5	0	0.316	1	0.745
b2026	0.816	0	6	0	0.336	0.857	0.775
b2027	1	0	40.5	1	0.66	0.857	0.626
b2028	0.946	0	82.5	1	0.635	0.857	0.85
b2029	0.896	0	85.5	1	0.53	0.857	0.636
b2030	1	0	-	1	-	0.571	0.539
b2032	0.947	0	-	1	0.598	0.857	0.614
b2033	1	0	-	1	0.606	1	0.693
b2034	1	0	-	1	0.716	0.857	0.256
b2035	1	0	-	1	0.582	1	0.236
b2036	0.896	0	-	1	0.63	0.786	0.243
b2037	0.749	0	-	1	0.552	1	0.833
b2038	0.947	0	-	1	0.575	0.857	0.751
b2039	0.894	0	-	1	0.543	0.857	0.729
b2040	1	0	-	1	0.572	0.857	0.828
b2041	1	0	-	1	0.65	1	0.829
b2042	1	1	21	1	0.616	0.857	0.555
b2043	1	0	-	1	0.592	1	0.773
b2044	0.895	0	-	1	0.612	1	0.653
b2045	1	0	-	1	0.459	1	0.597
b2046	0.947	0	-	1	0.554	1	0.716
b2047	0.947	0	-	1	0.549	1	0.637
b2048	0.947	0	7.5	1	0.506	1	0.675
b2049	1	0	-	1	0.652	1	0.697
b2050	1	0	-	1	0.561	1	0.653
b2051	1	0	-	1	0.588	1	0.632
b2052	1	0	-	1	0.64	1	0.632
b2053	1	0	-	1	0.552	1	0.727
b2054	0.916	0	-	1	0.527	0.857	0.889
b2055	1	0	-	1	0.513	0.857	0.778
b2056	0.916	0	-	1	0.573	0.857	0.689
b2057	0.947	0	-	1	0.619	1	0.517
b2058	1	0	-	1	0.601	0.857	0.717
b2059	1	0	-	1	0.594	1	0.763
b2060	1	0	1.5	1	0.553	1	0.702
b2061	1	1	-	1	0.506	0.857	0.729
b2062	1	0	-	1	0.516	1	0.748
b2063	1	0	9	0	0.607	0.857	0.652
b2064	0.944	0	22.5	1	0.648	1	0.665
b2065	1	0	25.5	1	0.498	0.857	0.695
b2066	0.893	0	10.5	1	0.535	1	0.673
b2067	1	0	6	0	0.568	0.857	0.666
b2068	1	0	-	1	0.639	0.857	0.734
b2069	1	0	6	0	0.458	1	0.757
b2070	1	0	1.5	1	0.492	1	0.659
b2071	1	0	-	0	0.536	0.857	0.774
b2072	0.946	0	-	1	0.55	1	0.748
b2073	1	1	-	1	0.615	0.857	0.307
b4667	1	0	-	1	-	-	-
b4668	1	0	7.5	1	-	-	-
b2074	0.947	0	1.5	0	0.496	1	0.5
b2075	1	0	3	0	0.577	1	0.642
b2076	1	0	3	0	0.529	0.857	0.66
b2077	1	0	3	0	0.558	1	0.671
b2078	1	0	-	0	0.588	0.857	0.741
b2079	1	0	6	0	0.702	0.857	0.582
b2080	1	1	-	0	0.493	0.857	0.378
b2081	1	0	12	0	0.524	1	0.703
b2082	1	0	-	1	0.421	1	0.73
b2085	1	0	-	1	0.617	0.857	0.749
b2086	0.895	0	-	0	0.569	0.857	0.755
b2088	1	0	-	0	-	0.643	0.687
b2089	0.944	0	-	0	-	0.643	0.696
b2091	1	1	169.5	1	0.598	0.857	0.537
b2093	1	0	36	1	0.593	0.857	0.834
b2094	1	0	67.5	1	0.634	0.857	0.776
b2095	0.947	0	336	1	0.484	1	0.513
b2096	0.799	0	127.5	1	0.651	1	0.646
b2097	1	0	3	1	0.666	0.857	0.663
b2098	1	0	-	0	0.651	0.857	0.734
b2099	1	0	1.5	0	0.472	1	0.741
b2100	1	0	6	0	0.544	1	0.682
b2101	1	0	4.5	1	0.589	1	0.714
b2102	1	0	6	1	0.582	1	0.807
b2103	0.794	0	27	1	0.52	0.857	0.811
b2104	1	0	21	1	0.593	1	0.657
b2105	0.945	1	-	1	0.545	0.714	0.417
b2106	0.944	0	-	0	0.575	1	0.788
b2107	1	0	-	0	0.621	0.857	0.846
b2108	1	0	-	1	0.485	0.857	0.623
b2109	1	0	-	1	0.538	0.857	0.781
b2110	1	1	-	1	0.437	0.714	0.296
b2111	1	1	-	1	0.514	0.714	0.331
b2112	1	0	-	1	0.515	0.857	0.699
b2113	0.77	0	27	1	0.522	1	0.748
b2114	0.057	1	93	0	0	0.429	0.167
b2118	1	0	1.5	0	0.547	1	0.74
b4541	1	0	-	0	0.516	0.643	-
b2119	1	0	-	0	0.581	0.857	0.797
[truncated: 2,138 more rows]

## Sheet: 7_NC_000907
Haemophilus influenzae Rd KW20
Synonym	Fitness	Binary essentiality	Expressiveness	Strand
HI0001	0.116	1	14.0206	0
HI0002	1	0	11.2282	0
HI0003	0.95	0	11.846	1
HI0004	0.116	1	11.859	1
HI0005	1	0	11.2061	1
HI0007	1	0	12.5561	0
HI0008	0.95	0	12.5795	0
HI0009	0.317	1	10.7745	0
HI0010	0.317	1	11.1696	1
HI0011	0.896	0	11.9655	1
HI0012	1	0	10.7409	0
HI0013	0.079	1	12.1073	1
HI0014	0.197	1	12.4963	1
HI0015	0.134	1	12.6116	1
HI0016	0.901	0	12.409	1
HI0017	1	0	13.2575	1
HI0018	0.291	1	10.5882	0
HI0019	0.95	0	12.9153	1
HI0020	0.317	1	13.0805	1
HI0021	0.95	0	12.2461	1
HI0022	0.317	1	12.5213	1
HI0023	0.29	1	13.1849	1
HI0024	0.947	0	12.6772	1
HI0025	1	0	11.8965	1
HI0026	0.766	0	12.5538	1
HI0027	0.198	1	11.803	1
HI0028	0.899	0	12.6043	1
HI0029	1	0	12.0725	1
HI0030	0.291	1	11.3692	1
HI0031	0.718	0	11.6123	1
HI0032	0.217	1	11.4798	1
HI0033	1	0	12.2635	1
HI0034	0.95	0	12.5125	1
HI0035	0.291	1	10.4252	1
HI0036	1	0	11.8406	0
HI0037	0.718	0	13.1208	0
HI0038	0.218	1	10.6423	0
HI0039	0.216	1	9.95172	0
HI0040	0.317	1	12.0707	1
HI0041	0.317	1	12.5536	1
HI0042	0.317	1	10.6478	1
HI0043	0.317	1	10.5565	1
HI0044	0.899	0	13.3831	1
HI0045	0.317	1	11.1923	1
HI0046	0.949	0	11.4693	0
HI0047	1	0	11.4656	1
HI0048	0.317	1	11.9026	1
HI0049	0.317	1	11.1108	1
HI0050m	1	0	10.7276	1
HI0051	1	0	9.84923	1
HI0052	0.95	0	9.40551	1
HI0053	1	0	10.2054	1
HI0054	1	0	11.307	0
HI0055	0.947	0	11.7011	0
HI0056	0.291	1	12.2783	1
HI0057	0.855	0	11.093	1
HI0058	0.152	1	11.5975	1
HI0059	0.153	1	10.8374	1
HI0060	0.599	0	12.3679	1
HI0061	0.317	1	9.5137	1
HI0062	0.899	0	13.1649	0
HI0063	0.81	0	12.0532	0
HI0064	0.722	0	11.1869	0
HI0065	0.497	0	11.5321	0
HI0066	0.267	1	10.773	0
HI0067	0.317	1	11.6183	0
HI0068	0.197	1	11.3492	0
HI0069	0.95	0	10.5201	0
HI0070	0.95	0	11.5653	1
HI0072	0.566	0	11.1494	1
HI0071	0.497	0	12.6754	0
HI0073	0.317	1	11.5469	1
HI0074	1	0	11.548	1
HI0075	1	0	10.6516	0
HI0076	1	0	12.183	0
HI0077	0.317	1	11.1062	0
HI0078	0.047	1	12.5883	1
HI0079	0.947	0	13.5672	0
HI0080	0.317	1	13.3008	0
HI0081	0.317	1	11.3964	0
HI0082	1	0	9.82243	0
HI0084	0.682	0	13.5733	1
HI0085	0.317	1	12.2892	1
HI0086	0.291	1	12.5687	1
HI0087	0.267	1	12.4801	1
HI0088	0.902	0	12.7447	1
HI0089	0.197	1	12.6255	1
HI0090	0.243	1	11.8305	0
HI0091	0.291	1	11.4636	1
HI0092	0.317	1	11.7329	1
HI0093	0.291	1	9.78479	1
HI0094	1	0	9.54357	1
HI0095	0.949	0	9.76488	1
HI0096	0.317	1	9.35628	0
HI0097	1	0	12.2099	0
HI0098	0.317	1	10.2051	0
HI0099	0.317	1	10.3391	0
HI0102	0.715	0	11.7689	1
HI0103	0.267	1	12.3808	1
HI0104	1	0	12.2977	1
HI0105	0.95	0	11.9331	0
HI0106	0.467	0	11.5352	1
HI0107	0.95	0	11.1453	0
HI0108	0.291	1	9.54706	0
HI0109	0.317	1	9.34357	1
HI0110	0.377	0	13.1583	0
HI0111	1	0	11.7231	0
HI0112	0.901	0	9.50853	1
HI0113	0.902	0	11.1551	0
HI0117	0.317	1	12.0463	0
HI0118	0.267	1	11.1241	0
HI0119	0.317	1	13.6992	0
HI0120	0.317	1	11.3406	1
HI0121	0.291	1	12.3514	1
HI0122	0.317	1	12.0839	1
HI0123	0.015	1	12.209	0
HI0124	0.134	1	14.1344	1
HI0125	0.29	1	9.90249	0
HI0126	0.317	1	11.7687	1
HI0129	0.317	1	11.4738	1
HI0131	0.317	1	12.2378	1
HI0132	0.291	1	13.1873	0
HI0133	1	0	13.0989	0
HI0134	0.291	1	11.2828	0
HI0135	0.317	1	10.4917	0
HI0136	0.405	0	12.3227	1
HI0137	0.196	1	11.8081	1
HI0138	0.901	0	11.1924	0
HI0139	1	0	14.8925	0
HI0140	0.291	1	11.2612	1
HI0141	0.317	1	11.7342	1
HI0142	1	0	12.2846	1
HI0143	1	0	11.0056	1
HI0144	1	0	11.1619	1
HI0145	1	0	11.5009	1
HI0146	0.317	1	13.3673	0
HI0147	1	0	12.4821	0
HI0148	0.317	1	11.5169	0
HI0150	1	0	13.1792	1
HI0151	0.947	0	13.4788	1
HI0152	0.291	1	10.092	1
HI0154	0.466	0	13.2853	1
HI0155	0.045	1	13.944	1
HI0156	0.078	1	13.3698	1
HI0157	0.175	1	12.861	1
HI0158	0.764	0	13.6	1
HI0159	0.901	0	14.3114	1
HI0160	0.679	0	13.2302	0
HI0161	0.949	0	12.4753	1
HI0162	0.95	0	13.0668	1
HI0163	0.317	1	11.1859	0
HI0164	1	0	14.1699	0
HI0166	1	0	14.0389	0
HI0167	1	0	14.3503	0
HI0168	0.947	0	13.9848	0
HI0170	1	0	13.8767	0
HI0171	0.949	0	13.9468	0
HI0172	0.317	1	13.0523	0
HI0173	0.947	0	12.5334	0
HI0174	0.08	1	12.4289	0
HI0175	0.317	1	11.2808	1
HI0176	0.267	1	12.1323	1
HI0177	0.759	0	13.2416	0
HI0178	1	0	11.2543	1
HI0179	0.317	1	11.0986	1
HI0180	0.291	1	13.2393	1
HI0181	0.317	1	11.9372	1
HI0182	0.317	1	12.571	0
HI0183	0.317	1	10.0052	0
HI0184	1	0	14.0056	1
HI0185	0.317	1	14.1217	1
HI0186	0.95	0	10.9475	0
HI0187a	0.9	0	12.7339	0
HI0187b	0.901	0	12.6625	0
HI0188	0.243	1	11.2787	0
HI0189	0.95	0	10.1636	0
HI0190	0.95	0	13.2019	1
HI0191	0.217	1	13.497	1
HI0193	0.291	1	11.6692	1
HI0192	0.29	1	12.4437	0
HI0194	0.317	1	12.2762	0
HI0195.1	1	0	12.582	0
HI0196	0.22	1	13.1007	0
HI0197	0.95	0	12.3767	0
HI0198	0.317	1	11.4137	0
HI0199	0.317	1	11.8781	0
HI0200m	1	0	12.0896	0
HI0201	0.063	1	14.3275	1
HI0202	0.434	0	14.7861	1
HI0203	0.531	0	14.853	1
HI0204	0.062	1	14.8389	1
HI0205	0.317	1	12.6854	0
HI0206	1	0	13.0721	0
HI0207	0.177	1	13.3081	0
HI0208	0.243	1	12.694	0
HI0209	0.29	1	10.8864	0
HI0211	0.291	1	11.3713	1
HI0212	0.173	1	12.0512	0
HI0213	1	0	11.137	1
HI0214	0.902	0	12.8641	0
HI0216	1	0	9.82144	0
HI0217	1	0	9.52786	0
HI0219	0.899	0	13.2932	1
HI0219a	1	0	10.5835	1
HI0220.2	1	0	10.7336	1
HI0220.1	0.116	1	10.7534	1
HI0221	0.724	0	12.9577	0
HI0221.1	1	0	13.2595	0
HI0222	0.177	1	13.2623	0
HI0223	0.267	1	9.91943	1
HI0224	1	0	10.446	0
HI0225	0.95	0	11.9817	1
HI0226	1	0	12.1059	0
HI0227	1	0	12.1155	1
HI0229	0.81	0	13.7721	0
HI0230	0.949	0	13.3394	0
HI0231	0.902	0	13.1087	0
HI0232	1	0	10.8865	0
HI0235	1	0	10.7466	1
HI0236	0.947	0	10.8593	1
HI0239	0.114	1	12.5487	1
HI0240	0.761	0	13.213	1
HI0241	0.807	0	13.2942	1
HI0242	1	0	11.8633	1
HI0243	1	0	12.3167	1
HI0244	0.317	1	13.3694	1
HI0245	1	0	13.1678	1
HI0246	0.947	0	13.6984	1
HI0249	0.902	0	11.1294	1
HI0250	0.436	0	13.022	0
HI0251	0.317	1	12.1937	1
HI0252	0.95	0	12.3522	1
HI0253	0.95	0	12.6828	1
HI0254	1	0	12.1442	1
HI0255	0.134	1	12.8456	0
HI0256	1	0	12.3288	0
HI0257	0.949	0	13.2581	0
HI0258	0.95	0	10.6376	1
HI0260	0.95	0	12.9344	1
HI0260.1	0.896	0	12.6043	1
HI0261	0.95	0	10.9923	0
HI0262	1	0	10.2088	0
HI0263	1	0	10.726	0
HI0264	1	0	11.0342	0
HI0265	0.641	0	10.9159	1
HI0266	0.118	1	11.3215	0
HI0267	0.902	0	10.7032	0
HI0268	0.531	0	11.5817	0
HI0269	0.717	0	12.9403	0
HI0270	1	0	10.7513	1
HI0271	1	0	12.1842	1
HI0272	0.949	0	12.8304	1
HI0273	0.949	0	12.5378	1
HI0274	0.015	1	12.6116	1
HI0275	1	0	11.5115	0
HI0276	0.317	1	10.7017	1
HI0277	1	0	10.923	1
HI0280	0.899	0	13.5979	0
HI0281	0.95	0	10.3465	1
HI0282	0.317	1	10.4755	1
HI0283	0.267	1	12.5739	1
HI0285	0.317	1	12.4381	1
HI0286	0.95	0	11.3913	0
HI0287	1	0	10.4683	0
HI0288	1	0	12.8929	1
HI0289	1	0	13.5466	1
HI0290	0.856	0	11.297	1
HI0291	1	0	14.0254	1
HI0292	1	0	14.0732	1
HI0293	1	0	10.1303	0
HI0294	1	0	11.0037	1
HI0295	0.72	0	13.1682	0
HI0296	0.947	0	9.30448	1
HI0297	0.317	1	9.5723	1
HI0298	0.901	0	9.51747	1
HI0299	1	0	9.73006	1
HI0300	1	0	10.2708	0
HI0301	0.899	0	11.406	0
HI0302	0.761	0	11.3822	0
HI0303	0.317	1	11.7871	0
HI0304	1	0	11.98	0
HI0305	0.566	0	10.7064	0
HI0306	0.291	1	11.3935	1
HI0307	0.901	0	11.3378	0
HI0308	0.95	0	11.466	0
HI0309	1	0	10.8157	0
HI0310	1	0	11.9415	0
HI0312	0.72	0	11.1177	1
HI0313	0.853	0	11.5105	1
HI0314	1	0	12.4793	1
HI0315	0.95	0	13.5165	1
HI0316	1	0	12.3815	1
HI0317	0.497	0	13.1957	1
HI0318	1	0	13.52	0
HI0319	0.95	0	12.9991	0
HI0321	1	0	12.7847	0
HI0322	1	0	12.7568	0
HI0323	1	0	13.1151	0
HI0324	0.849	0	11.9329	0
HI0325	0.95	0	11.6403	0
HI0328	0.646	0	13.5216	1
HI0329	0.317	1	10.7629	0
HI0330	1	0	12.7367	0
HI0331	1	0	12.3354	0
HI0332	1	0	11.1211	0
HI0333	0.95	0	11.3156	0
HI0334	0.898	0	12.132	0
HI0335	0.291	1	12.1982	0
HI0336	0.95	0	12.0964	0
HI0337	0.317	1	12.4841	0
HI0338	0.291	1	11.219	0
HI0339	0.764	0	10.4901	1
HI0340	0.853	0	12.7322	0
HI0341	1	0	13.0903	0
HI0343	1	0	12.1174	0
HI0345	0.317	1	11.2906	0
HI0346	0.29	1	11.0366	0
HI0347	0.95	0	11.584	0
HI0348	0.95	0	10.8399	0
HI0349	0.434	0	13.7949	1
HI0350	1	0	11.9805	1
HI0351	0.855	0	12.5232	1
HI0352	0.317	1	9.51765	1
HI0354	1	0	10.6313	0
HI0355	0.317	1	10.3654	0
HI0357	0.95	0	11.1965	0
HI0358	1	0	11.2755	0
HI0359	1	0	10.2789	1
HI0360	1	0	10.0732	1
HI0361	0.95	0	10.8432	1
HI0362	1	0	10.8488	1
HI0364	1	0	10.5232	1
HI0365	1	0	12.0819	0
HI0366	0.291	1	10.5621	0
HI0367	0.291	1	12.5145	0
HI0368	0.638	0	12.6746	0
HI0369	0.436	0	13.2112	0
HI0370	1	0	13.3657	0
HI0371	1	0	10.2276	1
HI0372	0.854	0	11.8351	1
HI0373	0.291	1	12.2152	1
HI0374	1	0	12.5513	1
HI0375	0.241	1	12.78	1
HI0376	0.806	0	12.8408	1
HI0377	0.606	0	13.2504	1
HI0378	0.568	0	13.4452	1
HI0379	0.95	0	12.0352	1
HI0380	0.317	1	11.161	1
HI0381	0.899	0	14.2266	1
HI0382	0.219	1	13.2766	1
HI0383	1	0	12.1038	1
HI0384	0.854	0	12.5868	1
HI0385	0.852	0	12.8294	1
HI0386	0.949	0	13.0304	1
HI0387	0.317	1	10.8901	0
HI0388	0.496	0	11.6928	0
HI0389	1	0	11.4624	0
HI0390.1	1	0	11.6987	0
HI0390	0.95	0	9.67926	0
HI0393	0.855	0	13.0324	1
HI0394	0.032	1	12.3156	1
HI0395	0.947	0	11.8261	0
HI0396	1	0	11.9357	0
HI0397	1	0	11.6232	0
HI0398	1	0	11.7804	0
HI0399	0.291	1	10.9873	0
HI0400	0.317	1	12.8691	1
HI0401	0.947	0	14.4863	0
HI0402	1	0	11.3771	0
HI0403	1	0	10.2611	0
HI0404	0.435	0	10.8218	1
HI0405	0.317	1	11.6475	1
HI0406	0.045	1	13.0342	1
HI0407	1	0	11.4238	1
HI0408	1	0	12.2213	1
HI0409	1	0	11.3996	0
HI0410	0.947	0	11.4566	0
HI0411	0.854	0	12.6818	1
HI0412	0.291	1	11.4573	1
HI0413	0.241	1	13.2882	0
HI0414	1	0	11.1314	0
HI0415	1	0	11.899	0
HI0416	0.243	1	12.3389	0
HI0417	0.267	1	12.1328	0
HI0418	0.317	1	11.2573	0
HI0419	1	0	12.8271	0
HI0420	0.947	0	12.8977	0
HI0422	0.947	0	12.4332	1
HI0423	0.317	1	10.0292	0
HI0424	0.947	0	11.5623	1
HI0425	0.716	0	12.2394	0
HI0426	1	0	11.3621	1
HI0427	1	0	11.8401	0
HI0428	0.95	0	11.2055	0
HI0429	0.57	0	14.1729	1
HI0430	0.725	0	14.444	1
HI0431	1	0	12.1453	1
HI0432	1	0	11.1941	1
HI0433	1	0	13.105	1
HI0434	0.95	0	10.2816	1
HI0435	1	0	9.79247	1
HI0436	0.317	1	9.47237	1
HI0437	0.317	1	9.36246	1
HI0438	0.317	1	9.3353	1
HI0439	0.317	1	9.54551	1
HI0440	1	0	12.0536	0
HI0441	1	0	11.7585	0
HI0442	0.808	0	12.7667	0
HI0443	1	0	12.2133	0
HI0444	0.947	0	11.3793	0
HI0445	0.947	0	13.8879	0
HI0446	0.902	0	11.9107	1
HI0447	0.95	0	11.846	1
HI0448	0.902	0	12.8234	1
HI0449	0.947	0	12.6623	1
HI0450	0.95	0	12.7832	1
HI0451	1	0	12.7613	1
HI0452	1	0	12.2534	1
HI0453	0.95	0	12.4657	1
HI0454	0.95	0	11.3484	1
HI0455	0.153	1	11.3546	1
HI0456	0.045	1	11.5874	1
HI0457	0.95	0	11.4039	1
HI0458	0.264	1	12.866	1
HI0459	1	0	11.4593	1
HI0460	0.291	1	10.5809	0
HI0461	1	0	11.3232	1
HI0462	0.853	0	13.3957	0
HI0463	0.95	0	11.1823	0
HI0464	0.174	1	12.3228	0
HI0465	0.22	1	12.4561	0
HI0466	0.219	1	12.3511	1
HI0467	0.291	1	12.1916	1
HI0468	0.267	1	11.3203	0
HI0469	0.901	0	11.3035	0
HI0470	0.317	1	11.2827	0
HI0471	0.267	1	10.9461	0
HI0472	0.901	0	11.2813	0
HI0473	0.267	1	11.8406	0
HI0474	0.854	0	11.7038	0
HI0475	0.852	0	11.8898	0
HI0477	0.317	1	11.6454	0
HI0478	0.682	0	12.0582	1
HI0479	0.571	0	14.1559	1
HI0480	0.571	0	14.1929	1
HI0481	0.57	0	14.2557	1
HI0482	0.807	0	14.202	1
HI0483	0.644	0	14.0908	1
HI0484	0.643	0	14.2299	1
HI0485	0.682	0	13.4764	1
HI0485.1	0.949	0	12.9036	1
HI0486	0.95	0	11.0516	1
HI0487	1	0	9.83748	1
HI0488	1	0	12.1241	0
HI0489	1	0	11.4443	0
HI0491	1	0	11.9166	0
HI0493	1	0	9.81322	0
HI0495m	1	0	9.63885	1
HI0496	0.95	0	13.3093	0
HI0497	1	0	13.0736	0
HI0498	0.291	1	12.7156	1
HI0499	0.901	0	11.6746	0
HI0500	0.95	0	10.8873	0
HI0501	1	0	10.0706	0
HI0502	1	0	9.75596	0
HI0503	0.95	0	10.02	0
HI0504	0.95	0	10.9561	0
HI0505	0.95	0	11.1061	0
HI0506	1	0	10.6201	0
HI0507	1	0	11.4178	0
HI0508	1	0	12.3718	1
HI0509	0.809	0	12.0632	1
HI0510	0.29	1	10.5718	0
HI0511	1	0	11.432	1
HI0512	0.901	0	12.1022	1
HI0513	1	0	10.9315	1
HI0514	0.404	0	13.6748	1
HI0515	0.014	1	13.8602	1
HI0516	0.57	0	13.8118	1
HI0517	0.047	1	14.7936	1
HI0518	0.902	0	13.9863	1
HI0519	1	0	13.9689	1
HI0520	1	0	12.1777	1
HI0521	0.949	0	12.3809	1
HI0522	0.317	1	10.6079	0
HI0523	0.95	0	11.2295	1
HI0524	0.498	0	13.9355	1
HI0525	0.063	1	13.5394	1
HI0526	1	0	12.1145	1
HI0527	0.95	0	10.4693	0
HI0528	1	0	12.4283	1
HI0529	0.902	0	11.8456	1
HI0530	0.435	0	12.3265	1
HI0531	0.68	0	14.4368	0
HI0532	0.064	1	11.6053	0
HI0533	0.015	1	12.249	0
HI0534	0.317	1	11.5101	1
HI0535	1	0	11.086	1
HI0536	1	0	11.5561	1
HI0537	1	0	11.6791	1
HI0538	1	0	12.2506	1
HI0539	0.902	0	12.0649	1
HI0540	0.902	0	12.3259	1
HI0541	0.95	0	12.1138	1
HI0542	0.466	0	14.4481	0
HI0543	0.569	0	14.1791	0
HI0544	0.765	0	14.6611	1
HI0545	0.062	1	14.8503	1
HI0546	0.264	1	15.0089	1
HI0547	0.064	1	15.0045	1
HI0548	0.015	1	12.8762	1
HI0549	0.29	1	11.8837	0
HI0550	1	0	12.5383	1
HI0551	1	0	11.3386	0
HI0552	0.95	0	10.6876	0
HI0553	0.855	0	13.72	1
HI0554	1	0	12.2953	1
HI0555	1	0	12.0817	1
HI0558	0.902	0	12.7873	1
HI0559	0.95	0	12.7133	1
HI0559.1	0.95	0	12.626	1
HI0561	0.317	1	10.9752	1
HI0562	0.95	0	11.0228	0
HI0563	1	0	10.9959	1
HI0564	0.317	1	11.2332	0
HI0565	1	0	11.7372	1
HI0566	0.177	1	12.2112	1
HI0567	0.015	1	12.2785	1
HI0568	0.317	1	11.4658	1
HI0569	0.317	1	10.4908	0
HI0570	0.317	1	12.154	1
HI0571	0.949	0	12.6243	1
HI0572	1	0	14.3768	0
HI0573	0.317	1	9.89199	1
HI0574	1	0	13.6302	0
HI0575	0.317	1	12.8132	0
HI0576	0.265	1	11.9218	0
HI0576.1	0.24	1	10.7685	0
HI0577	1	0	11.0606	0
HI0578	1	0	15.1509	1
HI0579	0.031	1	14.7003	1
HI0580	0	1	14.6303	1
HI0581	0.031	1	14.7329	1
HI0582	0.767	0	13.1347	1
HI0583	0.317	1	13.1605	0
HI0584	0.95	0	11.2811	0
HI0587	1	0	11.5599	0
HI0588	1	0	11.728	1
HI0589	1	0	11.0312	1
HI0590	1	0	10.0396	0
HI0591	1	0	9.67576	0
HI0594	1	0	11.4167	0
HI0595	1	0	13.0047	0
HI0596	0.901	0	13.591	0
HI0597	0.95	0	11.4112	1
HI0597.1	1	0	9.58383	1
HI0599	0.317	1	10.4637	0
HI0600	0.852	0	13.3073	0
HI0601	0.898	0	11.8373	1
HI0602	1	0	12.7129	0
HI0603m	1	0	13.293	0
HI0604	0.317	1	11.7087	1
HI0605	0.175	1	12.0673	1
HI0606	0.291	1	11.7259	1
HI0607	0.95	0	11.2463	1
HI0608	1	0	11.8138	1
HI0609	0.566	0	12.4907	0
HI0610	0.899	0	9.78235	0
HI0611	1	0	9.75212	0
HI0612	0.95	0	9.75867	0
HI0613	0.291	1	9.56461	0
HI0614	0.317	1	9.5538	0
HI0615	0.267	1	9.80225	0
HI0616	0.95	0	11.825	1
HI0617	0.317	1	11.9504	1
HI0618	0.291	1	11.4734	1
HI0619	1	0	11.3975	1
HI0620	0.95	0	14.0667	0
HI0621	0.95	0	13.9075	0
HI0621.1	0.853	0	10.6762	1
HI0622	0.468	0	13.48	1
HI0623	0.466	0	13.1212	1
HI0624	0.95	0	12.7884	1
HI0625	0.291	1	12.5687	1
HI0626	1	0	12.3246	1
HI0627	0.854	0	12.4604	1
HI0628	0.847	0	13.154	1
HI0629	0.947	0	13.1116	1
HI0630	0.95	0	12.3073	1
HI0631	0.242	1	11.5919	0
HI0632	0.646	0	15.1069	1
HI0633	0.317	1	10.6298	1
HI0634	0.317	1	11.0586	1
HI0635	1	0	9.70119	0
HI0636	1	0	11.3707	0
HI0637	0.438	0	12.8758	0
HI0638	0.95	0	11.6413	1
HI0639	0.677	0	12.1216	1
HI0640	0.467	0	15.0384	1
HI0641	0.404	0	14.7976	1
HI0642	0.466	0	12.5813	1
HI0643	0.949	0	9.9607	0
HI0644	1	0	9.70305	0
HI0645	0.317	1	11.0354	0
HI0646	0.174	1	12.4631	0
HI0647	0.317	1	11.223	0
HI0648	1	0	13.066	0
HI0649	0.24	1	11.1827	0
HI0650	0.317	1	11.625	0
HI0651	0.096	1	11.4793	0
HI0652	0.132	1	11.8784	0
HI0653	0.95	0	11.8323	1
HI0654	0.317	1	10.896	0
HI0655	0.243	1	11.7121	0
HI0656	0.116	1	11.9705	0
HI0656.1	0.317	1	11.9519	0
HI0658	0.95	0	12.2487	0
HI0659	0.947	0	10.7004	0
HI0660	0.317	1	10.9006	0
HI0661	0.95	0	9.31134	0
HI0663m	1	0	10.2891	1
HI0664	0.317	1	9.88002	1
HI0665	0.317	1	10.5807	0
HI0666	1	0	10.7323	0
HI0666.1	1	0	10.8422	0
HI0667	0.317	1	11.1055	0
HI0668	0.899	0	12.2857	1
HI0669	1	0	11.7384	1
HI0670	0.95	0	11.1885	1
HI0671	0.115	1	12.0081	0
HI0672	0.134	1	12.3277	0
HI0673	0.758	0	12.3977	0
HI0674	1	1	13.4334	0
HI0675	0.317	1	12.4437	1
HI0676	0.95	0	11.479	0
HI0677	0.317	1	12.0633	0
HI0678	0.082	1	13.2733	1
HI0679	0.317	1	10.6083	0
HI0680	0.317	1	11.067	0
HI0681	0.317	1	10.0032	0
HI0682	0.854	0	13.6292	1
HI0683	0.95	0	11.3445	0
HI0684	0.317	1	11.664	0
HI0685	0.317	1	12.4573	0
HI0686	1	0	13.1096	1
HI0687	0.267	1	11.1224	1
HI0688	0.317	1	10.8006	1
HI0689	1	0	12.9765	1
HI0690	1	0	12.2216	1
HI0691	0.902	0	12.5522	1
HI0692	1	0	13.3987	0
HI0693	1	0	14.5387	1
HI0694	1	0	10.296	1
HI0695	0.901	0	12.7865	0
HI0696	0.855	0	12.7872	0
HI0698	0.267	1	12.7444	0
HI0699	1	0	14.2026	0
HI0700	1	0	12.7442	0
HI0701	0.317	1	11.8476	1
HI0702	1	0	12.3028	1
HI0703	1	0	12.1818	1
HI0704	1	0	12.3533	1
HI0706	0.95	0	12.9104	1
HI0707	0.29	1	11.489	1
HI0708	1	0	11.1838	1
HI0709	0.317	1	11.2117	1
HI0710	1	0	12.2937	1
HI0711	0.291	1	11.8956	1
HI0712	1	0	10.0345	0
HI0713	1	0	14.2278	1
HI0714	0.267	1	13.043	1
HI0715	0.852	0	12.8206	1
HI0716	0.133	1	13.9188	1
HI0717	0.115	1	13.6013	1
HI0718	0.291	1	12.6745	1
HI0719	0.95	0	12.7377	1
HI0720	0.95	0	12.4296	1
HI0721	0.804	0	10.7775	0
HI0722	0.95	0	11.0354	1
HI0723	0.291	1	11.5575	1
HI0724	1	0	11.4048	1
HI0725	1	0	10.8024	1
HI0726	0.317	1	12.7237	0
HI0727	0.854	0	11.8904	0
HI0727.1	0.317	1	12.6151	1
HI0728	0.317	1	11.2027	1
HI0729	0.03	1	12.279	1
HI0730	0.173	1	12.27	0
HI0734	0.134	1	11.6505	0
HI0735	0.674	0	10.8574	1
HI0736	0.95	0	12.6625	0
HI0737	1	0	11.9364	1
HI0738	0.95	0	12.0734	1
HI0738.1	0.949	0	11.4074	1
HI0739	0.015	1	11.1535	0
HI0740	0.242	1	13.1722	1
HI0742	1	0	9.50708	1
HI0743	1	0	13.8534	0
HI0744	0.947	0	13.48	0
HI0745	1	0	11.562	1
HI0746	1	0	12.9004	1
HI0747	1	0	13.0266	1
HI0748	0.801	0	12.2059	0
HI0749	0.24	1	12.7383	1
HI0750	0.197	1	11.9274	1
HI0751	0.947	0	14.0496	0
HI0752	0.901	0	10.0201	1
HI0753	0.317	1	11.5363	1
HI0754	1	0	10.7148	1
HI0755	0.95	0	10.9907	0
HI0756	0.317	1	11.5664	0
HI0757	0.291	1	13.3452	1
HI0758	0.118	1	14.2389	0
HI0759	1	0	11.1845	1
HI0760	0.899	0	13.4473	1
HI0761	1	0	12.57	1
HI0762	0.317	1	11.9862	0
HI0763	0.291	1	12.1275	0
HI0764	0.804	0	11.9582	1
HI0765	1	0	12.3373	1
HI0766	0.902	0	11.2975	0
HI0767	0.317	1	11.2976	0
HI0768	0.015	1	11.9288	1
HI0769	0.218	1	11.6457	1
HI0770	0.218	1	11.6228	1
HI0771	0.902	0	9.67186	0
HI0772	0.317	1	9.34311	0
HI0773	0.317	1	9.33595	0
HI0774	0.317	1	9.32094	0
HI0775	1	0	10.5649	1
HI0776	0.435	0	14.9393	1
HI0777	0.434	0	14.8785	1
HI0778	0.404	0	15.0273	1
HI0779	0.062	1	14.8667	1
HI0780	0.03	1	14.9195	1
HI0781	0.03	1	14.9468	1
HI0782	0.015	1	14.837	1
HI0783	0.015	1	14.9237	1
HI0784	0.014	1	15.0484	1
HI0785	0.03	1	14.9669	1
HI0786	0.03	1	13.2305	1
HI0787	0.95	0	10.1551	1
HI0788	0.015	1	14.9162	1
HI0789	0.03	1	14.624	1
HI0790	0	1	14.6439	1
HI0791	0.079	1	14.7971	1
HI0792	0.046	1	14.8507	1
HI0793	0.014	1	14.8549	1
HI0794	0.03	1	14.6565	1
HI0795	0.015	1	14.8385	1
HI0796	0.078	1	14.8445	1
HI0797	0.029	1	14.7437	1
HI0798	0.404	0	14.6902	1
HI0798.1	0.499	0	14.9286	1
HI0799	0.062	1	14.8241	1
HI0800	0.014	1	14.8796	1
HI0801	0.046	1	14.9269	1
HI0802	0.03	1	14.9531	1
HI0803	0.03	1	14.625	1
HI0806	0.317	1	10.1856	1
HI0807	0.115	1	12.0126	0
HI0808	0.03	1	13.5517	0
HI0809	1	0	12.4085	0
HI0810	0.317	1	11.7692	0
HI0811	0.243	1	12.2536	0
HI0812	0.767	0	12.9393	0
HI0813	0.803	0	13.1292	0
HI0814	0.046	1	13.44	0
HI0815	1	0	12.9822	0
HI0816	0.267	1	12.7249	0
HI0817	1	0	12.6019	0
HI0818	1	0	10.9577	0
HI0819	0.902	0	11.386	0
HI0820	0.291	1	10.7809	0
HI0821	0.317	1	9.94837	1
HI0822	0.947	0	14.1907	1
HI0823	0.95	0	13.6269	1
HI0824	1	0	13.1222	1
HI0825	0.317	1	11.7563	1
HI0826	0.291	1	12.2506	1
HI0827	0.947	0	12.8619	1
HI0828	1	0	12.589	1
HI0829	0.317	1	11.3931	1
HI0830	0.317	1	11.5835	1
HI0831	0.317	1	10.5317	1
HI0832	0.317	1	10.7575	0
HI0833	1	0	11.9409	0
HI0834	0.854	0	12.9918	0
HI0835	0.854	0	13.0181	0
HI0836	0.265	1	11.2517	1
HI0837	1	0	11.9271	0
HI0838	0.851	0	13.0494	0
HI0839	1	0	12.6182	0
HI0840	0.947	0	12.7342	1
HI0841	0.947	0	11.8837	1
HI0844	1	0	10.0438	0
HI0845	1	0	13.5361	1
HI0846	0.95	0	13.9335	1
HI0847	0.947	0	13.798	1
HI0848	1	0	12.1005	1
HI0849m	0.291	1	11.2621	1
HI0850	0.95	0	11.2116	1
HI0851	0.317	1	11.7689	1
HI0852	1	0	10.5219	1
HI0853	0.95	0	14.8676	1
HI0854	1	0	13.655	1
HI0855	0.317	1	10.294	0
HI0856	0.642	0	11.8947	0
HI0857	1	0	11.5584	1
HI0858	0.267	1	10.7527	1
HI0859	0.242	1	11.7498	1
HI0860	0.95	0	11.7437	0
HI0861	0.853	0	12.1736	0
HI0862	0.899	0	12.685	0
HI0863	0.761	0	11.7998	1
HI0864	0.95	0	13.5532	0
HI0865	0.176	1	12.8014	1
HI0866	1	0	11.9543	1
HI0867	0.267	1	10.842	1
HI0868	0.291	1	11.4202	1
HI0871	1	0	11.1359	1
HI0872	1	0	11.4392	1
HI0873	0.291	1	10.5238	1
HI0874	0.29	1	11.2401	0
HI0876	0.852	0	12.4253	1
HI0877	0.436	0	12.7086	0
HI0878	1	0	11.5959	0
HI0879	0.436	0	14.5864	0
HI0880	0.499	0	14.7301	0
HI0881	0.115	1	12.6353	1
HI0882	1	0	12.2108	1
HI0883	1	0	12.773	0
HI0884	0.809	0	11.9109	0
HI0885	1	0	11.8819	1
HI0886	1	0	12.8223	1
HI0887	0.901	0	9.67148	1
HI0888	0.267	1	9.91327	1
HI0889	0.643	0	13.0102	1
HI0890m	0.534	0	10.6975	1
HI0891m	1	0	10.6843	1
HI0892	0.317	1	11.588	1
HI0893	1	0	12.6241	1
HI0894	1	0	12.8466	1
HI0895	0.947	0	12.8857	1
HI0896	0.849	0	11.348	1
HI0897	0.317	1	10.7813	0
HI0898	1	0	11.6804	0
HI0899	0.047	1	10.9654	0
HI0900	0.901	0	11.6524	1
HI0901	0.317	1	12.7086	1
HI0902	1	0	12.228	1
HI0904	0.115	1	12.3693	1
HI0905	0.568	0	12.6995	1
HI0906	0.153	1	11.669	1
HI0907	0.317	1	9.7452	0
HI0908	1	0	12.1411	1
HI0909	0.435	0	12.1116	1
HI0910	0.899	0	10.8762	1
HI0911	0.317	1	11.3535	1
HI0912	0.291	1	10.9512	1
HI0913	0.015	1	14.7313	1
HI0914	0.434	0	14.456	1
HI0915	0.153	1	14.0836	0
HI0916	0.852	0	14.202	0
HI0917	0.636	0	13.6124	0
HI0918	0.76	0	12.1816	0
HI0919	0.433	0	12.1637	0
HI0920	0.529	0	11.555	0
HI0921	0.063	1	12.824	1
HI0922	0.239	1	12.4175	1
HI0923	0.152	1	11.2332	1
HI0924	0.115	1	12.6295	0
HI0925	1	0	12.7125	0
HI0926	0.95	0	13.0013	0
HI0927	0.565	0	13.5381	0
HI0928	1	0	11.1473	1
HI0929	1	0	12.1764	0
HI0930	1	0	11.9529	0
HI0931	1	0	12.1058	0
HI0932	0.466	0	14.1706	0
HI0933	0.291	1	11.1412	0
HI0934	1	0	10.7285	0
HI0935	0.95	0	10.6128	0
HI0936	1	0	10.8812	0
HI0937	0.849	0	13.1029	0
HI0938	1	0	9.36643	1
HI0939	1	0	9.41736	1
HI0940	1	0	9.50157	1
HI0941	1	0	9.37011	1
HI0942	0.899	0	10.8101	1
HI0943	0.95	0	12.4038	1
HI0944	0.719	0	12.0151	1
HI0945	0.847	0	11.5819	1
HI0946	0.95	0	10.848	0
HI0946.1	1	0	12.1499	0
HI0947	1	0	12.5322	0
HI0948	1	0	12.2495	0
HI0949	0.855	0	12.6045	0
HI0950	0.811	0	13.9738	0
HI0951	0.498	0	14.5171	0
HI0952	0.95	0	9.40141	0
HI0953	0.496	0	11.5793	1
HI0954	0.679	0	12.4794	1
HI0955	1	0	12.6184	1
HI0957	1	0	12.8243	1
HI0958	1	0	10.8384	0
HI0959	1	0	12.6073	0
HI0960	1	0	12.4789	0
HI0961	0.902	0	13.1119	0
HI0963	0.532	0	12.0596	0
HI0964	0.636	0	10.7902	0
HI0965	0.535	0	14.2934	1
HI0966	1	0	11.8659	0
HI0967	1	0	9.39286	1
HI0968	0.267	1	13.4849	1
HI0969	0.95	0	12.3059	1
HI0970	0.766	0	12.6268	1
HI0971	0.531	0	13.6342	1
HI0972	0.079	1	13.4995	1
HI0973	1	0	13.1583	1
HI0974.1	1	0	13.0207	1
HI0975	0.317	1	13.0529	1
HI0977	0.29	1	12.5313	1
HI0978	0.317	1	12.4652	1
HI0979	0.95	0	14.0926	1
HI0980	0.949	0	14.0921	1
HI0981	0.221	1	11.8042	0
HI0982	0.157	1	12.5087	0
HI0983	0.95	0	11.805	0
HI0984	0.317	1	12.274	0
HI0985	0.95	0	9.61127	0
HI0986	0.267	1	10.0554	1
HI0987	0.267	1	9.48226	1
HI0988	0.291	1	10.0409	1
HI0989	0.267	1	10.1209	1
HI0990	1	0	12.1002	0
HI0991	0.899	0	11.4486	0
HI0992	0.08	1	12.9863	0
HI0993	0.046	1	12.501	0
HI0994	0.317	1	9.88681	0
HI0995	1	0	9.62818	0
HI0998	0.063	1	13.7886	1
HI0999	0.098	1	13.271	1
HI1000	0.95	0	12.9256	1
HI1001	0.062	1	13.6318	1
HI1002	0.243	1	11.7589	1
HI1004	0.902	0	13.13	1
HI1005	1	0	10.7201	1
HI1006	0.134	1	12.3493	1
HI1007	0.133	1	12.0852	1
HI1008	0.291	1	10.4635	1
HI1009	1	0	10.9054	0
HI1010	0.317	1	12.3631	1
HI1011	0.291	1	12.3879	1
HI1012	1	0	12.4302	1
HI1013	0.317	1	12.1645	1
HI1014	1	0	12.828	1
HI1015	0.29	1	12.557	1
HI1016	0.291	1	12.3739	1
HI1019	0.949	0	13.256	1
HI1020	0.317	1	11.2124	1
HI1021	0.317	1	11.5496	1
HI1022	0.265	1	12.5524	1
HI1023	0.156	1	13.6899	0
HI1024	1	0	11.0857	0
HI1025	1	0	10.6475	0
HI1026	1	0	10.4374	0
HI1027	0.317	1	9.79098	0
HI1028	0.317	1	10.2818	0
HI1029	0.317	1	9.75444	0
HI1030	0.317	1	9.47418	0
HI1031	0.317	1	9.55002	0
HI1032	1	0	11.7524	1
HI1033	0.901	0	12.891	1
HI1034	0.95	0	12.9552	1
HI1035	1	0	12.801	1
HI1036	0.899	0	12.561	1
HI1037	0.317	1	12.7771	0
HI1038	1	0	10.7451	1
HI1040	1	0	12.6186	1
HI1041	0.267	1	12.626	1
HI1043	0.291	1	9.335	0
HI1044	0.317	1	9.53251	0
HI1045	0.317	1	9.57257	0
HI1046	0.267	1	9.44483	0
HI1047	0.317	1	9.51324	0
HI1048	1	0	11.439	1
HI1049	0.317	1	10.4717	1
HI1050	1	0	9.97759	1
HI1051	0.95	0	11.9797	0
HI1052	1	0	10.8361	0
HI1053	0.317	1	10.1609	1
HI1056	0.95	0	10.911	0
HI1058	1	0	11.4328	0
HI1059	0.266	1	11.6912	0
HI1060	0.638	0	11.898	0
HI1061	0.637	0	13.2724	0
HI1062	0.096	1	13.4592	0
HI1065	0.03	1	13.144	1
HI1066	1	0	10.5131	0
HI1067	0.947	0	9.95785	0
HI1068	0.317	1	10.5816	0
HI1069	0.317	1	10.9635	0
HI1070	0.947	0	11.6389	0
HI1073	0.947	0	11.8612	0
HI1074	1	0	11.3625	0
HI1075	0.291	1	14.0038	0
HI1076	0.265	1	14.3096	0
HI1077	0.096	1	12.7043	1
HI1078	1	0	13.5391	0
HI1079m	0.947	0	13.5734	0
HI1080	1	0	14.4089	0
HI1081	0.531	0	13.3405	0
HI1082	1	0	13.0496	0
HI1083	0.947	0	13.0002	0
HI1084	1	0	12.8753	0
HI1085	1	0	12.8351	0
HI1086	0.317	1	12.1475	0
HI1087	0.317	1	12.4788	0
HI1088	0.949	0	14.4377	0
HI1089	0.949	0	11.0732	1
HI1090	1	0	10.748	1
HI1091	0.949	0	10.9682	1
HI1092	0.949	0	11.491	1
HI1093	0.317	1	11.5404	1
HI1094	0.243	1	11.1388	1
HI1095	1	0	11.6651	1
HI1096m	0.265	1	11.3685	1
HI1097m	1	0	11.2673	1
HI1099	1	0	10.9728	1
HI1100	0	1	11.0401	0
HI1101	0.239	1	12.0818	0
HI1102	0.317	1	11.3722	1
HI1103	0.949	0	14.111	1
HI1104	1	0	9.74492	1
HI1105	0.265	1	11.3508	0
HI1106	1	0	10.5592	0
HI1107	0.29	1	9.64449	0
HI1109	1	0	9.55992	0
HI1110	1	0	9.33387	0
HI1111	0.95	0	9.5063	0
HI1112	1	0	9.58374	1
HI1113	0.95	0	9.69978	1
HI1114	0.899	0	13.0519	0
HI1115	1	0	12.1555	0
HI1116	0.902	0	12.593	1
HI1117	0.291	1	9.81028	0
HI1118	0.03	1	11.5278	0
HI1119	0.317	1	11.4224	1
HI1120	0.95	0	11.9314	0
HI1121	0.902	0	12.447	0
HI1122	0.856	0	11.9285	0
HI1123	0.902	0	11.6036	0
HI1124	0.95	0	12.5226	0
HI1125	0.902	0	14.0264	1
HI1129	0.808	0	12.9307	1
HI1130	0.721	0	11.9068	1
HI1131	0.216	1	11.9075	1
HI1132	0.566	0	11.6952	1
HI1133	0.498	0	13.0683	1
HI1134	0.435	0	12.1797	1
HI1135	0.466	0	11.9612	1
HI1136	0.062	1	11.7686	1
HI1137	0.599	0	11.5278	1
HI1138	0.029	1	11.4833	1
HI1139	0.061	1	12.306	1
HI1140	0.063	1	12.3772	1
HI1141	0.153	1	12.321	1
HI1142	0.045	1	12.7192	1
HI1143	0	1	13.75	1
HI1144	0.718	0	13.7445	1
HI1145	0.291	1	11.8764	1
HI1146	0.317	1	12.0068	0
HI1147	0.291	1	11.6443	0
HI1148	0.761	0	12.368	0
HI1149m	0.761	0	12.1899	0
HI1150	0.896	0	12.2775	0
HI1151	0.291	1	12.4166	0
HI1152	0.317	1	11.7278	1
HI1153	0.811	0	11.0094	1
HI1154	0.95	0	14.171	1
HI1155	1	0	10.6269	0
HI1156	0.847	0	11.1358	0
HI1157	1	0	11.077	0
HI1158	0.609	0	12.9321	0
HI1159m	1	0	12.6162	0
HI1160	0.132	1	11.4702	0
HI1161	0.243	1	11.2911	0
HI1162	1	0	10.3379	0
HI1163	0.95	0	11.6325	0
HI1164	1	0	14.9374	1
HI1165	0.949	0	13.4681	1
HI1166	0.949	0	10.5046	0
HI1167	0.807	0	11.4171	0
HI1168	1	0	11.1735	1
HI1171	0.317	1	11.5968	1
HI1172	0.376	0	12.8001	1
HI1173	0.317	1	11.5045	1
HI1174	1	0	13.316	1
HI1177	1	0	12.9021	0
HI1178	1	0	13.016	0
HI1179	0.291	1	13.5775	0
HI1180	0.317	1	12.5499	0
HI1181	0.804	0	12.5851	0
HI1184	0.317	1	11.3838	0
HI1185	0.267	1	12.5058	0
HI1186	0.95	0	12.1809	0
HI1187	1	0	11.6792	0
HI1188	0.199	1	12.1424	0
HI1189	0.317	1	10.2601	0
HI1190	0.899	0	10.8255	0
HI1192	1	0	11.2736	1
HI1193	0.901	0	12.5045	0
HI1194m	0.267	1	10.8307	1
HI1195m	1	0	10.7214	1
HI1196	0.855	0	11.4509	1
HI1197	0.902	0	11.1819	1
HI1198	0.95	0	11.9627	1
HI1199	0.95	0	12.3081	1
HI1200	1	0	11.965	1
HI1201	0.291	1	11.6002	0
HI1202	0.317	1	10.8097	1
HI1203	0.811	0	13.7199	0
HI1204	0.856	0	14.1566	0
HI1205	0.317	1	11.5957	1
HI1206	1	0	11.3527	1
HI1207	0.854	0	10.5596	1
HI1208	0.95	0	10.936	0
HI1209	1	0	11.9831	0
HI1210	0.267	1	12.2885	1
HI1211	0.435	0	13.16	0
HI1213	0.317	1	13.2542	1
HI1214	0.902	0	12.1506	1
HI1215	1	0	11.6641	1
HI1216	0.949	0	11.8852	1
HI1217	1	0	11.7338	0
HI1218	0.95	0	13.8412	0
HI1219	0.063	1	13.0965	1
HI1220	0.153	1	14.2032	1
HI1221	1	0	11.9417	1
HI1222	0.264	1	11.025	1
HI1223	0.264	1	11.0427	1
HI1224	0.849	0	12.4835	1
HI1225	0.947	0	12.5499	1
HI1225.1	0.898	0	10.9613	0
HI1227	1	0	10.5289	0
HI1228	0.856	0	12.1741	0
HI1229	0.436	0	11.9796	0
HI1230	0.219	1	13.3338	0
HI1231	0.155	1	14.2131	0
HI1232	0.265	1	14.4036	0
HI1233	0.947	0	14.3407	0
HI1234	0.317	1	11.5567	1
HI1237	0.569	0	14.1777	1
HI1238	0.726	0	13.0242	1
HI1239	0.949	0	11.3675	0
HI1240	1	0	10.288	0
HI1241	1	0	10.5409	1
HI1242	0.266	1	10.612	0
HI1243	0.317	1	11.2327	0
HI1244	0.291	1	10.4136	0
HI1245	0.267	1	11.7869	1
HI1246	0.291	1	11.0722	1
HI1247	0.267	1	10.7618	0
HI1248	0.317	1	10.2075	0
HI1249	0.291	1	10.4147	0
HI1250	1	0	10.9044	1
HI1251	0.947	0	11.7169	1
HI1252	0.855	0	12.8317	1
HI1253	0.947	0	11.5715	1
HI1258	0.317	1	11.8773	1
HI1259	0.902	0	13.2849	0
HI1260	0.062	1	13.0138	1
HI1261	0.639	0	12.1302	1
HI1262	0.95	0	9.93187	0
HI1263	0.901	0	11.3459	1
HI1264	0.466	0	12.5824	0
HI1265	1	0	12.2314	0
HI1266	1	0	9.4295	0
HI1272	0.949	0	11.0778	1
HI1273	1	0	11.7176	1
HI1274	0.902	0	11.7864	1
HI1275	0.317	1	11.8644	0
HI1276	0.046	1	12.6934	0
HI1277	0.807	0	13.1759	1
HI1278	0.317	1	12.4286	0
HI1279	1	0	11.8718	1
HI1282	0.24	1	13.0597	1
HI1283	0.404	0	13.269	1
HI1284	0.465	0	13.18	1
HI1285	0.317	1	9.45934	0
HI1286	1	0	9.33577	0
HI1287	0.317	1	9.54352	0
HI1288	0.68	0	12.1914	1
HI1289	0.317	1	11.7869	1
HI1290	1	0	10.9408	1
HI1291	0.291	1	11.2972	0
HI1292	1	0	11.4579	0
HI1293	0.854	0	11.1009	0
HI1295	0.117	1	11.1336	0
HI1296	0.95	0	11.3596	0
HI1297	0.95	0	10.2561	1
HI1298	0.291	1	10.459	1
HI1300	0.317	1	11.2587	1
HI1301	0.849	0	13.205	0
HI1302	0.601	0	13.3193	0
HI1303	0.804	0	13.6575	1
HI1304	0.764	0	13.3418	1
HI1305	0.677	0	12.465	1
HI1306	0.266	1	11.8805	1
HI1307	0.291	1	12.017	1
HI1308	0.115	1	12.271	1
HI1309	1	0	9.67038	0
HI1310	1	0	10.6739	1
HI1311	0.015	1	12.6836	1
HI1312	0.015	1	12.6637	1
HI1313	0.266	1	11.7549	1
HI1314	0.317	1	10.8342	1
HI1315	0.902	0	9.84447	1
HI1316	1	0	9.34222	1
HI1317	0.317	1	10.6979	1
HI1318m	0.016	1	14.1421	1
HI1319m	0.063	1	14.7356	1
HI1320	0.03	1	14.5371	1
HI1321	0.317	1	11.1961	1
HI1322	0.95	0	10.6854	1
HI1323	0.266	1	10.8888	0
HI1324	0.317	1	11.8279	1
HI1325	0.195	1	13.3124	1
HI1326	1	0	10.8912	1
HI1327	1	0	10.5693	1
HI1328	1	0	12.6416	1
HI1330	0.291	1	10.3902	0
HI1331	0.726	0	11.9978	1
HI1333	0.902	0	11.8678	0
HI1334	0.265	1	11.6768	1
HI1335	0.497	0	13.3686	1
HI1336	1	0	12.2181	1
HI1337	1	0	12.725	1
HI1338	1	0	11.3881	1
HI1339	1	0	14.5065	1
HI1340	0.317	1	12.5775	0
HI1341	0.95	0	10.901	0
HI1343	1	0	11.2999	0
HI1342	0.317	1	11.3641	1
HI1344	1	0	14.6528	0
HI1345	0.902	0	11.1151	0
HI1346	0.902	0	13.4048	0
HI1347	0.902	0	13.3639	0
HI1348	0.317	1	9.82322	1
HI1349	0.291	1	12.391	0
HI1350	0.266	1	10.4329	1
HI1351	0.902	0	11.7979	0
HI1352	1	0	12.0631	0
HI1353	0.95	0	11.6985	1
HI1354	0.152	1	12.7802	1
HI1355	0.947	0	10.37	1
HI1356	0.317	1	10.1257	1
HI1357	0.267	1	10.1133	1
HI1358	1	0	9.97691	1
HI1359	1	0	10.6524	1
HI1360	1	0	10.3355	1
HI1361	1	0	11.9545	1
HI1362	1	0	13.464	1
HI1363	1	0	13.3613	1
HI1364	0.317	1	10.3924	0
HI1365	0.081	1	12.876	1
HI1366	0.267	1	11.1884	0
HI1367	0.015	1	13.0362	1
HI1368	0.291	1	9.4205	0
HI1369	1	0	9.37496	0
HI1370	0.949	0	12.2796	0
HI1371	0.217	1	11.6513	0
HI1371.1	0.899	0	12.167	0
HI1372	0.802	0	12.3418	1
HI1373	0.264	1	12.3224	1
HI1374	0.264	1	12.0325	1
HI1375	0.317	1	11.6179	1
HI1376	0.95	0	12.0415	1
HI1377	0.899	0	11.5222	1
HI1379	0.947	0	11.7597	1
HI1381	0.95	0	9.82964	1
HI1382	0.95	0	9.80809	1
HI1383m	0.947	0	11.0647	1
HI1384	1	0	14.1651	0
HI1385	1	0	13.9977	0
HI1386	0.291	1	11.1533	0
HI1387	0.901	0	11.3902	0
HI1388	0.291	1	11.1871	0
HI1388.1	1	0	11.5135	0
HI1389	0.267	1	11.1634	0
HI1389.1	0.901	0	11.0175	0
HI1391	0.015	1	12.1568	1
HI1392	1	0	12.2912	1
HI1393	1	0	11.9191	1
HI1394	0.29	1	12.1216	1
HI1397	0.291	1	12.4573	1
HI1398	0.243	1	12.1851	0
HI1399	0.29	1	11.2705	0
HI1400	0.317	1	10.6077	1
HI1401	0.949	0	11.2021	1
HI1403	0.317	1	9.42749	1
HI1405	0.95	0	9.42646	1
HI1406	0.949	0	9.9393	1
HI1407	0.95	0	9.62271	1
HI1409	0.29	1	9.27714	1
HI1410	0.317	1	9.36281	1
HI1411	1	0	9.25002	1
HI1412	1	0	9.19251	1
HI1413	0.317	1	9.33233	1
HI1414	0.291	1	9.31366	1
HI1415	0.317	1	9.47369	1
HI1416	0.95	0	9.39974	1
HI1418	0.291	1	9.54595	1
HI1419	0.317	1	12.4388	0
HI1420	1	0	11.1994	0
HI1422	0.317	1	9.62083	0
HI1423	1	0	9.48218	0
HI1424	1	0	10.3577	1
HI1425	1	0	10.1923	0
HI1426	1	0	12.994	0
HI1427	0.317	1	11.6497	0
HI1428	0.267	1	9.41251	1
HI1429	0.949	0	10.2755	1
HI1430	1	0	12.0526	0
HI1431	0.22	1	11.9615	0
HI1432	0.267	1	11.5429	0
HI1433	0.291	1	11.6058	1
HI1434	1	0	10.62	0
HI1434.1	0.901	0	14.0277	1
HI1434.2	0.947	0	11.5646	1
HI1436	0.29	1	11.5191	1
HI1437	0.947	0	13.1325	0
HI1438	0.174	1	12.3797	0
HI1439	0.078	1	12.1163	0
HI1440	0.264	1	12.0082	1
HI1441	0.901	0	13.0115	1
HI1442	0.079	1	14.2538	1
HI1443	0.015	1	14.8635	1
HI1444	1	0	10.9687	0
HI1445	1	0	10.2232	1
HI1446	1	0	10.9371	1
HI1447	0.639	0	11.5516	1
HI1448	0.317	1	12.4494	0
HI1449	0.267	1	11.5392	0
HI1450	0.317	1	11.0243	0
HI1452	0.95	0	9.78562	1
HI1453	0.317	1	9.67765	1
HI1454	0.902	0	9.55346	1
HI1455	0.902	0	9.51569	1
HI1456	0.243	1	12.228	1
HI1457	0.317	1	12.748	1
HI1459	0.317	1	11.6921	1
HI1462	0.317	1	12.6679	0
HI1462.1	0.95	0	14.5327	1
HI1462.2	1	0	11.3805	1
HI1463	0.098	1	12.8052	1
HI1464	0.117	1	12.129	1
HI1465	1	0	13.3826	1
HI1467	1	0	9.46658	0
HI1468	0.08	1	12.5095	1
HI1470	0.317	1	9.38153	1
HI1471	0.317	1	10.0252	1
HI1472	1	0	10.716	1
HI1473	0.901	0	9.76975	1
HI1474	0.317	1	9.3473	1
HI1475	1	0	9.25148	1
HI1476	0.264	1	11.5734	1
HI1477	1	0	9.63042	0
HI1478	0.291	1	9.96052	0
HI1479	1	0	9.85164	0
HI1480	0.317	1	10.345	1
HI1481	1	0	10.1894	0
HI1482	1	0	9.87021	0
HI1483	1	0	10.6774	0
HI1485	1	0	10.7738	0
HI1486	1	0	10.3915	0
HI1487	0.317	1	10.1144	0
HI1488	1	0	10.1618	0
HI1489	1	0	10.0908	0
HI1492	0.95	0	12.5176	0
HI1493	1	0	10.6782	0
HI1495	1	0	9.83039	0
HI1496	0.947	0	9.92601	0
HI1497	0.901	0	10.0562	0
HI1498	1	0	10.0122	0
HI1498.1	1	0	9.67459	0
HI1499	0.901	0	10.4026	0
HI1500	1	0	9.78653	0
HI1501	1	0	9.98676	0
HI1502	1	0	9.73625	0
HI1503	0.947	0	9.59701	0
HI1504	1	0	11.8819	0
HI1505	0.317	1	11.9336	0
HI1508	1	0	10.6889	0
HI1509	1	0	10.4427	0
HI1510	1	0	10.4137	0
HI1511	0.317	1	10.4827	0
HI1512	0.95	0	10.4684	0
HI1513	1	0	10.8585	0
HI1514	0.9	0	10.0248	0
HI1515	1	0	9.64791	0
HI1518	1	0	10.8625	0
HI1519	1	0	10.1636	0
HI1520	1	0	9.82637	0
HI1521	0.317	1	9.52936	0
HI1522	1	0	10.2501	0
HI1522.1	1	0	11.3761	0
HI1523	1	0	10.9591	0
HI1525	1	0	11.0407	1
HI1526	0.722	0	12.2642	1
HI1527	0.852	0	11.775	0
HI1528	0.153	1	12.0675	0
HI1529	0.719	0	12.2411	0
HI1530	1	0	13.102	0
HI1531	0.317	1	10.7867	1
HI1532	1	0	13.0794	0
HI1533	0.531	0	13.6494	1
HI1537	0.902	0	9.30588	0
HI1538	0.95	0	9.71538	0
HI1539	1	0	9.79884	0
HI1540	0.9	0	10.4335	0
HI1541	0.95	0	11.7344	1
HI1542	0.317	1	10.981	0
HI1543	0.95	0	11.0811	1
HI1544	1	0	12.0444	1
HI1545	1	0	11.8761	1
HI1546	1	0	11.6876	0
HI1547	0.95	0	12.2285	1
HI1548	0.153	1	11.7059	1
HI1549	0.133	1	11.9949	1
HI1550	0.291	1	11.3748	1
HI1551	0.854	0	11.4113	1
HI1552	0.317	1	12.0243	1
HI1553	0.901	0	12.099	1
HI1554	0.291	1	12.0178	1
HI1555	0.239	1	12.1564	1
HI1556	0.317	1	12.2204	1
HI1557	0.759	0	12.5504	1
HI1558	1	0	12.1436	1
HI1559	0.196	1	11.7893	1
HI1560	0.95	0	12.0875	1
HI1561	0.015	1	12.3032	1
HI1563	1	0	11.562	1
HI1564	1	0	9.88505	1
HI1568	0.317	1	9.59097	1
HI1571	1	0	9.27612	1
HI1573	0.157	1	14.0619	0
HI1574	0.031	1	12.1171	0
HI1575	0.197	1	11.909	0
HI1576	0.609	0	12.7023	0
HI1578	0.901	0	11.8125	0
HI1579	1	0	13.2658	1
HI1583	0.5	0	12.8681	0
HI1584	0.901	0	13.0975	1
HI1585	0.902	0	12.8278	1
HI1586	0.947	0	11.8727	1
HI1587	0.947	0	12.5316	0
HI1588	0.291	1	11.5066	0
HI1589	0.95	0	10.8903	0
HI1590	1	0	10.4159	1
HI1591	0.153	1	11.3329	1
HI1596	1	0	11.875	1
HI1597	0.317	1	10.3732	1
HI1598	1	0	11.1805	1
HI1599	1	0	10.5069	1
HI1600	1	0	11.064	1
HI1601	1	0	13.3449	1
HI1602	1	0	12.2475	1
HI1603	0.317	1	12.8076	0
HI1604	0.291	1	13.1292	0
HI1605	0.317	1	12.4169	0
HI1606	0.194	1	11.0729	0
HI1607	0.173	1	12.5746	0
HI1608	0.134	1	12.1325	0
HI1609	0.047	1	13.3138	0
HI1610	0.046	1	12.5848	1
HI1611	0.949	0	11.3901	1
HI1612	0.317	1	10.612	1
HI1613	0.217	1	11.9445	0
HI1614	0.317	1	12.6659	1
HI1615	0.95	0	9.56778	0
HI1616	0.317	1	9.35966	0
HI1617	0.317	1	10.6422	0
HI1618	0.317	1	11.1059	1
HI1621	0.317	1	11.5716	1
HI1622	1	0	12.8542	1
HI1624	1	0	13.7115	1
HI1623	1	0	10.3694	0
HI1625	1	0	11.0398	1
HI1626	0.291	1	11.0551	1
HI1627	0.317	1	11.4523	0
HI1628	0.29	1	10.204	0
HI1629	0.317	1	11.6866	1
HI1630	0.219	1	14.6207	0
HI1631	0.317	1	9.38838	1
HI1632	0.317	1	11.669	0
HI1633	0.852	0	13.1868	0
HI1634	0.174	1	13.4457	1
HI1635	0.317	1	11.5013	0
HI1636	0.317	1	10.1879	0
HI1637	0.317	1	10.8541	1
HI1638	1	0	11.5072	0
HI1639	1	0	11.0165	0
HI1640	1	0	11.1146	0
HI1641	1	0	11.1725	0
HI1642	1	0	11.1023	0
HI1643	0.317	1	10.9035	0
HI1644	0.267	1	10.9982	1
HI1645	0.243	1	11.9363	0
HI1646m	0.317	1	12.3505	1
HI1647	0.901	0	13.9354	0
HI1648	1	0	13.1266	0
HI1649	1	0	12.5163	1
HI1650	1	0	9.43724	0
HI1651	0.317	1	9.50002	1
HI1652	0.95	0	10.9578	1
HI1653	0.291	1	11.8514	1
HI1654	0.265	1	11.4654	1
HI1655	0.291	1	13.2843	0
HI1656	1	0	11.8398	0
HI1657	1	0	12.1857	0
HI1658	0.317	1	12.7342	0
HI1659	0.03	1	12.5991	0
HI1660	0.062	1	12.5542	0
HI1661	0.606	0	12.3607	1
HI1662	0.682	0	11.9244	1
HI1663	1	0	12.0048	1
HI1664	0.317	1	11.3396	1
HI1667	1	0	12.9028	1
HI1668	0.898	0	13.0568	1
HI1670	0.95	0	13.0729	1
HI1671	1	0	11.1581	0
HI1672	1	0	11.1283	0
HI1673	0.947	0	12.1821	1
HI1674	0.902	0	12.335	1
HI1675	0.95	0	12.4082	1
HI1676	0.95	0	12.6079	1
HI1677	0.947	0	10.1743	0
HI1678	0.95	0	11.6173	0
HI1679	0.95	0	11.2944	0
HI1680	0.95	0	11.1459	1
HI1681	1	0	13.9101	1
HI1682	0.317	1	11.6572	0
HI1683	1	0	11.6874	0
HI1684	0.265	1	11.7284	0
HI1685	0.81	0	11.4148	0
HI1686	0.291	1	11.1726	0
HI1687	0.896	0	10.8152	0
HI1688	0.29	1	11.0359	0
HI1689	0.317	1	11.4624	0
HI1690	0.317	1	11.5826	0
HI1691	0.317	1	11.0044	1
HI1692	0.899	0	10.6319	1
HI1693	1	0	10.4726	1
HI1694	1	0	10.7099	0
HI1695	0.317	1	11.2401	1
HI1696	0.317	1	11.079	1
HI1697	0.317	1	11.5151	1
HI1698	0.265	1	10.9908	1
HI1699	1	0	11.213	1
HI1700	0.291	1	11.1711	1
HI1701	0.317	1	10.9573	0
HI1702	0.901	0	13.0357	1
HI1703	0.153	1	11.5946	1
HI1704	0.195	1	11.4516	1
HI1705	0.267	1	12.8583	0
HI1706	1	0	12.123	1
HI1707	1	0	11.0977	1
HI1708	0.317	1	11.8614	1
HI1709	1	0	13.617	1
HI1711	0.899	0	13.6901	1
HI1712	0.856	0	12.4403	1
HI1713	0.765	0	13.3421	1
HI1714	0.852	0	11.9434	1
HI1715	0.195	1	11.3787	0
HI1716	0.902	0	11.5877	1
HI1719	1	0	11.4221	1
HI1720	0.317	1	9.57766	0
HI1721	0.29	1	10.1108	0
HI1722	0.046	1	12.6332	1
HI1723	0.716	0	12.5195	0
HI1724	1	0	12.1463	0
HI1725	0.267	1	10.807	0
HI1726	0.243	1	10.6455	0
HI1727	0.901	0	13.8405	0
HI1728	0.317	1	10.5866	1
HI1729m	0.95	0	10.3229	1
HI1730	0.95	0	10.3799	1
HI1731	0.317	1	10.7381	1
HI1731a	1	0	10.5895	1
HI1733	0.29	1	12.6238	1
HI1734	0.133	1	13.8074	1
HI1735	0.291	1	12.0466	0
HI1736	1	0	11.8013	1
HI1737	0.317	1	9.99639	1
HI1738	0.291	1	11.0853	1
HI1739	0.949	0	11.6131	1
HI1739.1	0.902	0	14.0815	1
HI1739.2	0.565	0	10.6863	1
HI1740	1	0	11.541	1
HI1741	0.722	0	12.6771	1
HI1742	0.291	1	13.2094	1
HI1743	0.063	1	11.5489	1

## Sheet: 8_NC_000915
Helicobacter pylori 26695
Synonym	Fitness	Binary essentiality	Expressiveness	Strand	HP01
HP0001	0.726	0	0.000153405	0	0.601
HP0002	0.81	0	0.00022752	0	0.692
HP0003	0.767	0	0.000241942	0	0.597
HP0004	0.902	0	0.000154973	0	0.707
HP0005	0.855	0	0.000294739	1	0.655
HP0006	0.215	1	0.000318057	1	0.294
HP0009	0.95	0	0.000486614	0	0.62
HP0010	0.574	0	0.000596943	0	0.65
HP0011	0.473	0	6.44148e-05	0	0.616
HP0012	0.473	0	0.000233769	1	0.462
HP0013	1	0	0.000378149	1	0.64
HP0014	1	0	0.000257897	1	0.636
HP0015	1	0	0.000105499	1	0.793
HP0016	1	0	0.000104713	1	0.646
HP0017	1	0	0.000167298	1	0.627
HP0018	1	0	0.000369011	1	0.632
HP0019	1	0	0.000371491	1	0.517
HP0020	1	0	0.000357808	1	0.715
HP0021	0.95	0	0.000189408	0	0.7
HP0022	1	0	0.000202026	0	0.622
HP0024	0.31	1	4.06425e-05	1	0.512
HP0025	1	0	5.46961e-05	0	0.503
HP0026	0.95	0	0.000428206	0	0.554
HP0027	0.81	0	0.000723703	1	0.675
HP0028	0.285	1	4.80804e-05	1	0.338
HP0029	0.95	0	0.000495797	0	0.62
HP0030	0.95	0	0.000231331	0	0.627
HP0031	1	0	0.000291334	1	0.754
HP0032	0.95	0	0.000115991	1	0.642
HP0033	1	0	0.000140848	1	0.62
HP0034	0.31	1	9.47376e-05	1	0.379
HP0035	0.215	1	0.00018806	1	0.397
HP0036	1	0	0.000410492	1	0.513
HP0037	0.95	0	0.000254566	1	0.612
HP0038	1	0	0.000167137	1	0.675
HP0039m	1	0	0.000100018	1	-
HP0043	1	0	0.000389607	1	0.632
HP0044	1	0	0.000413514	1	0.686
HP0045	1	0	0.000236981	1	0.706
HP0047	1	0	0.000377222	0	0.684
HP0048	1	0	0.000252738	0	0.651
HP0049	0.95	0	0.000104692	0	0.685
HP0050	1	0	0.000261859	0	0.735
HP0051	0.902	0	0.000418225	0	0.693
HP0052	1	0	0.000376563	0	0.579
HP0053	0.95	0	0.000248614	0	0.661
HP0054	1	0	0.000162812	0	0.697
HP0055	1	0	0.000562412	0	0.66
HP0056	1	0	1.21363e-05	0	0.573
HP0057	1	0	7.03246e-05	1	0.772
HP0059	1	0	0.000498312	1	0.74
HP0060	1	0	0.00016566	1	0.596
HP0061	0.31	1	4.18699e-05	1	0.331
HP0062	1	0	0.00010232	1	0.833
HP0063	0.95	0	0.000791436	1	0.695
HP0064	1	0	0.000153755	1	0.703
HP0065	0.31	1	0.00015805	1	0.379
HP0066	1	0	0.000209245	1	0.633
HP0067	1	0	0.000254254	0	0.689
HP0068	0.95	0	0.000168256	0	0.696
HP0069	1	0	0.000289778	0	0.541
HP0070	0.902	0	0.000165925	0	0.645
HP0071	0.95	0	0.00029238	0	0.67
HP0072	0.902	0	0.000453395	0	0.631
HP0073	0.902	0	0.000424353	0	0.733
HP0074	0.61	0	0.000288915	0	0.787
HP0075	0.506	0	0.000540883	0	0.246
HP0076	0.096	1	5.5307e-05	1	0.406
HP0077	0.384	0	0.000503561	1	0.707
HP0078	1	0	0.00012447	1	0.649
HP0079	1	0	0.00041883	1	0.52
HP0080	0.95	0	0.000574113	1	0.609
HP0081	1	0	3.11653e-05	1	-
HP0082	1	0	0.000588612	0	0.69
HP0083	0.505	0	0.000164524	0	0.711
HP0084	0.015	1	0.000119826	0	0.36
HP0085	1	0	2.98657e-05	0	0.744
HP0086	0.95	0	0.000509166	0	0.683
HP0087	1	0	0.00014739	0	0.635
HP0088	0.384	0	0.000692523	0	0.597
HP0089	0.95	0	0.00049281	0	0.681
HP0090	0.505	0	0.000336215	0	0.624
HP0091	1	0	0.000313115	1	0.532
HP0092	0.31	1	0.000347961	1	0.293
HP0095	0.31	1	0.00011414	0	0.338
HP0096	0.95	0	0.000509304	1	0.69
HP0097	1	0	0.000211435	0	0.612
HP0098	0.902	0	0.000422816	0	0.476
HP0099	1	0	0.000487081	1	0.547
HP0100	1	0	0.000190836	1	0.656
HP0101	1	0	0.000178258	1	0.727
HP0102	0.855	0	0.000364221	0	0.67
HP0103	1	0	0.000523386	0	0.614
HP0104	0.95	0	0.000363329	0	0.562
HP0105	1	0	0.000103365	0	0.593
HP0106	0.95	0	0.000252537	0	0.686
HP0107	0.95	0	7.85381e-05	0	0.586
HP0108	1	0	0.000139365	1	-
HP0109	0.114	1	0.000529561	0	0.213
HP0110	0.096	1	0.000214407	0	0.331
HP0111	0.902	0	0.00031532	0	0.532
HP0112	1	0	0.000249662	1	0.614
HP0113	0.95	0	0.000175854	1	0.699
HP0114	0.95	0	0.000403149	0	0.582
HP0115	1	0	0.000568038	0	0.641
HP0116	0.506	0	0.000384962	1	0.538
HP0117	1	0	0.00035942	1	0.692
HP0118	1	0	0.00211624	0	0.649
HP0119	1	0	0.000698437	0	0.667
HP0120	0.902	0	0.00258857	0	0.56
HP0121	0.855	0	0.000372476	0	0.425
HP0122	0.31	1	6.34547e-05	1	0.477
HP0123	0.015	1	0.000403282	1	0.215
HP0124	0.015	1	0.000300265	1	0.324
HP0125	0.061	1	4.61599e-05	1	0.438
HP0126	0.03	1	0.000334345	1	0.38
HP0127	1	0	0.000384027	1	0.66
HP0128	1	0	5.41723e-05	1	0.72
HP0129	1	0	0.000273241	1	0.663
HP0130	1	0	0.000465974	1	0.632
HP0131	1	0	2.84062e-05	1	0.872
HP0132	1	0	0.000352546	0	0.668
HP0133	1	0	0.000458558	0	0.645
HP0134	0.95	0	0.000510703	1	0.548
HP0135	1	0	3.02698e-05	1	0.713
HP0136	1	0	7.35965e-05	0	0.695
HP0137	0.95	0	0.000258397	0	0.69
HP0138	1	0	0.000649878	0	0.477
HP0139	1	0	0.000354321	0	0.61
HP0140	0.95	0	0.000514969	1	0.718
HP0141	1	0	0.000457498	1	0.595
HP0142	1	0	0.000179546	0	0.58
HP0144	0.902	0	0.000895897	1	0.628
HP0145	0.902	0	0.00011395	1	0.68
HP0146	0.31	1	7.35332e-05	1	0.425
HP0147	0.285	1	0.000375437	1	0.29
HP0148	0.31	1	5.78397e-05	1	0.432
HP0149	1	0	0.000267643	1	0.632
HP0150	0.95	0	0.000139742	1	0.631
HP0151	1	0	0.000483512	1	0.802
HP0152	1	0	0.000336067	0	0.529
HP0153	0.261	1	0.000686313	1	0.271
HP0154	0.473	0	0.000508091	1	0.489
HP0155	1	0	0.000134818	1	0.773
HP0156	1	0	0.000274773	1	0.717
HP0157	0.172	1	0.000236732	1	0.347
HP0158	1	0	0.000466774	1	0.583
HP0159	1	0	0.000613556	0	0.688
HP0160	1	0	0.000442807	1	0.721
HP0162	0.95	0	0.000402031	0	0.785
HP0163	0.726	0	0.000538672	0	0.687
HP0166	0.855	0	0.000255791	0	0.656
HP0167	1	0	0.000203333	0	0.719
HP0168	1	0	7.87179e-05	0	0.646
HP0169	1	0	0.000543488	0	0.643
HP0170	0.95	0	0.000261515	0	0.74
HP0171	0.539	0	0.000623509	0	0.636
HP0172	0.95	0	0.000346903	0	0.668
HP0173	1	0	0.000281049	0	0.605
HP0174	0.95	0	0.000332532	0	0.725
HP0175	0.261	1	0.000691633	1	0.286
HP0176	0.574	0	0.000525162	1	0.522
HP0177	0.647	0	0.000280711	1	0.635
HP0178	1	0	0.000375384	0	0.643
HP0179	1	0	0.000221422	0	0.661
HP0180	0.767	0	0.000557197	0	0.49
HP0181	0.95	0	0.00053949	1	0.792
HP0182	0.045	1	0.000571127	1	0.235
HP0183	0.647	0	0.000601241	1	0.492
HP0184	1	0	0.000235235	1	0.785
HP0185	1	0	0.000238112	1	0.536
HP0186	1	0	0.000470806	0	0.625
HP0189	1	0	0.000177521	1	0.641
HP0190	0.285	1	0.000418427	0	0.234
HP0191	0.855	0	0.000551981	0	0.544
HP0192	0.855	0	0.000742598	0	0.591
HP0193	1	0	0.000580265	0	0.739
HP0194	0.506	0	0.000272511	1	0.613
HP0195	0.609	0	0.000679101	1	0.718
HP0196	0.172	1	0.000807646	1	0.274
HP0197	0.015	1	0.000578946	1	0.261
HP0198	0.855	0	0.000258631	1	0.602
HP0199	0.95	0	0.000101679	1	0.747
HP0200	0.152	1	4.28364e-05	1	0.466
HP0201	0.132	1	0.000310504	1	0.274
HP0202	0.685	0	0.000268629	1	0.514
HP0203	1	0	5.6537e-05	1	0.642
HP0204	1	0	0.000151646	0	0.78
HP0205	1	0	7.73101e-05	0	0.613
HP0207	0.81	0	0.000241219	1	0.596
HP0209	1	0	0.000224309	1	0.484
HP0210	1	0	0.000258484	1	0.637
HP0211	1	0	0.000171835	0	0.645
HP0212	0.647	0	0.000177761	0	0.67
HP0213	0.767	0	0.000294897	0	0.583
HP0214	1	0	0.000426373	1	0.595
HP0215	0.442	0	0.000372898	1	0.639
HP0216	0.609	0	0.000473847	1	0.635
HP0217	1	0	0.000394134	1	-
HP0218	0.31	1	8.45333e-05	0	0.335
HP0219	1	0	8.88253e-05	1	0.651
HP0220	0.574	0	0.00036052	1	0.563
HP0221	0.172	1	0.000488893	1	0.277
HP0222	0.31	1	3.64674e-05	1	0.425
HP0223	0.95	0	0.00027465	1	0.635
HP0224	0.856	0	0.00050403	1	0.637
HP0226	1	0	0.00030892	0	0.293
HP0227	1	0	0.000829779	0	0.671
HP0228	0.855	0	0.000492123	1	0.719
HP0229	0.95	0	0.000421687	0	0.647
HP0230	0.61	0	8.93084e-05	0	0.698
HP0231	1	0	0.000263617	1	0.536
HP0232	1	0	0.000249032	1	0.66
HP0233	1	0	0.000264218	1	0.601
HP0234	0.902	0	0.000165725	1	0.708
HP0235	1	0	0.000319784	0	0.693
HP0236	1	0	7.15737e-05	0	0.612
HP0237	0.152	1	0.000472753	0	0.284
HP0238	0.412	0	0.000590888	0	0.68
HP0239	0.726	0	0.000262881	0	0.548
HP0240	0.132	1	0.000115861	0	0.283
HP0241	1	0	8.21121e-05	0	0.606
HP0242	0.31	1	2.64632e-05	0	0.4
HP0243	0.902	0	9.21102e-05	0	0.661
HP0244	0.902	0	0.000207782	0	0.739
HP0245	1	0	7.45483e-05	0	0.692
HP0246	1	0	0.000185635	0	0.575
HP0247	0.902	0	0.000305234	1	0.674
HP0248	1	0	0.000296134	1	0.505
HP0249	1	0	9.43605e-05	1	0.678
HP0250	0.95	0	0.00022299	0	0.641
HP0251	0.95	0	0.000277824	0	0.665
HP0252	1	0	0.000378686	1	-
HP0254	1	0	0.000318798	1	0.749
HP0255	0.855	0	0.000218279	1	0.739
HP0256	1	0	0.000116092	1	0.663
HP0257	0.95	0	0.000140159	1	0.708
HP0258	0.767	0	0.000355289	1	0.77
HP0259	1	0	0.000395752	1	0.555
HP0260	1	0	0.000299032	0	0.603
HP0261	0.95	0	5.32535e-05	0	0.708
HP0262	1	0	0.000179197	1	0.667
HP0263	1	0	0.000191641	1	0.694
HP0264	0.81	0	0.000299768	1	0.551
HP0265	0.261	1	0.000180568	1	0.308
HP0266	0.855	0	0.000223711	1	0.566
HP0267	1	0	0.000352792	1	0.596
HP0268	0.31	1	6.77376e-05	1	0.416
HP0269	0.285	1	0.000345532	1	0.248
HP0270	0.902	0	0.000201703	1	0.738
HP0271	0.95	0	0.00031579	1	0.516
HP0272	0.31	1	0.000153347	1	0.338
HP0273	1	0	0.000111166	1	0.829
HP0274	1	0	0.00018004	1	0.67
HP0275	0.285	1	0.000191928	1	0.25
HP0276	0.31	1	0.000157635	1	0.333
HP0277	0.261	1	0.000129086	1	0.411
HP0278	0.95	0	0.000439546	1	0.647
HP0279	0.285	1	0.000222041	1	0.273
HP0280	0.902	0	0.000403545	1	0.58
HP0281	0.95	0	0.000115632	0	0.656
HP0282	1	0	0.000131332	1	0.608
HP0283	0.767	0	0.000302854	1	0.663
HP0284	0.95	0	0.000359391	1	0.6
HP0285	1	0	0.000378246	1	0.556
HP0286	1	0	0.000321434	1	0.567
HP0287	0.855	0	0.000254712	1	0.579
HP0288	0.31	1	0.00018026	1	0.35
HP0289	0.31	1	-	1	0.06
HP0290	0.261	1	0.000464015	1	0.256
HP0291	0.95	0	6.63918e-05	1	0.637
HP0292	1	0	0.000265556	1	0.757
HP0293	0.811	0	0.000357946	1	0.673
HP0294	0.95	0	0.000362161	1	0.643
HP0295	0.95	0	0.000340588	0	0.609
HP0296	0.506	0	0.000231421	1	0.693
HP0297	0.045	1	0.000145975	1	0.407
HP0298	0.285	1	0.00057071	1	0.226
HP0299	0.902	0	0.000412585	1	0.513
HP0300	0.285	1	0.00037327	1	0.291
HP0301	0.215	1	0.000429844	1	0.29
HP0302	0.855	0	0.000362556	1	0.535
HP0303	0.442	0	0.000416319	1	0.609
HP0304	1	0	0.000387226	1	0.579
HP0305	1	0	0.000225013	1	0.573
HP0306	0.767	0	0.00040071	1	0.687
HP0307	1	0	0.000142523	1	0.643
HP0308	1	0	0.000248618	1	0.834
HP0309	1	0	0.000458917	1	0.591
HP0310	0.902	0	0.000417376	1	0.63
HP0311	1	0	0.000238607	1	0.613
HP0312	1	0	0.00021666	1	0.688
HP0313	1	0	0.000331142	0	0.711
HP0315	0.31	1	7.20482e-05	0	0.4
HP0316	1	0	0.000111641	0	-
HP0317	0.95	0	0.000795105	0	0.586
HP0318	1	0	0.000143835	0	0.542
HP0319	0.506	0	0.000275432	0	0.696
HP0320	0.855	0	0.000226003	0	0.656
HP0321	0.061	1	0.000225703	0	0.323
HP0322	1	0	0.000576889	0	0.537
HP0323	0.31	1	0.000222473	1	0.336
HP0324	0.95	0	0.00034616	0	0.541
HP0325	1	0	0.000281201	1	0.309
HP0326	1	0	0.00021371	1	0.573
HP0327	1	0	0.000135346	1	0.639
HP0328	0.647	0	0.000418918	0	0.52
HP0329	0.506	0	0.000314481	0	0.603
HP0330	0.855	0	0.000231724	1	0.725
HP0331	0.95	0	0.000420958	1	0.638
HP0332	0.902	0	9.47355e-05	1	0.658
HP0333	0.31	1	0.000310198	1	0.296
HP0334	0.855	0	0.000150175	1	0.668
HP0337	1	0	6.90909e-05	1	0.632
HP0338	1	0	0.000129794	1	0.635
HP0339	1	0	0.000143281	1	0.857
HP0340	1	0	0.000131789	1	0.816
HP0341	1	0	3.99335e-05	1	0.933
HP0342	1	0	0.000129778	1	0.837
HP0347	1	0	0.00033327	0	0.628
HP0348	0.95	0	0.000376783	0	0.601
HP0349	0.539	0	0.000383164	0	0.569
HP0350	1	0	0.000354017	1	0.685
HP0351	1	0	0.00066084	1	0.631
HP0352	1	0	0.000387472	1	0.272
HP0353	0.95	0	0.000278304	1	0.603
HP0354	0.506	0	0.000344759	1	0.583
HP0355	0.902	0	-	1	0.455
HP0356	0.95	0	0.000415877	1	0.644
HP0357	1	0	0.000263899	0	0.607
HP0358	0.95	0	0.000508984	0	0.718
HP0360	0.855	0	0.000316339	1	0.731
HP0361	0.855	0	0.000240824	0	0.676
HP0362	0.855	0	0.000438867	0	0.641
HP0363	0.261	1	0.000188819	0	0.321
HP0364	0.506	0	0.000370983	0	0.511
HP0366	0.902	0	0.000280154	0	0.672
HP0367	0.902	0	0.000177855	0	0.694
HP0370	0.505	0	0.000504001	0	0.482
HP0371	0.539	0	0.000259963	0	0.72
HP0372	0.95	0	0.000285924	1	0.74
HP0373	1	0	0.000626268	1	0.44
HP0374	0.902	0	0.000313849	0	0.617
HP0375	1	0	0.000149208	0	0.75
HP0376	0.539	0	0.000357198	1	0.617
HP0377	1	0	0.000141928	1	0.784
HP0378	0.215	1	0.000313231	1	0.173
HP0379	1	0	0.000902958	1	0.593
HP0380	1	0	0.000730292	0	0.683
HP0381	0.686	0	0.000393974	0	0.597
HP0382	1	0	0.000515731	0	0.494
HP0383	1	0	0.000339198	1	0.681
HP0384	1	0	0.000233282	0	0.781
HP0385	1	0	0.000182462	1	0.66
HP0386	0.285	1	8.82849e-05	1	0.419
HP0387	0.767	0	0.000271754	1	0.517
HP0388	0.31	1	0.000347583	0	0.306
HP0389	0.855	0	0.00020041	0	0.622
HP0390	0.95	0	0.000155435	1	0.686
HP0391	1	0	0.000130792	0	0.714
HP0392	0.902	0	0.000221193	0	0.656
HP0393	0.95	0	0.000244317	0	0.651
HP0394	0.81	0	0.000209787	0	0.606
HP0395	0.237	1	0.000193338	0	0.315
HP0396	0.767	0	0.000263079	0	0.517
HP0397	0.81	0	0.000430939	0	0.6
HP0398	1	0	0.000364906	0	0.574
HP0399	0.647	0	-	0	0.527
HP0400	0.609	0	0.000266707	0	0.533
HP0401	0.95	0	0.000292488	0	0.62
HP0402	0.384	0	0.000282854	0	0.431
HP0403	0.015	1	0.000240664	0	0.277
HP0404	0.902	0	0.000180558	1	0.629
HP0405	0.31	1	0.00029971	1	0.248
HP0406	1	0	0.000411893	1	0.752
HP0407	1	0	0.000413244	1	0.637
HP0408	0.31	1	0.000372544	1	0.347
HP0409	0.172	1	0.000470384	1	0.233
HP0410	1	0	0.000401291	1	0.607
HP0414	1	0	0.000396268	1	-
HP0415	1	0	0.000479869	1	0.516
HP0416	1	0	0.000509854	0	0.697
HP0417	0.442	0	0.000302151	1	0.512
HP0418	0.285	1	0.000625925	1	0.275
HP0419	0.261	1	0.000588096	1	0.299
HP0420	1	0	0.000295469	1	0.729
HP0421	0.902	0	0.000423392	1	0.563
HP0422	1	0	0.000201234	1	0.517
HP0423	1	0	0.000890076	0	0.625
HP0424	1	0	0.000932579	0	0.583
HP0425	1	0	0.00101749	0	0.556
HP0426	1	0	0.000898396	0	0.562
HP0428	0.95	0	0.000327991	1	0.572
HP0430	1	0	0.000114526	1	0.877
HP0431	0.902	0	0.000720976	1	0.616
HP0436	1	0	0.000260014	1	-
HP0437	1	0	0.000540647	0	-
HP0438	1	0	0.000870711	1	0.688
HP0439	0.31	1	0.000358933	0	0.266
HP0440	1	0	0.000512373	0	-
HP0441	1	0	0.000102098	0	-
HP0442	1	0	8.80185e-05	0	-
HP0443	0.95	0	7.8919e-05	0	-
HP0444	0.902	0	0.000142511	0	-
HP0446	1	0	0.000170475	0	-
HP0447	1	0	0.000751746	1	-
HP0448	0.902	0	0.000296121	1	-
HP0449	0.95	0	0.00053979	1	-
HP0450	1	0	0.000108426	1	-
HP0451	0.95	0	0.000322521	1	-
HP0452	1	0	0.000493819	1	-
HP0453	1	0	0.00019955	1	0.533
HP0454	0.902	0	0.000349887	1	0.653
HP0456	0.31	1	6.91169e-05	1	0.354
HP0457	1	0	4.33478e-05	1	0.711
HP0458	1	0	5.624e-05	1	-
HP0459	0.95	0	9.24937e-05	1	-
HP0460	0.285	1	7.9158e-05	1	0.347
HP0462	1	0	0.000769955	0	0.505
HP0463	1	0	0.000619463	0	0.579
HP0464	1	0	0.000301064	0	0.609
HP0465	1	0	0.000623675	0	0.553
HP0466	0.31	1	0.000313974	0	0.302
HP0467	0.95	0	0.000159435	0	0.873
HP0468	1	0	0.000425301	0	0.539
HP0469	0.31	1	0.000205601	0	0.347
HP0470	0.261	1	0.000336471	0	0.22
HP0471	0.902	0	0.000554897	0	0.595
HP0472	1	0	0.000405782	0	0.702
HP0473	1	0	0.000232132	1	0.647
HP0474	0.768	0	0.000239471	1	0.706
HP0475	1	0	0.000268889	1	0.601
HP0476	0.384	0	0.00054498	0	0.691
HP0477	0.95	0	0.000779508	1	0.703
HP0478	1	0	0.000403038	1	0.596
HP0479	1	0	0.000207574	1	0.633
HP0480	0.95	0	0.000955343	1	0.626
HP0482	1	0	0.000340636	1	0.711
HP0484	1	0	0.000400245	1	0.673
HP0485	0.95	0	0.000484756	0	0.74
HP0486	0.95	0	0.000865187	1	0.714
HP0487	1	0	0.00061071	1	0.477
HP0488	1	1	0.00116749	1	0.17
HP0489	0.261	1	0.000402946	1	0.287
HP0490	0.95	0	0.000209904	0	0.566
HP0491	0.078	1	4.48861e-05	0	0.441
HP0492	1	0	0.000228514	0	0.532
HP0493	0.442	0	0.000446598	1	0.572
HP0494	0.442	0	0.000299743	1	0.49
HP0495	1	0	8.72868e-05	0	0.712
HP0496	0.95	0	0.000136898	0	0.605
HP0497	0.95	0	0.000513425	1	0.638
HP0498	1	0	0.000528349	1	0.656
HP0499	1	0	0.000221151	1	0.611
HP0500	0.078	1	0.000177691	1	0.264
HP0501	0.384	0	0.000207643	1	0.601
HP0505	0.285	1	0.000181871	1	0.352
HP0506	1	0	0.00026796	1	0.559
HP0507	0.31	1	0.000216612	1	0.32
HP0508	1	0	0.000444201	1	0.694
HP0509	1	0	0.000584997	1	0.681
HP0510	0.114	1	0.000436019	1	0.302
HP0511	1	0	3.46509e-05	1	-
HP0512	0.686	0	0.000336159	0	-
HP0513	0.95	0	0.00043768	1	-
HP0514	0.767	0	0.000489979	1	0.593
HP0515	1	0	0.00050167	1	0.575
HP0516	1	0	0.000612592	1	0.638
HP0517	0.505	0	0.000237363	1	0.676
HP0518	1	0	0.000360142	1	0.515
HP0519	1	0	0.000247122	0	0.532
HP0520	0.902	0	8.3964e-05	1	0.829
HP0522	0.95	0	0.000471416	1	0.648
HP0523	0.95	0	0.000263074	1	0.684
HP0524	1	0	0.00020062	0	0.663
HP0525	1	0	0.000309248	0	0.667
HP0526	1	0	0.00027119	0	0.75
HP0527	1	0	0.00101052	0	0.56
HP0528	1	0	0.000566376	0	0.572
HP0529	0.902	0	0.000506814	0	0.637
HP0530	1	0	0.000153207	0	0.672
HP0531	0.95	0	0.000435419	1	0.659
HP0532	1	0	0.00027161	1	0.292
HP0534	1	0	0.000146262	0	0.631
HP0535	1	0	0.000141163	0	0.674
HP0536	1	0	0.000154041	0	0.62
HP0537	1	0	0.000213508	1	0.654
HP0538	0.95	0	0.000347677	1	0.653
HP0539	1	0	0.00019377	0	0.651
HP0540	1	0	0.000292082	0	0.5
HP0541	0.95	0	0.000371833	0	0.568
HP0542	1	0	0.000123165	0	0.598
HP0543	0.95	0	0.000176652	0	0.688
HP0544	1	0	0.000151108	0	0.616
HP0545	1	0	0.000346229	0	0.322
HP0546	1	0	0.000204891	0	0.619
HP0547	0.95	0	1.43664e-05	1	0.573
HP0549	0.539	0	0.000297589	0	0.643
HP0550	0.726	0	0.000315126	0	0.617
HP0551	0.132	1	6.45299e-05	1	0.434
HP0552	0.855	0	0.000159866	1	0.632
HP0553	1	0	0.00046295	1	0.552
HP0554	0.31	1	0.000515364	1	0.279
HP0555	1	0	0.000385272	1	0.664
HP0556	1	0	0.000278749	0	0.749
HP0557	0.442	0	0.000731131	0	0.691
HP0558	0.686	0	0.000554083	0	0.663
HP0559	0.061	1	0.000363025	0	0.419
HP0561	0.473	0	0.00056713	0	0.822
HP0562	0.726	0	0.00014693	0	-
HP0563	1	0	0.000404616	0	0.623
HP0564	1	0	8.69791e-05	1	0.69
HP0565	0.902	0	0.000243329	0	0.621
HP0566	0.647	0	0.000292624	0	0.686
HP0567	0.95	0	0.000506056	1	0.68
HP0568	1	0	0.000274528	0	0.726
HP0569	0.855	0	0.000438252	0	0.777
HP0570	0.855	0	0.000509342	0	0.474
HP0571	0.95	0	0.000420263	0	-
HP0572	0.215	1	0.000234112	0	0.337
HP0573	0.31	1	0.000102121	0	0.385
HP0574	0.237	1	0.000179668	0	0.354
HP0575	1	0	0.000231293	0	0.614
HP0576	0.609	0	0.000326886	0	0.658
HP0577	0.539	0	0.000358788	0	0.527
HP0578	0.902	0	0.000496906	0	0.596
HP0579	1	0	0.000199628	0	0.703
HP0580	1	0	0.000492415	0	0.655
HP0581	0.902	0	0.000469334	0	0.682
HP0582	1	0	0.000674975	0	0.62
HP0583	0.31	1	0.000584069	0	0.288
HP0584	1	0	0.000220636	0	0.612
HP0585	0.95	0	0.000292319	0	0.556
HP0586	0.31	1	5.29484e-05	0	0.168
HP0587	0.31	1	0.000301496	1	0.276
HP0588	1	0	0.000174884	1	0.867
HP0589	0.31	1	0.000448532	1	0.263
HP0590	0.31	1	0.000164319	1	0.295
HP0591	0.285	1	0.00022667	1	0.333
HP0592	0.95	0	2.13728e-05	1	0.469
HP0593	0.95	0	0.00026779	1	0.456
HP0594	1	0	0.000113591	1	0.846
HP0595	1	0	0.000578588	1	0.674
HP0596	0.902	0	0.000290486	1	0.699
HP0597	0.261	1	0.000311469	0	0.207
HP0598	0.285	1	0.000218653	0	0.264
HP0599	0.95	0	0.000479803	0	0.488
HP0600	1	0	0.000310325	0	0.627
HP0601	1	0	0.000639793	1	0.602
HP0602	1	0	0.000256012	1	0.708
HP0603	1	0	0.000295211	1	0.673
HP0604	0.685	0	0.00040858	1	0.664
HP0605	0.285	1	0.000336777	1	0.24
HP0606	1	0	0.000159716	1	0.613
HP0607	1	0	0.000260148	1	0.466
HP0608	1	0	0.000309493	1	0.586
HP0613	1	0	0.00057139	0	0.68
HP0614	0.31	1	0.000102334	0	0.384
HP0615	0.356	0	0.000331698	0	0.577
HP0616	1	0	0.000425341	1	0.52
HP0617	0.506	0	0.000674033	1	0.459
HP0618	0.442	0	0.000298784	1	0.633
HP0620	0.61	0	0.000332635	1	0.579
HP0621	0.855	0	0.000225796	0	0.432
HP0622	1	0	0.000224562	0	0.679
HP0623	0.442	0	0.000356547	0	0.548
HP0624	0.95	0	0.000315125	0	0.566
HP0625	0.61	0	0.000575291	1	0.609
HP0626	0.647	0	0.000549076	1	0.626
HP0629	1	0	0.000201684	1	0.507
HP0630	1	0	0.000291691	0	0.788
HP0631	0.95	0	0.000388322	1	0.71
HP0632	1	0	0.00046794	1	0.68
HP0633	1	0	0.000331684	1	0.656
HP0634	1	0	0.000267762	1	0.728
HP0635	1	0	0.000275947	1	0.624
HP0637	1	0	0.000148611	0	0.657
HP0638	0.95	0	0.000316671	1	0.587
HP0639	1	0	0.000201789	0	0.552
HP0640	0.767	0	0.000293704	1	0.648
HP0641	0.31	1	8.01571e-05	1	0.422
HP0642	0.95	0	0.00037194	1	0.556
HP0643	1	0	0.000267078	1	0.716
HP0644	0.285	1	0.000163539	1	0.397
HP0645	0.95	0	0.000357927	1	0.565
HP0646	0.215	1	0.000346513	1	0.295
HP0647	0.31	1	0.000141213	1	0.365
HP0648	0.096	1	0.000462541	1	0.252
HP0649	0.95	0	0.000374739	1	0.48
HP0650	0.31	1	0.000332287	1	0.328
HP0651	1	0	0.000672073	0	-
HP0652	0.768	0	0.000303738	0	0.625
HP0653	1	0	0.000109984	0	0.582
HP0654	0.95	0	0.000304749	1	0.506
HP0655	0.61	0	4.76136e-05	1	0.624
HP0656	0.261	1	0.000628601	1	0.261
HP0657	1	0	0.000473805	1	0.488
HP0658	0.062	1	0.000646917	1	0.24
HP0659	0.902	0	0.000512242	1	0.556
HP0660	0.902	0	0.000235195	1	0.683
HP0661	0.261	1	0.000248002	1	0.359
HP0662	0.193	1	0.000306192	1	0.308
HP0663	0.215	1	0.000704158	1	0.266
HP0664	0.31	1	0.000192753	1	0.341
HP0665	1	0	0.000384414	1	0.482
HP0666	1	0	0.00029665	1	0.591
HP0667	1	0	8.96683e-05	1	0.713
HP0670	1	0	0.000258739	1	-
HP0671	1	0	0.000537345	1	0.687
HP0672	1	0	0.000502027	1	0.562
HP0673	0.95	0	0.000311753	1	0.489
HP0674	0.95	0	0.000183155	1	-
HP0675	0.95	0	0.000505636	1	0.609
HP0676	1	0	0.000261912	0	0.712
HP0677	1	0	0.00051656	0	0.54
HP0680	0.412	0	0.000213623	0	0.493
HP0681	1	0	0.000470057	0	-
HP0682	1	0	0.000554803	0	-
HP0683	0.505	0	0.000666291	0	0.64
HP0686	1	0	0.000131108	0	0.584
HP0687	0.902	0	0.000527082	0	0.659
HP0690	0.95	0	0.000630245	1	0.736
HP0691	0.95	0	0.000378351	1	0.614
HP0692	0.95	0	0.000419817	1	0.815
HP0693	0.95	0	0.000438906	1	0.713
HP0695	1	0	0.000423154	1	0.699
HP0696	1	0	0.000411407	1	0.617
HP0697	1	0	0.000319731	1	0.685
HP0699	0.902	0	0.00022569	1	0.741
HP0700	0.285	1	0.000171578	1	0.37
HP0701	0.473	0	0.000304501	1	0.554
HP0702	1	0	0.000138073	1	0.691
HP0703	1	0	0.000260878	1	0.739
HP0705	0.902	0	0.000242275	0	0.665
HP0706	1	0	0.000440869	1	0.686
HP0707	0.726	0	0.00018982	1	0.283
HP0708	0.31	1	8.71367e-05	1	0.381
HP0709	0.95	0	0.00022802	1	0.524
HP0710	1	0	0.000358226	1	0.577
HP0711	1	0	0.000368705	1	0.597
HP0714	1	0	0.000314825	0	0.713
HP0715	0.726	0	0.000277072	0	0.699
HP0716	0.078	1	0.000260633	0	0.366
HP0717	0.442	0	0.000309058	0	0.59
HP0718	1	0	0.000306377	0	0.624
HP0721	1	0	0.000201354	1	0.695
HP0722	1	0	0.000284284	1	0.557
HP0723	1	0	0.000328407	0	0.685
HP0724	1	0	0.000481945	1	0.724
HP0725	0.902	0	0.00106589	0	0.554
HP0726	1	0	0.000395176	0	0.675
HP0727	0.95	0	0.00042488	0	0.668
HP0728	0.442	0	0.000229507	0	0.683
HP0729	0.285	1	0.00023023	0	0.269
HP0730	1	0	7.90498e-05	0	0.632
HP0731	0.95	0	0.000704515	0	0.524
HP0732	1	0	0.000156488	0	-
HP0733	1	0	0.000425009	0	0.6
HP0734	1	0	0.00035298	0	0.589
HP0735	0.95	0	0.000142456	0	0.694
HP0736	0.215	1	0.000315355	0	0.265
HP0737	0.261	1	0.000405503	1	0.349
HP0738	0.078	1	0.00031826	1	0.271
HP0739	0.95	0	0.000289403	1	0.698
HP0740	0.045	1	0.000324512	1	0.236
HP0741	0.95	0	0.000154234	1	0.586
HP0742	0.045	1	0.000563877	1	0.28
HP0743	0.686	0	0.000593776	0	0.5
HP0745	0.237	1	0.000322753	1	0.277
HP0746	0.31	1	0.000416077	1	0.252
HP0747	0.856	0	0.000350513	1	0.562
HP0748	0.285	1	0.000176655	1	0.315
HP0749	0.285	1	0.000275669	1	0.297
HP0750	0.31	1	0.00038354	1	0.257
HP0751	1	0	0.000158421	1	0.826
HP0752	0.95	0	0.000424207	1	0.629
HP0753	1	0	0.000253819	1	0.741
HP0754	1	0	4.60435e-05	1	0.759
HP0755	0.95	0	0.000448986	1	0.663
HP0756	1	0	0.000109597	1	0.808
HP0757	0.902	0	0.000443698	1	0.63
HP0758	0.95	0	0.00049321	1	0.618
HP0759	0.95	0	0.000638832	1	0.622
HP0761	0.261	1	0.000323178	1	0.326
HP0762	1	0	0.000334583	0	0.675
HP0763	0.014	1	0.000284655	0	0.288
HP0764	1	0	0.000201189	1	0.489
HP0765	1	0	0.000205772	1	-
HP0766	1	0	0.000624146	1	-
HP0768	0.902	0	0.000351195	1	0.62
HP0769	1	0	0.000272283	0	0.564
HP0770	1	0	0.000350129	0	0.571
HP0771	1	0	0.000483227	1	0.647
HP0772	0.81	0	0.000444418	1	0.639
HP0773	0.261	1	0.000494569	1	0.267
HP0774	0.442	0	0.000650281	1	0.626
HP0775	0.172	1	0.000395484	1	0.191
HP0776	0.31	1	0.00017605	1	0.411
HP0777	0.412	0	0.000579423	1	0.785
HP0778	0.95	0	0.000192425	1	0.782
HP0779	0.902	0	0.000512752	0	0.485
HP0780	1	0	0.00035302	0	0.643
HP0781	0.855	0	0.000453524	0	0.489
HP0782	1	0	0.000373932	0	0.653
HP0783	1	0	0.000167354	1	0.769
HP0785	0.172	1	8.32246e-05	1	0.334
HP0786	0.442	0	0.000165327	0	0.572
HP0787	0.647	0	0.000232069	0	0.557
HP0788	0.902	0	0.000251931	0	0.605
HP0789	1	0	5.68412e-05	1	0.808
HP0790	1	0	0.000385398	1	0.641
HP0791	0.285	1	0.000514953	1	0.203
HP0792	0.902	0	0.00032157	1	0.603
HP0793	0.078	1	0.000217289	1	0.339
HP0794	0.855	0	0.000231731	1	0.566
HP0795	1	0	0.000186033	1	0.587
HP0796	1	0	0.000212056	1	0.717
HP0797	1	0	0.000322784	1	0.538
HP0798	0.31	1	0.000379211	1	0.349
HP0799	0.31	1	0.00026159	1	0.338
HP0800	0.95	0	0.000253968	1	0.66
HP0801	0.95	0	0.000143395	1	0.662
HP0802	0.726	0	0.000191058	1	0.721
HP0803	1	0	0.000385525	1	0.702
HP0804	0.81	0	0.000257592	1	0.663
HP0805	1	0	0.000286336	1	0.66
HP0806	1	0	0.000149961	0	0.732
HP0807	0.31	1	0.00043893	1	0.19
HP0808	0.61	0	8.44147e-05	1	0.719
HP0809	0.95	0	0.000330288	1	0.335
HP0810	0.95	0	0.000183007	1	0.717
HP0811	0.31	1	6.86239e-05	1	0.387
HP0812	0.902	0	0.000457314	1	0.513
HP0813	1	0	0.000146105	0	0.562
HP0814	0.855	0	0.000326286	0	0.54
HP0815	1	0	0.000431042	0	-
HP0816	0.95	0	0.000357715	0	0.725
HP0817	1	0	0.000136673	0	0.747
HP0818	0.95	0	0.000570181	0	0.594
HP0819	1	0	0.000201959	0	0.621
HP0820	0.285	1	0.000105961	0	0.352
HP0821	0.855	0	0.000418023	0	0.587
HP0822	0.902	0	0.000505418	0	0.621
HP0823	1	0	7.74632e-05	0	0.62
HP0824	0.686	0	0.000212754	0	0.627
HP0825	0.61	0	0.000312989	0	0.651
HP0826	1	0	0.000345639	0	0.598
HP0827	0.95	0	0.000134949	1	0.652
HP0828	0.686	0	0.000306638	1	0.617
HP0829	0.686	0	0.000778107	1	0.663
HP0830	0.574	0	0.000387805	1	0.722
HP0831	0.096	1	0.000126059	1	0.328
HP0832	0.95	0	0.000193176	1	0.641
HP0833	1	0	0.00029138	1	0.63
HP0834	0.413	0	0.000362964	0	0.668
HP0835	0.172	1	0.000103744	0	0.4
HP0836	0.95	0	0.000161343	0	0.616
HP0837	1	0	8.06909e-05	0	0.631
HP0838	1	0	0.00024314	0	0.626
HP0839	0.95	0	0.000540107	0	0.628
HP0840	1	0	0.000426676	0	0.578
HP0841	0.505	0	0.000426723	0	0.49
HP0842	1	0	0.00018864	0	0.609
HP0843	0.855	0	0.000270694	1	0.686
HP0844	0.81	0	0.000285529	1	0.599
HP0845	1	0	0.000371911	1	0.533
HP0846	1	0	0.000266743	1	0.571
HP0848	1	0	0.000564912	1	-
HP0849	0.285	1	0.000137371	1	0.398
HP0850	0.95	0	0.000447315	1	0.533
HP0851	0.285	1	0.00040812	0	0.313
HP0852	0.31	1	0.000437183	1	0.281
HP0853	0.902	0	0.000790165	1	0.531
HP0854	0.31	1	0.000586792	0	0.277
HP0855	0.95	0	0.000426596	0	-
HP0856	1	0	0.000282457	0	-
HP0857	0.855	0	0.000356918	1	0.671
HP0858	0.237	1	0.000448422	1	0.243
HP0859	0.902	0	0.000369406	1	0.579
HP0860	0.261	1	0.000181951	1	0.34
HP0861	1	0	0.000358055	1	0.647
HP0862	0.855	0	0.000366952	1	0.684
HP0863	1	0	0.000323612	1	0.568
HP0864	0.95	0	0.000402983	1	0.556
HP0865	0.686	0	0.000495562	1	0.699
HP0866	0.193	1	0.000217023	1	0.345
HP0867	0.647	0	0.000313733	1	0.506
HP0868	0.285	1	0.000229418	1	0.352
HP0869	0.95	0	0.000268006	1	0.617
HP0870	1	0	0.000420504	1	0.658
HP0871	1	0	0.000273163	1	0.545
HP0872	0.95	0	0.000137086	0	0.689
HP0873	1	0	0.000114245	1	0.666
HP0874	1	0	0.000388066	1	0.63
HP0875	1	0	0.000582475	1	0.576
HP0876	1	0	0.00052244	0	0.559
HP0877	0.902	0	0.000244413	1	0.653
HP0878	1	0	0.000103103	0	0.752
HP0879	1	0	0.000315116	0	0.666
HP0880	0.31	1	0.000141459	1	0.361
HP0881	1	0	3.63245e-05	1	-
HP0883	0.855	0	0.000218943	1	0.637
HP0884	1	0	0.000575366	1	0.692
HP0885	0.686	0	0.000269886	0	0.546
HP0886	0.442	0	0.000232903	0	0.481
HP0887	0.95	0	0.000287147	0	0.55
HP0888	0.95	0	0.000197816	1	0.671
HP0889	0.95	0	0.00041611	1	0.726
HP0890	1	0	0.000272535	1	0.71
HP0891	1	0	0.0001248	0	0.681
HP0892	0.95	0	0.000134016	1	0.643
HP0893	1	0	7.94484e-05	1	0.741
HP0894	0.902	0	0.000151525	1	-
HP0895	0.95	0	0.000153497	1	0.714
HP0896	0.95	0	0.00114589	1	0.439
HP0897	0.95	0	0.000350386	0	0.625
HP0898	1	0	0.000326335	1	0.568
HP0899	1	0	0.000120876	1	0.723
HP0900	1	0	0.000391888	1	0.61
HP0901	1	0	3.29094e-05	1	0.72
HP0902	1	0	0.000108505	1	0.765
HP0903m	0.811	0	0.000517871	1	-
HP0906	0.95	0	0.000606941	0	-
HP0907	0.95	0	0.000353311	0	0.655
HP0908	1	0	0.0004919	0	0.684
HP0909	0.95	0	0.000208268	0	0.734
HP0910	0.95	0	0.000163178	0	0.686
HP0911	1	0	0.000316104	0	0.596
HP0912	1	0	-	0	0.691
HP0913	1	0	-	0	0.678
HP0914	1	0	-	1	0.641
HP0916	1	0	0.000516703	1	0.728
HP0918	1	0	6.37083e-05	1	0.662
HP0919	0.95	0	9.70878e-06	1	0.527
HP0920	0.285	1	0.000431083	1	0.312
HP0921	1	0	0.000194513	0	0.578
HP0922	0.902	0	0.000668464	0	0.312
HP0923	1	0	0.000969007	0	0.607
HP0924	0.95	0	9.56971e-05	1	0.735
HP0925	1	0	0.000115006	0	0.671
HP0926	0.95	0	8.75907e-05	0	0.603
HP0927	0.31	1	0.000467986	0	0.277
HP0928	0.152	1	0.000125284	0	0.336
HP0929	0.152	1	0.0003368	0	0.285
HP0930	0.95	0	0.000221151	0	0.6
HP0933	0.95	0	0.000123621	0	0.629
HP0934	0.902	0	0.000153862	0	0.606
HP0935	0.261	1	0.000174242	0	0.347
HP0936	1	0	0.000277986	1	0.563
HP0938	1	0	0.000137968	1	0.805
HP0939	0.95	0	0.000360374	1	0.718
HP0940	0.95	0	0.000134778	1	0.604
HP0941	0.193	1	0.000250876	1	0.263
HP0942	1	0	0.00044355	1	0.587
HP0943	1	0	0.000362235	1	0.74
HP0944	1	0	0.000178679	1	0.611
HP0946	0.855	0	0.000294014	0	0.627
HP0947	1	0	0.00013582	0	0.679
HP0948	1	0	0.00029172	1	0.513
HP0949	1	0	0.000137904	1	0.593
HP0950	0.442	0	0.000464872	1	0.528
HP0951	1	0	0.000178991	0	0.665
HP0952	1	0	0.000363893	0	0.62
HP0953	1	0	0.000303277	1	0.635
HP0954	1	0	0.000278686	1	0.73
HP0955	0.574	0	0.000324792	1	0.594
HP0956	0.31	1	0.000178683	1	0.307
HP0957	0.132	1	0.000320241	1	0.259
HP0958	0.902	0	0.000272947	1	0.541
HP0959	0.31	1	0.000271657	1	0.306
HP0960	0.539	0	0.00037116	1	0.654
HP0961	0.686	0	0.000526017	1	0.673
HP0962	1	0	0.000498495	1	0.655
HP0963	0.31	1	0.000594443	1	0.246
HP0964	0.95	0	0.000811592	1	-
HP0965	1	0	0.00031411	1	0.485
HP0966	1	0	4.24651e-05	1	0.595
HP0967	0.95	0	8.1994e-05	1	-
HP0969	1	0	4.31431e-05	1	0.573
HP0970	1	0	0.000480363	1	0.659
HP0971	1	0	0.000350846	1	0.663
HP0972	0.574	0	0.000354515	1	0.592
HP0973	0.285	1	0.000629488	0	0.269
HP0974	0.686	0	0.000541021	0	0.475
HP0975	0.95	0	0.000184807	0	-
HP0976	0.855	0	0.00047173	1	0.551
HP0977	1	0	0.000415079	0	0.476
HP0978	0.473	0	0.000369335	0	0.628
HP0979	0	1	0.0005187	0	0.261
HP0980	1	0	0.000210798	0	0.736
HP0981	1	0	0.000134052	0	0.678
HP0982	1	0	0.000239939	0	0.55
HP0983	1	0	0.000277461	0	0.664
HP0985	1	0	0.000146423	1	0.757
HP0986	1	0	0.000339629	1	0.678
HP0987	0.95	0	0.000121618	0	-
HP0988	1	0	0.000420119	1	0.751
HP0989	1	0	0.00135305	0	0.675
HP0990	1	0	0.000257279	0	-
HP0993	0.285	1	4.41841e-05	0	0.413
HP0994	0.95	0	0.000269442	0	-
HP0995	1	0	0.000225755	1	-
HP0996	1	0	0.000456353	1	-
HP0997	1	0	0.00108145	1	0.699
HP0998	1	0	0.000360285	0	0.837
HP1000	0.95	0	0.00027605	0	0.726
HP1001	1	0	8.59968e-05	0	0.791
HP1002	1	0	0.000288751	0	0.683
HP1005	1	0	6.9323e-05	0	0.629
HP1006	0.95	0	0.000337794	1	0.641
HP1008	1	0	0.000359427	0	-
HP1010	0.95	0	0.000228568	0	0.575
HP1011	0.902	0	0.000387536	0	0.509
HP1012	0.285	1	0.000495875	0	0.247
HP1013	0.132	1	0.000359483	0	0.286
HP1014	0.902	0	0.000408176	0	0.668
HP1015	0.95	0	0.000180135	0	0.582
HP1016	0.014	1	0.000276225	0	0.326
HP1017	0.285	1	0.00026421	0	0.231
HP1018	0.95	0	9.75242e-05	0	-
HP1019	0.285	1	0.000645241	0	0.247
HP1020	0.574	0	0.00039308	0	0.494
HP1021	1	0	0.000520364	0	0.628
HP1022	1	0	0.000319796	0	0.684
HP1023	1	0	0.000620694	1	0.595
HP1024	1	0	0.000287909	0	0.659
HP1025	0.902	0	0.000242184	0	0.885
HP1026	1	0	0.000389673	0	0.708
HP1027	1	0	0.000124915	0	0.724
HP1028	1	0	0.000379948	1	0.648
HP1029	0.95	0	0.000227612	1	0.679
HP1030	0.95	0	0.000328487	1	0.759
HP1031	1	0	0.000729843	1	0.639
HP1032	1	0	0.000210341	1	0.761
HP1034	0.31	1	0.000478382	1	0.288
HP1035	1	0	0.000435627	1	0.613
HP1036	0.726	0	0.000200605	1	0.585
HP1037	0.855	0	0.000350244	1	0.571
HP1038	0.215	1	0.000170405	1	0.344
HP1039	0.95	0	0.00064305	1	0.489
HP1040	0.078	1	9.37215e-05	1	0.405
HP1041	1	0	0.000313061	0	0.696
HP1042	0.95	0	0.000405766	0	0.509
HP1043	1	0	0.000409918	1	0.618
HP1044	0.95	0	0.000359523	1	0.714
HP1045	0.95	0	0.000528001	0	0.676
HP1046	0.81	0	0.00020715	1	0.595
HP1047	0.261	1	0.000245314	1	0.384
HP1048	0.442	0	0.000179328	1	0.475
HP1049	0.95	0	0.000140012	1	0.644
HP1050	0.95	0	0.000378969	1	0.591
HP1051	0.726	0	0.000167408	1	0.6
HP1052	0.193	1	0.000242883	1	0.287
HP1053	0.31	1	0.000299721	1	0.318
HP1054	0.31	1	0.000318011	1	0.252
HP1055	0.31	1	0.000461708	1	0.281
HP1056	0.31	1	0.00047295	1	0.291
HP1057	0.31	1	0.000268087	1	0.308
HP1058	0.215	1	0.000305146	0	0.296
HP1059	0.193	1	0.000225872	0	0.274
HP1060	0.261	1	0.000229746	0	0.348
HP1061	0.215	1	0.000342618	0	0.302
HP1062	1	0	0.000309802	0	0.51
HP1063	0.95	0	0.000138643	0	0.707
HP1064	0.31	1	0.000138292	0	0.401
HP1065	0.285	1	0.000150865	0	0.365
HP1066	1	0	0.00035826	1	0.629
HP1067	0.285	1	0.000175333	0	0.373
HP1068	0.95	0	0.000345874	0	0.666
HP1069	0.078	1	0.000681537	0	0.212
HP1070	0.31	1	0.000105112	0	0.411
HP1071	0.902	0	0.000388751	0	0.547
HP1072	0.902	0	0.000472809	0	0.586
HP1073	1	0	0.000192187	0	0.674
HP1074	1	0	0.00062343	0	-
HP1075	1	0	0.000419589	1	0.707
HP1076	0.31	1	0.000178113	0	0.341
HP1077	0.902	0	0.000359195	1	0.713
HP1078	0.95	0	0.000250842	1	-
HP1079	0.902	0	0.000234801	1	-
HP1080	1	0	0.00010821	1	0.673
HP1081	0.95	0	0.0002261	1	0.664
HP1082	0.61	0	0.000376323	1	0.595
HP1083	0.902	0	0.000383326	1	0.542
[truncated: 476 more rows]

## Sheet: 9_NC_000962
Mycobacterium tuberculosis H37Rv
[truncated: 3,886 more rows]

[truncated: 12 more sheets: 10_NC_000908, 11_NC_010729, 12_NC_002516, 13_NC_008463, 14_NC_004631, 15_NC_016856, 16_NC_003197, 17_NC_004347, 18_NC_002745, 19_NC_007795, 20_NC_003028, 21_NC_009009]
